# Supplementary material for: Unraveling Genomic Regions Controlling Root Traits as a Function of Nitrogen Availability in the MAGIC Wheat Population WM-800
Source: Plants (Basel). 2022 Dec 14;11(24):3520. doi: 10.3390/plants11243520 (PMC9785272; doi:10.3390/plants11243520)
Supplement: Supplementary file 1 [file plants-11-03520-s001.zip]

Archive with 9 entries (9 files):
- Figure S1 Box-Whisker-Plots comparing phenotypic varaition between WM-800 lines, founders and check varieties.pdf
- Figure S2 Pearsoní»s correlation coefficient (r) plot.png
- Table S1 Founder information.xlsx
- Table S2 Nutrient solutions for the N treatments.xlsx
- Table S3 Phenotypic data.xlsx
- Table S4 Tag list, abbreviations and description.xlsx
- Table S5 Summary statistics.xlsx
- Table S6 List with all significant MTAs.xlsx
- Table S7 List of all annotated genes in close proximity to the detected QTL.xlsx
