# Supplementary material for: Unraveling Genomic Regions Controlling Root Traits as a Function of Nitrogen Availability in the MAGIC Wheat Population WM-800
Source: Plants (Basel). 2022 Dec 14;11(24):3520. doi: 10.3390/plants11243520 (PMC9785272; doi:10.3390/plants11243520)
Supplement: Supplementary file 1 [file plants-11-03520-s001.zip › Table S1 Founder information.xlsx]

## Sheet: Tabelle1
Multi-crossing position	Founder	Breeder	Quality group	Year of release	Seed multiplication area in Germany (ha)
					2014	2017
(A)	Patras	DSV	A	2012	2884	2416
(B)	Meister	RAGT	A	2010	212	472
(C)	Linus	RAGT	A	2010	917	675
(D)	JB Asano	Breun	A	2008	4044	430
(E)	Tobak	WvB	B	2011	3385	2167
(F)	Bernstein	Syngenta	E	2014	154	180
(G)	Safari	Syngenta	C	2017	-	21
(H)	Julius	KWS	A	2008	2986	2052
Founder total					14582	8413
