# Supplementary material for: Unraveling Genomic Regions Controlling Root Traits as a Function of Nitrogen Availability in the MAGIC Wheat Population WM-800
Source: Plants (Basel). 2022 Dec 14;11(24):3520. doi: 10.3390/plants11243520 (PMC9785272; doi:10.3390/plants11243520)
Supplement: Supplementary file 1 [file plants-11-03520-s001.zip › Table S2 Nutrient solutions for the N treatments.xlsx]

## Sheet: Tabelle1
	N+	N-
Component	µM	µM
Ca(NO3)2*4H2O	2000	0
MES	2400	2400
K2SO4	700	700
MgSO4*7H2O	500	500
KCl	100	100
KH2PO4	100	100
CaCl2*2H2O	0	2000
NaEDTA	50	50
Fe(II)SO4*7H2O	50	50
H3BO3	10	10
MnSO4*H2O	0.5	0.5
CuSO4*5H2O	0.2	0.2
ZnSO4*7H2O	0.1	0.1
(NH4)6Mo7O24	0.01	0.01
