# Supplementary material for: Unraveling Genomic Regions Controlling Root Traits as a Function of Nitrogen Availability in the MAGIC Wheat Population WM-800
Source: Plants (Basel). 2022 Dec 14;11(24):3520. doi: 10.3390/plants11243520 (PMC9785272; doi:10.3390/plants11243520)
Supplement: Supplementary file 1 [file plants-11-03520-s001.zip › Table S3 Phenotypic data.xlsx]

## Sheet: ExperimentalDesign
	Day	Days after germination	Days after transplantation	Action
	Thu	0	---	pre-germination of seeds on filter paper
	Fr	1	0	transplantation of seedlings to germination paper system
	Mon	4	3	open box to enable leaves to grow outside the boxes, first imaging time point
	Fr	8	7	second imaging time point, change of nutrient solution
	Wed	13	12	third imaging time point, harvest (Leaf length, SPAD, root and shoot dry biomass)
		location: Climate chamber C7 at FZJ
		lines per run: 46 lines of the WM-350 subset plus 4 reference lines (Elixir, RGT Reform, Genius, Bonanza)
		plants per box: 50 (46 lines + 4 reference lines randomized within each box)
		Number of experimental blocks: 2
		Number of boxes per block: 6 (3 high N and 3 low N each per block)
		treatment: 6 boxes high N and 6 boxes low N per experimetal run
		Number of replicates: 6 per line and treatment
		Number of boxes in total: 12
		Number of plants per run: 600
		In all experimental runs:
		- the position of the 2 blocks within the climate chamber is kept the same
		- the position of boxes within the climate chamber is changed randomly in each experimental run
		The values are measured values, no means.

## Sheet: TraitDefinition
Trait definition
Trait	Description	Unit
runno	Number of experimental run	---
plateNumber	Running plate number, PlateNumber stays the same in different experimental runs	---
block	Block Number within one experiment, each experiment consisted of 2 experimental blocks. Each genotype is represented in each block three times per treatment.	---
box	Number of box	---
boxPosition	Box position in the climate chamber	---
treatment	Nitrogen level	---
genotype	Name of genotype	---
dat	Days after transplantation to germination paper system	d
seminalRootLength	Length of seminal roots	cm
lateralRootLength	Length of lateral roots branched from seminal roots	cm
totalRootLength	Total length of all roots (sum of seminal and lateral roots)	cm
rootSystemDepth	Maximal vertical depth of a root system	cm
rootSystemWidth	Maximal horizontal distribution of a root system	cm
convexHullArea	Area of the convex hull that encompasses the whole root system	cm2
branchingAngleLaterals	Average branching angle between the seminal roots and branched lateral roots	°
seminalRootAngle	Angle between outermost seminal roots measured at a distance of 5 cm from the seed	°
rootSystemRadiusAngleLeft_668	Angle of the outermost left seminal root to the horizontal measured at 5 cm distance from the seed	°
rootSystemRadiusAngleRight_668	Angle of the outermost right seminal root to the horizontal measured at 5 cm distance from the seed	°
shootDryWeight	Shoot dry weight	g
rootDryWeight	Root dry weight	g
spad	SPAD value, one measurement per plant	spad units
leafLength	Length of longest leaf	cm

## Sheet: TagDefinition
Tag definition
Tag	Description
damagedRoot	Mechanically damaged root, e.g. disrupted root
fungalContamination	Fungal contamination on paper sheet or seed
mainRootDying	Main root dying
notGerminated	No germinated seed for transfer to germination paper system available - not germinated seed transplanted
plantOutOfImageArea_bottom	Root system not entirely analysed - root growing out of range (bottom)
plantOutOfImageArea_side	Root system not entirely analysed - root growing out of range (side)
relocatedRoot	TRUE means that a root growing out of the field of view of a camera has been manually relocated - back into the field of view. This enables reliable measurement of root lengths, but traits such as rootSystemDepth, rootSystemWidth and convexHullArea have to be handeld with care of those plants.

## Sheet: BoxPositions
climate chamber C7
runno1
		boxPosition	box		box	boxPosition
		1	11		8	8		Block 2
		2	9		12	9
		3	7		10	10
		4	5		1	11
		5	4		6	12		Block 1
		6	2			13
		7	3			14
				entrance
runno2
		boxPosition	box		box	boxPosition
		1	12		10	8
		2	9		7	9
		3	11		8	10
		4	4		1	11
		5	3		6	12
		6	5		2	13
				entrance
runno3
		boxPosition	box		box	boxPosition
		1	11		7	8
		2	10		12	9
		3	9		8	10
		4	4		3	11
		5	5		2	12
		6	6		1	13
				entrance
runno4
		boxPosition	box		box	boxPosition
		1	12		11	8
		2	8		7	9
		3	10		9	10
		4	2		3	11
		5	4		5	12
		6	6		1	13
				entrance
runno5
		boxPosition	box		box	boxPosition
		1	11		12	8
		2	10		9	9
		3	7		8	10
		4	2		1	11
		5	6		5	12
		6	3		4	13
				entrance
runno6
		boxPosition	box		box	boxPosition
		1	8		12	8
		2	7		11	9
		3	10		9	10
		4	5		2	11
		5	6		3	12
		6	4		1	13
				entrance
runno7
		boxPosition	box		box	boxPosition
		1	7		10	8
		2	9		8	9
		3	12		11	10
		4	3		4	11
		5	2		5	12
		6	6		1	13
				entrance
runno8
		boxPosition	box		box	boxPosition
		1	8		9	8
		2	7		10	9
		3	11		12	10
		4	1		4	11
		5	5		6	12
		6	3		2	13
				entrance

## Sheet: PhenotypicData
Laufnr	runno	plateNumber	block	box	boxPosition	treatment	genotype	type	dat	seminalRootLength	lateralRootLength	lateral:seminal	totalRootLength	rootSystemDepth	rootSystemWidth	convexHullArea	branchingAngleLaterals	seminalRootAngle	rootSystemRadiusAngleLeft_668	rootSystemRadiusAngleRight_668	shootDryWeight	rootDryWeight	spad	leafLength	damagedRoot	fungalContamination	mainRootDying	notGerminated	plantOutOfImageArea_bottom	plantOutOfImageArea_side	relocatedRoot
1	1	43	1	1	11	highN	Bonanza	check	12	78.4268	115.367	1.47101	193.794	28.524	12.8856	232.091	71.0628	53.0872	55.3477	71.5651	0.0084	0.0098	42.1	8.4	FALSE	FALSE	FALSE	FALSE	FALSE	FALSE	TRUE
2	1	63	1	2	6	lowN	Bonanza	check	12	44.9159	106.587	2.37304	151.503	9.9114	11.2325	68.115	61.9323	53.3517	74.2634	52.3849	0.0159	0.0184	46.4	11.2	FALSE	FALSE	FALSE	FALSE	FALSE	FALSE	FALSE
3	1	102	1	3	7	highN	Bonanza	check	12	84.4496	195.163	2.31099	279.612	29.0627	20.6937	376.381	65.1927	69.0415	68.8896	42.0689	0.0126	0.0132	43.8	13.7	FALSE	FALSE	FALSE	FALSE	FALSE	FALSE	FALSE
4	1	152	1	4	5	lowN	Bonanza	check	12	33.0033	21.5051	0.651605	54.5084	7.2694	5.8229	19.8049	52.1902	55.7937	47.1566	77.0497	0.0091	0.0108	46.3	8.4	FALSE	FALSE	TRUE	FALSE	FALSE	FALSE	FALSE
5	1	222	1	5	4	highN	Bonanza	check	12	80.6753	156.322	1.93767	236.997	24.3173	11.1882	146.045	71.9407	61.6276	68.1672	50.2052	0.0114	0.0162	43.6	9.3	FALSE	FALSE	TRUE	FALSE	FALSE	FALSE	FALSE
6	1	289	1	6	12	lowN	Bonanza	check	12	87.662	206.255	2.35285	293.917	21.9262	16.5535	195.832	55.9935	70.8311	50.2052	58.9637	0.0123	0.018	43.1	9.5	FALSE	FALSE	FALSE	FALSE	FALSE	FALSE	TRUE
7	1	322	2	7	3	highN	Bonanza	check	12	115.235	214.373	1.86031	329.608	31.2768	18.2731	391.617	75.4498	88.4287	51.5385	40.0328	0.0134	0.0206	43.4	11.2	FALSE	FALSE	FALSE	FALSE	FALSE	FALSE	TRUE
8	1	357	2	8	8	lowN	Bonanza	check	12	40.1498	70.9488	1.7671	111.099	13.203	13.9262	94.0302	50.9836	85.5328	29.7449	64.7223	0.0135	0.0134	41.6	11	FALSE	FALSE	TRUE	FALSE	FALSE	FALSE	FALSE
9	1	441	2	9	2	highN	Bonanza	check	12	113.55	155.459	1.36908	269.008	32.6052	16.2435	361.659	60.6229	59.6883	56.9903	63.3214	0.0121	0.0169	53.4	12.9	FALSE	FALSE	FALSE	FALSE	FALSE	FALSE	TRUE
10	1	462	2	10	10	lowN	Bonanza	check	12	84.2061	86.3241	1.02515	170.53	27.3137	13.3875	216.49	57.8047	51.3329	72.4744	56.1927	0.015	0.0149	49.3	10.8	FALSE	FALSE	FALSE	FALSE	FALSE	FALSE	TRUE
11	1	522	2	11	1	highN	Bonanza	check	12	86.2936	75.221	0.871687	161.515	23.321	7.9557	129.361	65.2798	34.373	87.0405	58.5865	0.0058	0.0095	39.4	7.1	FALSE	FALSE	FALSE	FALSE	FALSE	FALSE	FALSE
12	1	559	2	12	9	lowN	Bonanza	check	12	75.1381	57.5268	0.765614	132.665	25.7712	15.9114	272.927	74.4483	74.1503	65.5141	40.3356	0.0093	0.0098	41.9	7.6	FALSE	FALSE	FALSE	FALSE	FALSE	FALSE	TRUE
13	2	10	1	1	11	highN	Bonanza	check	12	77.859	68.6235	0.881382	146.482	27.4317	9.5055	158.964	67.6944	37.2999	82.7071	59.993	0.0103	0.0134	41.5	8.8	FALSE	FALSE	TRUE	FALSE	FALSE	FALSE	FALSE
14	2	71	1	2	13	lowN	Bonanza	check	12	114.69	128.78	1.12285	243.47	28.3911	16.9004	278.812	74.5367	73.8453	61.6935	44.4612	0.0123	0.0176	41	11.4	FALSE	FALSE	FALSE	FALSE	FALSE	FALSE	TRUE
15	2	133	1	3	5	highN	Bonanza	check	12	106.244	211.33	1.9891	317.574	28.6716	17.2251	333.277	66.3974	86.8675	39.1226	54.0099	0.0139	0.0175	35.2	13.8	FALSE	FALSE	TRUE	FALSE	FALSE	FALSE	FALSE
16	2	190	1	4	4	lowN	Bonanza	check	12	87.238	140.681	1.61261	227.919	28.2657	18.8635	336.984	71.4578	85.5694	49.4905	44.9401	0.0132	0.0134	37.9	12.7	FALSE	FALSE	TRUE	FALSE	FALSE	FALSE	TRUE
17	2	205	1	5	6	highN	Bonanza	check	12	87.3322	80.1399	0.917644	167.472	28.3911	16.3026	299.906	67.7103	69.0182	75.0414	35.9404	0.012	0.0135	37.7	11.8	FALSE	FALSE	FALSE	FALSE	FALSE	FALSE	FALSE
18	2	296	1	6	12	lowN	Bonanza	check	12	80.2014	131.482	1.63939	211.683	26.3395	18.524	261.036	69.6941	97.1794	42.6041	40.2165	0.0079	0.0143	35.3	10	FALSE	FALSE	TRUE	FALSE	FALSE	FALSE	FALSE
19	2	330	2	7	9	highN	Bonanza	check	12	142.179	138.287	0.972628	280.466	31.5941	17.0554	409.284	67.3874	75.3387	44.102	60.5593	0.015	0.0179	37.2	12.7	FALSE	FALSE	FALSE	FALSE	FALSE	FALSE	TRUE
20	2	397	2	8	10	lowN	Bonanza	check	12	65.886	78.4138	1.19014	144.3	22.1328	10.0295	106.336	79.7031	38.9008	89.323	51.7762	0.0064	0.0065	37.2	7.9	FALSE	FALSE	FALSE	FALSE	FALSE	FALSE	TRUE
21	2	445	2	9	2	highN	Bonanza	check	12	42.4802	34.1102	0.802967	76.5904	23.0332	9.203	71.0278	64.5608	NA	NA	NA	0.0093	0.0082	39.6	7.8	FALSE	FALSE	TRUE	FALSE	FALSE	FALSE	FALSE
22	2	490	2	10	8	lowN	Bonanza	check	12	69.575	205.845	2.9586	275.42	15.4982	17.6753	179.275	67.7056	88.1476	50.3242	41.5282	0.0165	0.0182	45.2	12.5	FALSE	FALSE	TRUE	FALSE	FALSE	FALSE	FALSE
23	2	543	2	11	3	highN	Bonanza	check	12	131.483	186.436	1.41796	317.919	32.893	19.6531	415.748	72.8784	85.4274	52.5037	42.0689	0.0138	0.0189	43.2	12.2	FALSE	FALSE	FALSE	FALSE	FALSE	FALSE	TRUE
24	2	578	2	12	1	lowN	Bonanza	check	12	101.274	213.03	2.1035	314.304	29.7786	17.9926	351.084	62.9371	100.132	41.8301	38.0383	0.0141	0.0196	42.7	12.3	FALSE	FALSE	FALSE	FALSE	FALSE	FALSE	TRUE
25	3	2	1	1	13	highN	Bonanza	check	12	76.0429	100.237	1.31816	176.28	26.2622	11.3184	180.759	55.2679	70.0251	53.1645	56.8104	0.0133	0.0151	45.6	10.9	FALSE	FALSE	TRUE	FALSE	FALSE	FALSE	FALSE
26	3	72	1	2	12	lowN	Bonanza	check	12	67.8732	71.5206	1.05374	139.394	19.1311	14.0824	175.671	49.9433	57.4556	50.8978	71.6466	0.0115	0.0166	38.8	11.5	FALSE	FALSE	FALSE	FALSE	FALSE	FALSE	TRUE
27	3	124	1	3	11	highN	Bonanza	check	12	87.3736	88.4565	1.01239	175.83	25.1311	16.1723	308.609	75.5497	66.397	65.2009	48.4021	0.0087	0.0105	29.8	8	FALSE	FALSE	FALSE	FALSE	FALSE	FALSE	TRUE
28	3	179	1	4	4	lowN	Bonanza	check	12	102.871	236.16	2.29569	339.031	29.1311	18.0974	315.647	65.7887	88.2385	44.8786	46.8829	0.0141	0.0197	39.9	13	FALSE	FALSE	TRUE	FALSE	FALSE	FALSE	FALSE
29	3	228	1	5	5	highN	Bonanza	check	12	101.362	171.179	1.68879	272.54	30.0375	18.8464	389.966	69.6149	99.935	31.9054	48.1596	0.0107	0.0184	36.8	10.2	FALSE	FALSE	TRUE	FALSE	FALSE	FALSE	TRUE
30	3	254	1	6	6	lowN	Bonanza	check	12	60.1192	57.4148	0.955016	117.534	20.1873	10.6142	100.609	56.1841	39.7886	50.4691	89.7423	0.0089	0.0113	42.6	9.3	FALSE	FALSE	TRUE	FALSE	FALSE	FALSE	FALSE
31	1	43	1	1	11	highN	Bonanza	check	3	17.5338	0	0	17.5338	6.7011	4.4797	16.287	NA	37.8035	55.1604	87.0361	NA	NA	NA	NA	FALSE	FALSE	FALSE	FALSE	FALSE	FALSE	FALSE
32	1	43	1	1	11	highN	Bonanza	check	7	44.974	10.8914	0.242171	55.8654	15.2103	9.8598	88.4791	72.3785	52.7715	55.3957	71.8328	NA	NA	NA	NA	FALSE	FALSE	FALSE	FALSE	FALSE	FALSE	FALSE
33	3	318	2	7	8	highN	Bonanza	check	12	83.3242	85.4782	1.02585	168.803	18.824	14.4644	203.422	59.531	96.2354	26.3346	57.43	0.0088	0.0141	37.3	8.8	FALSE	FALSE	FALSE	FALSE	FALSE	FALSE	TRUE
34	3	388	2	8	10	lowN	Bonanza	check	12	96.6457	129.911	1.3442	226.557	26.2397	18.9363	287.592	67.9687	92.0041	41.2344	46.7615	0.0096	0.0162	38	9	FALSE	FALSE	FALSE	FALSE	FALSE	FALSE	TRUE
35	3	422	2	9	3	highN	Bonanza	check	12	89.1477	131.458	1.47461	220.606	33.4382	16.0075	304.192	68.6066	63.6258	46.5186	69.8556	0.0124	0.0162	45.8	11	FALSE	FALSE	TRUE	FALSE	FALSE	FALSE	TRUE
36	3	469	2	10	2	lowN	Bonanza	check	12	39.1141	38.3513	0.980498	77.4654	23.0187	9.3708	103.525	62.8783	NA	NA	NA	0.0079	0.0076	NA	6.5	FALSE	FALSE	TRUE	FALSE	FALSE	FALSE	TRUE
37	3	506	2	11	1	highN	Bonanza	check	12	115.244	92.847	0.805659	208.091	26.4419	11.5431	252.247	68.9553	56.9274	59.3302	63.7424	0.0139	0.0214	42.1	16.4	FALSE	FALSE	FALSE	FALSE	FALSE	FALSE	TRUE
38	3	589	2	12	9	lowN	Bonanza	check	12	93.9315	131.867	1.40387	225.799	22.6067	18.5543	266.813	63.5229	82.5175	51.997	45.4855	0.0128	0.0139	43.5	12	FALSE	FALSE	FALSE	FALSE	FALSE	FALSE	TRUE
39	4	22	1	1	13	highN	Bonanza	check	12	110.916	186.598	1.68233	297.514	32.3071	15.6105	353.466	68.3315	83.765	36.0968	60.1382	0.0142	0.0174	41	12	FALSE	FALSE	FALSE	FALSE	FALSE	FALSE	TRUE
40	4	97	1	2	4	lowN	Bonanza	check	12	85.0237	198.688	2.33686	283.712	26.7865	18.9513	292.459	61.0879	84.4475	42.2679	53.2846	0.0113	0.0181	40.3	11.8	FALSE	FALSE	TRUE	FALSE	FALSE	FALSE	TRUE
41	4	124	1	3	11	highN	Bonanza	check	12	64.291	104.831	1.63057	169.122	31.603	14.9139	235.587	56.2376	66.6575	84.5881	28.7544	0.0085	0.0133	39.1	9.2	FALSE	FALSE	FALSE	FALSE	FALSE	FALSE	FALSE
42	4	190	1	4	5	lowN	Bonanza	check	12	73.3845	62.5654	0.85257	135.95	20.6442	9.3558	138.087	69.9306	68.0546	52.9239	59.0215	0.0083	0.0082	38.3	9.2	FALSE	FALSE	TRUE	FALSE	FALSE	FALSE	TRUE
43	4	239	1	5	12	highN	Bonanza	check	12	155.524	142.778	0.918046	298.302	34.0375	17.7303	458.343	71.1586	90.5487	34.999	54.4523	0.0159	0.0167	45.2	15.5	FALSE	FALSE	FALSE	FALSE	TRUE	FALSE	TRUE
44	4	254	1	6	6	lowN	Bonanza	check	12	23.67	11.4996	0.48583	35.1696	5.4157	2.9513	9.5929	72.2578	NA	NA	NA	0.0079	0.0055	45	6.2	FALSE	FALSE	TRUE	FALSE	FALSE	FALSE	FALSE
45	4	332	2	7	9	highN	Bonanza	check	12	134.262	210.924	1.57099	345.186	29.1835	16.5843	356.494	69.5525	86.1703	43.4814	50.3483	0.0178	0.0241	41.1	12.5	FALSE	FALSE	FALSE	FALSE	FALSE	FALSE	TRUE
46	4	364	2	8	2	lowN	Bonanza	check	12	72.2277	102.94	1.42521	175.167	19.9251	16.0899	187.364	63.236	61.9618	48.6445	69.3937	0.0118	0.015	40.7	10.8	FALSE	FALSE	FALSE	FALSE	FALSE	FALSE	FALSE
47	4	404	2	9	10	highN	Bonanza	check	12	57.8806	45.3697	0.78385	103.25	19.8801	10.2022	133.606	70.599	46.2929	52.2379	81.4692	0.0104	0.0113	42.9	7.7	FALSE	FALSE	FALSE	FALSE	FALSE	FALSE	TRUE
48	4	470	2	10	3	lowN	Bonanza	check	12	97.3018	124.009	1.27448	221.311	24.3745	11.9026	222.185	63.9684	83.0706	41.0485	55.8809	0.0097	0.0158	37.7	9.3	FALSE	FALSE	FALSE	FALSE	FALSE	FALSE	TRUE
49	4	537	2	11	8	highN	Bonanza	check	12	115.148	23.1869	0.201366	138.335	27.573	14.0824	227.813	63.2072	53.8752	72.6511	53.4737	0.0114	0.009	36.4	11.8	FALSE	FALSE	FALSE	FALSE	FALSE	FALSE	TRUE
50	4	576	2	12	1	lowN	Bonanza	check	12	98.1987	152.731	1.55533	250.93	29.7903	21.8951	392.67	65.61	68.9541	51.568	59.4779	0.0129	0.0193	44.3	10.7	FALSE	FALSE	FALSE	FALSE	FALSE	FALSE	FALSE
51	5	1	1	1	11	highN	Bonanza	check	12	2.18015	0	0	2.18015	0.741573	0.509363	0.219108	NA	NA	NA	NA	NA	NA	NA	NA	FALSE	FALSE	FALSE	FALSE	FALSE	FALSE	FALSE
52	5	82	1	2	4	lowN	Bonanza	check	12	78.2562	175.019	2.23649	253.275	17.176	16.5693	190.706	50.5707	78.0169	51.0853	50.8978	0.0145	0.0186	46.9	11.2	FALSE	FALSE	TRUE	FALSE	FALSE	FALSE	TRUE
53	1	63	1	2	6	lowN	Bonanza	check	3	21.1618	0	0	21.1618	7.0406	5.4465	20.6314	NA	51.7569	74.7745	53.4686	NA	NA	NA	NA	FALSE	FALSE	FALSE	FALSE	FALSE	FALSE	FALSE
54	1	63	1	2	6	lowN	Bonanza	check	7	36.4819	4.9656	0.136111	41.4475	6.9815	7.1661	29.3463	60.3042	54.109	73.6248	52.2662	NA	NA	NA	NA	FALSE	FALSE	FALSE	FALSE	FALSE	FALSE	FALSE
55	5	141	1	3	6	highN	Bonanza	check	12	93.1974	91.3777	0.980475	184.575	31.4007	15.4532	277.154	66.9532	39.9871	77.1919	62.821	0.0137	0.0126	45	12.7	FALSE	FALSE	FALSE	FALSE	FALSE	FALSE	FALSE
56	5	178	1	4	13	lowN	Bonanza	check	12	54.3624	71.5766	1.31666	125.939	24.0674	12.3371	186.436	74.764	68.7432	43.665	67.5918	0.0087	0.0093	30.7	9	FALSE	FALSE	FALSE	FALSE	FALSE	FALSE	TRUE
57	5	213	1	5	12	highN	Bonanza	check	12	5.82943	0	0	5.82943	1.97004	1.6779	1.78558	NA	NA	NA	NA	NA	NA	47.3	NA	FALSE	FALSE	TRUE	FALSE	FALSE	FALSE	FALSE
58	5	264	1	6	5	lowN	Bonanza	check	12	63.1557	41.695	0.660194	104.851	16.1573	10.6067	101.416	87.7151	73.1704	42.2043	64.6252	0.0076	0.0075	41.8	7.3	FALSE	FALSE	FALSE	FALSE	FALSE	FALSE	FALSE
59	5	316	2	7	3	highN	Bonanza	check	12	52.5239	193.388	3.6819	245.912	27.7004	14.6816	239.09	65.0604	48.5962	83.3655	48.0383	0.0123	0.0175	43.8	10.3	FALSE	FALSE	TRUE	FALSE	FALSE	FALSE	TRUE
60	5	381	2	8	10	lowN	Bonanza	check	12	97.7764	143.072	1.46325	240.848	30.764	12.6592	217.301	71.7095	50.9315	77.9832	51.0853	0.0102	0.0148	35.7	10.4	FALSE	FALSE	FALSE	FALSE	FALSE	FALSE	TRUE
61	5	403	2	9	9	highN	Bonanza	check	12	10.3912	0	0	10.3912	3.40075	2.92884	5.16601	NA	NA	NA	NA	NA	0.0025	NA	NA	FALSE	FALSE	TRUE	FALSE	FALSE	FALSE	FALSE
62	5	452	2	10	2	lowN	Bonanza	check	12	37.6823	37.4809	0.994654	75.1632	19.6105	10.4569	110.925	74.0879	54.6484	81.3844	43.9672	0.0078	0.0041	36.9	9	FALSE	FALSE	FALSE	FALSE	FALSE	FALSE	FALSE
63	5	512	2	11	1	highN	Bonanza	check	12	6.72739	0	0	6.72739	2.43446	2.02996	2.49031	NA	NA	NA	NA	NA	0.0003	NA	NA	FALSE	FALSE	TRUE	FALSE	FALSE	FALSE	FALSE
64	5	599	2	12	8	lowN	Bonanza	check	12	69.7295	152.984	2.19396	222.713	28.4494	15.3333	191.177	59.7112	53.4236	59.4476	67.1288	0.0131	0.0172	41.3	11	FALSE	FALSE	TRUE	FALSE	FALSE	FALSE	FALSE
65	6	32	1	1	13	highN	Bonanza	check	12	41.4057	157.359	3.80041	198.764	16.5768	18.2772	151.784	71.7888	85.5155	38.7939	55.6905	0.0095	0.0088	42	9.4	FALSE	FALSE	TRUE	FALSE	FALSE	TRUE	FALSE
66	6	61	1	2	11	lowN	Bonanza	check	12	55.6157	32.9889	0.593158	88.6047	15.5655	13.176	72.9008	55.1798	38.3111	65.6626	76.0263	0.0064	0.0087	42.8	6.2	FALSE	FALSE	TRUE	FALSE	FALSE	FALSE	FALSE
67	6	141	1	3	12	highN	Bonanza	check	12	112.647	158.166	1.40409	270.812	32.7566	19.4981	502.623	77.3598	89.8247	39.4647	50.7106	0.0111	0.0165	47.9	10.6	FALSE	FALSE	FALSE	FALSE	FALSE	FALSE	TRUE
68	6	197	1	4	6	lowN	Bonanza	check	12	114.559	139.302	1.21599	253.861	28.5094	15.3258	276.052	69.4771	61.0537	67.9278	51.0185	0.0114	0.0154	37.3	11.2	FALSE	FALSE	FALSE	FALSE	FALSE	FALSE	TRUE
69	6	245	1	5	4	highN	Bonanza	check	12	132.373	192.84	1.45679	325.214	33.0787	17.7903	449.071	74.2787	95.9541	34.0709	49.975	0.0144	0.0174	47.5	13.9	FALSE	FALSE	FALSE	FALSE	FALSE	FALSE	TRUE
70	6	289	1	6	5	lowN	Bonanza	check	12	103.082	120.641	1.17035	223.723	22.8464	14.8315	220.559	79.0707	76.1111	53.3535	50.5353	0.0101	0.0156	42.5	10.9	FALSE	FALSE	TRUE	FALSE	FALSE	FALSE	TRUE
71	6	311	2	7	2	highN	Bonanza	check	12	115.508	136.362	1.18054	251.87	29.3483	11.2884	199.522	68.4796	65.299	33.4994	81.2016	0.0156	0.0173	40.4	13	FALSE	FALSE	FALSE	FALSE	FALSE	FALSE	TRUE
72	6	392	2	8	1	lowN	Bonanza	check	12	0	0	#DIV/0!	0	0	0	0	NA	NA	NA	NA	NA	NA	NA	NA	FALSE	FALSE	FALSE	TRUE	FALSE	FALSE	FALSE
73	6	415	2	9	10	highN	Bonanza	check	12	21.5373	0	0	21.5373	6.86891	2.2397	8.75804	NA	12.5666	84.4945	82.9389	0.002	0.0034	46.7	1.9	FALSE	FALSE	TRUE	FALSE	FALSE	FALSE	FALSE
74	6	481	2	10	3	lowN	Bonanza	check	12	108.812	112.93	1.03785	221.742	28.9363	15.3858	266.903	73.8641	84.0448	47.6743	48.2809	0.013	0.0118	NA	9.6	FALSE	FALSE	FALSE	FALSE	FALSE	FALSE	TRUE
75	6	530	2	11	9	highN	Bonanza	check	12	36.4756	35.4739	0.972537	71.9495	14.2022	10.5243	82.0314	60.3344	67.6898	56.6196	55.6905	0.01	0.0078	50.1	8.9	FALSE	FALSE	FALSE	FALSE	FALSE	FALSE	FALSE
76	6	560	2	12	8	lowN	Bonanza	check	12	23.3427	25.7558	1.10338	49.0986	19.1835	6.27715	33.7732	61.2274	NA	NA	NA	0.0062	0.005	NA	5.6	FALSE	FALSE	TRUE	FALSE	FALSE	FALSE	FALSE
77	7	50	1	1	13	highN	Bonanza	check	12	71.3082	97.5018	1.36733	168.81	24.4045	13.9476	231.571	76.951	94.1406	31.2873	54.5721	0.0063	0.0092	41.7	12.8	FALSE	FALSE	TRUE	FALSE	FALSE	FALSE	TRUE
78	7	66	1	2	5	lowN	Bonanza	check	12	54.2517	50.4496	0.929917	104.701	15.1536	9.08614	71.9363	61.2371	74.9561	50.8313	54.2126	0.0086	0.0104	24.2	9.1	FALSE	FALSE	FALSE	FALSE	FALSE	FALSE	FALSE
79	7	148	1	3	4	highN	Bonanza	check	12	111.273	117.474	1.05573	228.747	31.0037	17.236	352.844	72.1892	78.2293	43.1759	58.5948	0.0121	0.016	44.5	11.5	TRUE	FALSE	FALSE	FALSE	FALSE	FALSE	TRUE
80	7	179	1	4	11	lowN	Bonanza	check	12	60.6416	84.3658	1.39122	145.007	19.9251	8.11985	101.348	67.2871	57.7006	61.0538	61.2456	0.0086	0.0116	37.1	8.4	FALSE	FALSE	TRUE	FALSE	FALSE	FALSE	FALSE
81	7	210	1	5	12	highN	Bonanza	check	12	0	0	#DIV/0!	0	0	0	0	NA	NA	NA	NA	0.0152	NA	NA	NA	FALSE	FALSE	FALSE	TRUE	FALSE	FALSE	FALSE
82	7	251	1	6	6	lowN	Bonanza	check	12	0	0	#DIV/0!	0	0	0	0	NA	NA	NA	NA	NA	NA	NA	NA	FALSE	FALSE	FALSE	TRUE	FALSE	FALSE	FALSE
83	7	342	2	7	1	highN	Bonanza	check	12	63.7443	159.001	2.49436	222.745	18.7191	20.7491	249.802	67.4616	107.183	26.6034	46.2137	0.0166	0.0128	46.4	16.6	FALSE	FALSE	FALSE	FALSE	FALSE	FALSE	TRUE
84	7	360	2	8	9	lowN	Bonanza	check	12	3.37018	0	0	3.37018	3.06367	0.359551	0.546227	NA	NA	NA	NA	NA	NA	NA	NA	FALSE	FALSE	FALSE	FALSE	FALSE	FALSE	FALSE
85	7	406	2	9	2	highN	Bonanza	check	12	97.4084	112.408	1.15399	209.817	24.4419	13.97	223.072	70.677	62.4179	75.2564	42.3257	0.0154	0.0188	49.5	12.1	FALSE	FALSE	FALSE	FALSE	FALSE	FALSE	FALSE
86	7	477	2	10	8	lowN	Bonanza	check	12	103.205	123.761	1.19917	226.967	29.5281	20.4719	327.862	77.4315	64.7368	50.5236	64.7395	0.0097	0.0154	44.3	9.4	FALSE	FALSE	FALSE	FALSE	FALSE	FALSE	TRUE
87	7	523	2	11	10	highN	Bonanza	check	12	51.1119	25.6048	0.500956	76.7167	18.7266	9.56554	131.925	67.6679	75.5737	54.5721	49.8542	0.0076	0.0104	43.6	7.8	FALSE	FALSE	TRUE	FALSE	FALSE	FALSE	FALSE
88	7	560	2	12	3	lowN	Bonanza	check	12	61.863	81.0385	1.30997	142.902	29.3708	11.8052	183.06	61.0045	80.5244	49.0726	50.403	0.0117	0.0142	44.3	9.4	FALSE	FALSE	FALSE	FALSE	FALSE	FALSE	FALSE
89	8	22	1	1	4	highN	Bonanza	check	12	48.9146	32.1743	0.657765	81.0889	18.2172	8.45693	102.293	69.3516	66.4573	41.5979	71.9448	0.0061	0.0086	41	6.3	TRUE	FALSE	FALSE	FALSE	FALSE	FALSE	TRUE
90	8	75	1	2	13	lowN	Bonanza	check	12	90.753	100.041	1.10234	190.794	29.8876	17.0562	238.544	70.9139	66.3146	61.8619	51.8235	0.0093	0.0173	35.7	9.1	FALSE	FALSE	FALSE	FALSE	FALSE	FALSE	TRUE
91	8	150	1	3	6	highN	Bonanza	check	12	84.5884	91.832	1.08563	176.42	26.4045	22.0524	333.328	78.5201	105.922	30.1701	43.9076	0.0095	0.0081	32.4	10.5	FALSE	FALSE	FALSE	FALSE	FALSE	FALSE	TRUE
92	8	154	1	4	11	lowN	Bonanza	check	12	3.32458	0	0	3.32458	1.13109	0.82397	0.593977	NA	NA	NA	NA	NA	0.0021	NA	NA	FALSE	FALSE	FALSE	FALSE	FALSE	FALSE	FALSE
93	8	227	1	5	5	highN	Bonanza	check	12	55.1503	52.1418	0.945449	107.292	21.3034	16.7566	249.66	70.7774	77.5876	51.6353	50.777	0.0053	0.0071	NA	7.2	FALSE	FALSE	FALSE	FALSE	FALSE	FALSE	TRUE
94	1	102	1	3	7	highN	Bonanza	check	3	13.8535	0	0	13.8535	4.3026	4.3985	10.2635	NA	81.0833	49.4905	49.4262	NA	NA	NA	NA	FALSE	FALSE	FALSE	FALSE	FALSE	FALSE	FALSE
95	1	102	1	3	7	highN	Bonanza	check	7	43.5096	6.9139	0.158905	50.4234	11.7269	11.8672	87.874	73.8258	48.2597	82.791	48.9493	NA	NA	NA	NA	FALSE	FALSE	FALSE	FALSE	FALSE	FALSE	FALSE
96	8	288	1	6	12	lowN	Bonanza	check	12	67.8926	122.47	1.80388	190.363	19.5356	11.8202	137.544	57.7936	80.699	48.7656	50.5353	0.0101	0.012	35.9	10.3	FALSE	FALSE	FALSE	FALSE	FALSE	FALSE	TRUE
97	8	326	2	7	2	highN	Bonanza	check	12	111.038	35.4111	0.31891	146.449	26.6742	14.2772	249.687	82.1816	69.5194	43.5436	66.9369	0.0092	0.0129	40.4	8.6	FALSE	FALSE	FALSE	FALSE	FALSE	FALSE	TRUE
98	8	391	2	8	1	lowN	Bonanza	check	12	96.1128	255.482	2.65815	351.595	33.4232	16.6217	339.373	67.6647	70.9114	49.9198	59.1688	0.0141	0.0192	44.6	13.7	FALSE	FALSE	FALSE	FALSE	FALSE	FALSE	FALSE
99	8	449	2	9	8	highN	Bonanza	check	12	102.697	119.518	1.1638	222.215	27.3708	10.3221	158.182	62.1035	30.908	70.9408	78.1511	0.0118	0.0172	45.2	11.2	FALSE	FALSE	FALSE	FALSE	FALSE	FALSE	TRUE
100	8	484	2	10	9	lowN	Bonanza	check	12	48.335	60.2243	1.24598	108.559	19.4007	12.1648	131.75	81.0187	79.5456	63.5502	36.9042	0.0062	0.0084	42.1	8.2	FALSE	FALSE	FALSE	FALSE	FALSE	FALSE	TRUE
101	8	502	2	11	3	highN	Bonanza	check	12	3.27811	0	0	3.27811	1.70787	1.31835	0.683696	NA	NA	NA	NA	NA	NA	NA	NA	FALSE	FALSE	FALSE	FALSE	FALSE	FALSE	FALSE
102	8	591	2	12	10	lowN	Bonanza	check	12	57.0141	81.0761	1.42204	138.09	17.2509	15.8727	181.797	62.4932	88.9692	44.4532	46.5777	0.0104	0.0116	39.3	9.8	FALSE	FALSE	FALSE	FALSE	FALSE	FALSE	FALSE
103	1	152	1	4	5	lowN	Bonanza	check	3	16.5565	0	0	16.5565	6.4059	3.7048	9.7731	NA	49.1408	55.8178	75.0414	NA	NA	NA	NA	FALSE	FALSE	FALSE	FALSE	FALSE	FALSE	FALSE
104	1	152	1	4	5	lowN	Bonanza	check	7	26.2444	1.3866	0.0528341	27.6309	7.3063	5.4391	14.9476	NA	47.1639	55.8878	76.9483	NA	NA	NA	NA	FALSE	FALSE	TRUE	FALSE	FALSE	FALSE	FALSE
105	1	222	1	5	4	highN	Bonanza	check	3	19.2995	0	0	19.2995	7.2103	5.5055	20.1003	NA	60.3084	68.9989	50.6927	NA	NA	NA	NA	FALSE	FALSE	FALSE	FALSE	FALSE	FALSE	FALSE
106	1	222	1	5	4	highN	Bonanza	check	7	45.0851	9.3048	0.206383	54.3899	14	7.5867	58.3407	67.0777	60.7083	68.0572	51.2345	NA	NA	NA	NA	FALSE	FALSE	TRUE	FALSE	FALSE	FALSE	FALSE
107	1	289	1	6	12	lowN	Bonanza	check	3	19.8818	0	0	19.8818	7.5793	5.107	20.5459	NA	55.7417	62.943	61.3153	NA	NA	NA	NA	FALSE	FALSE	FALSE	FALSE	FALSE	FALSE	FALSE
108	1	289	1	6	12	lowN	Bonanza	check	7	60.7929	13.8558	0.227918	74.6486	12.8413	13.0554	82.0065	60.6973	70.6035	50.3893	59.0072	NA	NA	NA	NA	FALSE	FALSE	FALSE	FALSE	FALSE	FALSE	FALSE
109	1	322	2	7	3	highN	Bonanza	check	3	18.7799	0	0	18.7799	6.0812	5.2472	14.4486	NA	48.4267	79.9822	51.5911	NA	NA	NA	NA	FALSE	FALSE	FALSE	FALSE	FALSE	FALSE	FALSE
110	1	322	2	7	3	highN	Bonanza	check	7	59.2819	10.1397	0.171042	69.4216	16.7897	11.4317	88.6581	84.8508	88.3102	51.895	39.7948	NA	NA	NA	NA	FALSE	FALSE	FALSE	FALSE	FALSE	FALSE	FALSE
111	1	357	2	8	8	lowN	Bonanza	check	3	14.3676	0	0	14.3676	5.69	3.7712	12.115	NA	NA	NA	NA	NA	NA	NA	NA	FALSE	FALSE	FALSE	FALSE	FALSE	FALSE	FALSE
112	1	357	2	8	8	lowN	Bonanza	check	7	25.0565	1.9792	0.0789895	27.0357	5.6679	7.3727	23.1751	76.9576	66.4994	30.8042	82.6964	NA	NA	NA	NA	FALSE	FALSE	TRUE	FALSE	FALSE	FALSE	FALSE
113	1	441	2	9	2	highN	Bonanza	check	3	22.7606	0	0	22.7606	9.1292	5.4686	30.8911	NA	59.9191	56.8732	63.2077	NA	NA	NA	NA	FALSE	FALSE	FALSE	FALSE	FALSE	FALSE	FALSE
114	1	441	2	9	2	highN	Bonanza	check	7	63.6499	18.7146	0.294024	82.3645	18.1033	10.0959	123.037	63.8354	59.731	57.0613	63.2077	NA	NA	NA	NA	FALSE	FALSE	FALSE	FALSE	FALSE	FALSE	FALSE
115	1	462	2	10	10	lowN	Bonanza	check	3	21.1996	0	0	21.1996	7.4613	3.8893	16.7224	NA	39.2512	76.7837	63.9651	NA	NA	NA	NA	FALSE	FALSE	FALSE	FALSE	FALSE	FALSE	FALSE
116	1	462	2	10	10	lowN	Bonanza	check	7	44.2444	4.2122	0.095203	48.4566	12.3026	6.5092	50.7893	53.7473	47.1492	76.5174	56.3334	NA	NA	NA	NA	FALSE	FALSE	FALSE	FALSE	FALSE	FALSE	FALSE
117	1	522	2	11	1	highN	Bonanza	check	3	13.031	0	0	13.031	4.5018	1.1218	3.4131	NA	NA	NA	NA	NA	NA	NA	NA	FALSE	FALSE	FALSE	FALSE	FALSE	FALSE	FALSE
118	1	522	2	11	1	highN	Bonanza	check	7	51.808	1.4232	0.0274707	53.2311	12.7823	9.8893	61.2726	NA	14.7373	87.8007	77.462	NA	NA	NA	NA	FALSE	FALSE	FALSE	FALSE	FALSE	FALSE	FALSE
119	1	559	2	12	9	lowN	Bonanza	check	3	14.5033	0	0	14.5033	5.6162	4.3395	13.2878	NA	NA	NA	NA	NA	NA	NA	NA	FALSE	FALSE	FALSE	FALSE	FALSE	FALSE	FALSE
120	1	559	2	12	9	lowN	Bonanza	check	7	39.7726	0.5818	0.0146282	40.3545	13.4244	12.9373	93.8089	NA	74.3392	65.3252	40.3356	NA	NA	NA	NA	FALSE	FALSE	FALSE	FALSE	FALSE	FALSE	FALSE
121	2	10	1	1	11	highN	Bonanza	check	3	10.552	0	0	10.552	4.0295	2.1919	5.1385	NA	NA	NA	NA	NA	NA	NA	NA	FALSE	FALSE	FALSE	FALSE	FALSE	FALSE	FALSE
122	2	10	1	1	11	highN	Bonanza	check	7	35.0373	0	0	35.0373	12.059	5.0923	33.066	NA	37.185	83.0532	59.7618	NA	NA	NA	NA	FALSE	FALSE	TRUE	FALSE	FALSE	FALSE	FALSE
123	2	71	1	2	13	lowN	Bonanza	check	3	24.2986	0	0	24.2986	8.1919	6.2878	27.4784	NA	50.9681	61.8081	67.2238	NA	NA	NA	NA	FALSE	FALSE	FALSE	FALSE	FALSE	FALSE	FALSE
124	2	71	1	2	13	lowN	Bonanza	check	7	63.988	5.7681	0.0901435	69.7561	16.2952	15.4317	134.716	75.629	51.2718	61.5044	67.2238	NA	NA	NA	NA	FALSE	FALSE	FALSE	FALSE	FALSE	FALSE	FALSE
125	2	133	1	3	5	highN	Bonanza	check	3	19.969	0	0	19.969	6.5166	5.9114	24.0636	NA	63.194	62.1863	54.6197	NA	NA	NA	NA	FALSE	FALSE	FALSE	FALSE	FALSE	FALSE	FALSE
126	2	133	1	3	5	highN	Bonanza	check	7	67.4126	15.4501	0.229187	82.8627	17.5203	16.0148	172.701	54.319	86.4311	39.9138	53.6551	NA	NA	NA	NA	FALSE	FALSE	TRUE	FALSE	FALSE	FALSE	FALSE
127	2	190	1	4	4	lowN	Bonanza	check	3	15.4276	0	0	15.4276	5.8967	6.4649	19.6592	NA	NA	NA	NA	NA	NA	NA	NA	FALSE	FALSE	FALSE	FALSE	FALSE	FALSE	FALSE
128	2	190	1	4	4	lowN	Bonanza	check	7	42.0887	0.6144	0.0145977	42.7031	11.786	16.2362	101.694	NA	84.7968	49.6644	45.5388	NA	NA	NA	NA	FALSE	FALSE	TRUE	FALSE	FALSE	FALSE	FALSE
129	2	205	1	5	6	highN	Bonanza	check	3	14.7266	0	0	14.7266	5.2694	4.1624	12.0774	NA	48.9236	76.9483	54.1281	NA	NA	NA	NA	FALSE	FALSE	FALSE	FALSE	FALSE	FALSE	FALSE
130	2	205	1	5	6	highN	Bonanza	check	7	47.4634	0.6705	0.0141267	48.1339	15.321	10.738	92.7542	NA	50.8296	75.8202	53.3502	NA	NA	NA	NA	FALSE	FALSE	FALSE	FALSE	FALSE	FALSE	FALSE
131	2	296	1	6	12	lowN	Bonanza	check	3	19.4544	0	0	19.4544	7.1661	6.31	23.3728	NA	64.6139	55.7703	59.6158	NA	NA	NA	NA	FALSE	FALSE	FALSE	FALSE	FALSE	FALSE	FALSE
132	2	296	1	6	12	lowN	Bonanza	check	7	55.4876	11.4125	0.205677	66.9001	17.0849	11.476	120.338	45.463	99.3388	40.9314	39.7298	NA	NA	NA	NA	FALSE	FALSE	TRUE	FALSE	FALSE	FALSE	FALSE
133	2	330	2	7	9	highN	Bonanza	check	3	24.0916	0	0	24.0916	8.4502	5.5424	26.423	NA	50.7848	65.213	64.0022	NA	NA	NA	NA	FALSE	FALSE	FALSE	FALSE	FALSE	FALSE	FALSE
134	2	330	2	7	9	highN	Bonanza	check	7	77.1056	20.0938	0.260601	97.1994	21.417	11.6753	151.418	47.8945	75.9216	43.4454	60.633	NA	NA	NA	NA	FALSE	FALSE	FALSE	FALSE	FALSE	FALSE	FALSE
135	2	397	2	8	10	lowN	Bonanza	check	3	11.407	0	0	11.407	4.9815	2.3247	6.0338	NA	NA	NA	NA	NA	NA	NA	NA	FALSE	FALSE	FALSE	FALSE	FALSE	FALSE	FALSE
136	2	397	2	8	10	lowN	Bonanza	check	7	35.5162	0.3138	0.0088354	35.83	13.7048	7.417	47.246	NA	39.0881	89.0691	51.8428	NA	NA	NA	NA	FALSE	FALSE	FALSE	FALSE	FALSE	FALSE	FALSE
137	2	445	2	9	2	highN	Bonanza	check	3	10.58	0	0	10.58	3.572	3.0923	6.7772	NA	NA	NA	NA	NA	NA	NA	NA	FALSE	FALSE	TRUE	FALSE	FALSE	FALSE	FALSE
138	2	445	2	9	2	highN	Bonanza	check	7	21.5847	0	0	21.5847	6.3985	4.9594	14.3238	NA	NA	NA	NA	NA	NA	NA	NA	FALSE	FALSE	TRUE	FALSE	FALSE	FALSE	FALSE
139	2	490	2	10	8	lowN	Bonanza	check	3	23.4149	0	0	23.4149	6.893	6.8339	27.4056	NA	65.7608	58.5865	55.6527	NA	NA	NA	NA	FALSE	FALSE	FALSE	FALSE	FALSE	FALSE	FALSE
140	2	490	2	10	8	lowN	Bonanza	check	7	54.5373	9.1858	0.168432	63.7231	12.9225	13.7565	110.732	57.1027	88.8071	49.9672	41.2257	NA	NA	NA	NA	FALSE	FALSE	TRUE	FALSE	FALSE	FALSE	FALSE
141	2	543	2	11	3	highN	Bonanza	check	3	19.1757	0	0	19.1757	6.3985	7.0554	22.5377	NA	68.3677	64.8349	46.7974	NA	NA	NA	NA	FALSE	FALSE	FALSE	FALSE	FALSE	FALSE	FALSE
142	2	543	2	11	3	highN	Bonanza	check	7	75.5192	13.3084	0.176225	88.8276	16.8635	18.6494	208.368	79.4511	85.6093	53.0455	41.3452	NA	NA	NA	NA	FALSE	FALSE	FALSE	FALSE	FALSE	FALSE	FALSE
143	2	578	2	12	1	lowN	Bonanza	check	3	24.3034	0	0	24.3034	8.1697	7.048	31.5936	NA	63.5654	63.3214	53.1132	NA	NA	NA	NA	FALSE	FALSE	FALSE	FALSE	FALSE	FALSE	FALSE
144	2	578	2	12	1	lowN	Bonanza	check	7	65.221	15.4033	0.236171	80.6243	17.0406	13.1365	131.302	60.6314	99.7157	42.3648	37.9195	NA	NA	NA	NA	FALSE	FALSE	FALSE	FALSE	FALSE	FALSE	FALSE
145	3	2	1	1	13	highN	Bonanza	check	3	20.0744	0	0	20.0744	5.9101	7.0712	21.3703	NA	66.8818	54.0231	59.0951	NA	NA	NA	NA	FALSE	FALSE	FALSE	FALSE	FALSE	FALSE	FALSE
146	3	2	1	1	13	highN	Bonanza	check	7	35.7416	15.3644	0.429874	51.106	9.9551	8.8839	45.8141	57.9029	69.2362	53.5248	57.239	NA	NA	NA	NA	FALSE	FALSE	TRUE	FALSE	FALSE	FALSE	FALSE
147	3	72	1	2	12	lowN	Bonanza	check	3	18.2456	0	0	18.2456	5.1536	3.5506	10.6131	NA	38.1162	69.9656	71.9182	NA	NA	NA	NA	FALSE	FALSE	FALSE	FALSE	FALSE	FALSE	FALSE
148	3	72	1	2	12	lowN	Bonanza	check	7	38.3902	2.4968	0.0650374	40.8871	10.1498	8.2697	43.823	NA	57.6645	50.2274	72.1081	NA	NA	NA	NA	FALSE	FALSE	FALSE	FALSE	FALSE	FALSE	FALSE
149	3	124	1	3	11	highN	Bonanza	check	3	10.506	0	0	10.506	3.9925	2.3371	5.2413	NA	NA	NA	NA	NA	NA	NA	NA	FALSE	FALSE	FALSE	FALSE	FALSE	FALSE	FALSE
150	3	124	1	3	11	highN	Bonanza	check	7	38.7028	0.4357	0.0112576	39.1385	12.1124	10.1798	57.2825	NA	45.0575	65.0869	69.8556	NA	NA	NA	NA	FALSE	FALSE	FALSE	FALSE	FALSE	FALSE	FALSE
151	3	179	1	4	4	lowN	Bonanza	check	3	22.2181	0.108	0.0048609	22.3261	8.1573	8.5019	35.5553	NA	78.1092	55.858	46.0328	NA	NA	NA	NA	FALSE	FALSE	FALSE	FALSE	FALSE	FALSE	FALSE
152	3	179	1	4	4	lowN	Bonanza	check	7	62.8943	16.2427	0.258254	79.137	16.764	10.9213	133.805	64.9429	91.6982	41.7832	46.5186	NA	NA	NA	NA	FALSE	FALSE	TRUE	FALSE	FALSE	FALSE	TRUE
153	3	228	1	5	5	highN	Bonanza	check	3	11.9018	0	0	11.9018	4.7416	3.2135	9.9411	NA	NA	NA	NA	NA	NA	NA	NA	FALSE	FALSE	FALSE	FALSE	FALSE	FALSE	FALSE
154	3	228	1	5	5	highN	Bonanza	check	7	58.3777	6.135	0.105091	64.5127	18.5318	13.2959	157.573	NA	99.8836	31.7143	48.4021	NA	NA	NA	NA	FALSE	FALSE	TRUE	FALSE	FALSE	FALSE	FALSE
155	3	254	1	6	6	lowN	Bonanza	check	3	11.6256	0	0	11.6256	3.8202	3.0037	5.6276	NA	NA	NA	NA	NA	NA	NA	NA	FALSE	FALSE	FALSE	FALSE	FALSE	FALSE	FALSE
156	3	254	1	6	6	lowN	Bonanza	check	7	30.6754	0.9004	0.0293525	31.5758	7.2434	7.2135	26.4956	NA	40.268	50.1615	89.5705	NA	NA	NA	NA	FALSE	FALSE	FALSE	FALSE	FALSE	FALSE	FALSE
157	3	318	2	7	8	highN	Bonanza	check	3	15.9248	0	0	15.9248	5.7154	5.0037	19.0406	NA	48.8411	73.3008	57.8581	NA	NA	NA	NA	FALSE	FALSE	FALSE	FALSE	FALSE	FALSE	FALSE
158	3	318	2	7	8	highN	Bonanza	check	7	36.4404	5.2847	0.145023	41.725	7.6255	12.1648	55.1497	NA	96.1158	26.5266	57.3576	NA	NA	NA	NA	FALSE	FALSE	FALSE	FALSE	FALSE	FALSE	FALSE
159	3	388	2	8	10	lowN	Bonanza	check	3	15.772	0	0	15.772	5.3258	4.2097	10.2596	NA	NA	NA	NA	NA	NA	NA	NA	FALSE	FALSE	FALSE	FALSE	FALSE	FALSE	FALSE
160	3	388	2	8	10	lowN	Bonanza	check	7	59.0503	2.4921	0.042203	61.5424	13.3483	13.573	116.1	61.6799	90.4852	41.7191	47.7957	NA	NA	NA	NA	FALSE	FALSE	FALSE	FALSE	FALSE	FALSE	FALSE
161	3	422	2	9	3	highN	Bonanza	check	3	14.3157	0	0	14.3157	5.1536	4.8315	12.8554	NA	NA	NA	NA	NA	NA	NA	NA	FALSE	FALSE	FALSE	FALSE	FALSE	FALSE	FALSE
162	3	422	2	9	3	highN	Bonanza	check	7	44.4904	2.576	0.0579001	47.0664	15.7079	11.3184	109.962	NA	63.0251	47.31	69.6649	NA	NA	NA	NA	FALSE	FALSE	TRUE	FALSE	FALSE	FALSE	FALSE
163	3	469	2	10	2	lowN	Bonanza	check	3	8.3905	0	0	8.3905	3.191	3.2659	4.5709	NA	NA	NA	NA	NA	NA	NA	NA	FALSE	FALSE	FALSE	FALSE	FALSE	FALSE	FALSE
164	3	469	2	10	2	lowN	Bonanza	check	7	22.5859	0	0	22.5859	10.1348	8.7341	13.7807	NA	NA	NA	NA	NA	NA	NA	NA	FALSE	FALSE	TRUE	FALSE	FALSE	FALSE	FALSE
165	3	506	2	11	1	highN	Bonanza	check	3	14.0735	0	0	14.0735	4.2397	4.4345	10.6607	NA	NA	NA	NA	NA	NA	NA	NA	FALSE	FALSE	FALSE	FALSE	FALSE	FALSE	FALSE
166	3	506	2	11	1	highN	Bonanza	check	7	56.9462	2.8239	0.0495889	59.7701	13.9625	10.6292	69.0046	NA	56.0092	58.9039	65.0869	NA	NA	NA	NA	FALSE	FALSE	FALSE	FALSE	FALSE	FALSE	FALSE
167	3	589	2	12	9	lowN	Bonanza	check	3	10.5654	0	0	10.5654	3.0637	2.764	5.1034	NA	NA	NA	NA	NA	NA	NA	NA	FALSE	FALSE	FALSE	FALSE	FALSE	FALSE	FALSE
168	3	589	2	12	9	lowN	Bonanza	check	7	53.7953	0.4304	0.0080007	54.2257	10.5169	12.7191	84.3336	NA	83.0005	51.6353	45.3642	NA	NA	NA	NA	FALSE	FALSE	FALSE	FALSE	FALSE	FALSE	FALSE
169	4	22	1	1	13	highN	Bonanza	check	3	23.011	0	0	23.011	7.7079	4.6667	20.9558	NA	43.077	72.2978	64.6252	NA	NA	NA	NA	FALSE	FALSE	FALSE	FALSE	FALSE	FALSE	FALSE
170	4	22	1	1	13	highN	Bonanza	check	7	66.6971	9.2169	0.13819	75.914	19.1536	10.412	108.677	64.1143	83.4751	36.0463	60.4786	NA	NA	NA	NA	FALSE	FALSE	FALSE	FALSE	FALSE	FALSE	FALSE
171	4	97	1	2	4	lowN	Bonanza	check	3	22.3008	0	0	22.3008	7.2584	6.9213	26.7346	NA	61.9545	63.4734	54.5721	NA	NA	NA	NA	FALSE	FALSE	FALSE	FALSE	FALSE	FALSE	FALSE
172	4	97	1	2	4	lowN	Bonanza	check	7	58.8543	14.6543	0.248993	73.5086	17.4157	16.5468	105.626	71.2879	84.2019	42.2043	53.5938	NA	NA	NA	NA	FALSE	FALSE	FALSE	FALSE	FALSE	FALSE	FALSE
173	4	124	1	3	11	highN	Bonanza	check	3	14.5897	0	0	14.5897	5.1835	1.6704	5.3676	NA	NA	NA	NA	NA	NA	NA	NA	FALSE	FALSE	FALSE	FALSE	FALSE	FALSE	FALSE
174	4	124	1	3	11	highN	Bonanza	check	7	30.6465	6.3498	0.207195	36.9963	14.794	5.5281	27.6732	NA	19.2652	83.3754	77.3594	NA	NA	NA	NA	FALSE	FALSE	FALSE	FALSE	FALSE	FALSE	FALSE
175	4	190	1	4	5	lowN	Bonanza	check	3	9.1234	0	0	9.1234	3.9551	2.2772	5.3735	NA	NA	NA	NA	NA	NA	NA	NA	FALSE	FALSE	FALSE	FALSE	FALSE	FALSE	FALSE
176	4	190	1	4	5	lowN	Bonanza	check	7	37.5194	1.2774	0.0340464	38.7968	8.5918	8.1348	38.7701	NA	68.2407	53.1645	58.5948	NA	NA	NA	NA	FALSE	FALSE	FALSE	FALSE	FALSE	FALSE	FALSE
177	4	239	1	5	12	highN	Bonanza	check	3	28.0625	0.0074	0.000263697	28.0698	7.5206	6.0449	31.0886	NA	48.4834	73.2761	58.2405	NA	NA	NA	NA	FALSE	FALSE	FALSE	FALSE	FALSE	FALSE	FALSE
178	4	239	1	5	12	highN	Bonanza	check	7	83.5448	21.7939	0.260865	105.339	21.3483	19.3783	253.829	71.7206	90.929	34.4289	54.6421	NA	NA	NA	NA	FALSE	FALSE	FALSE	FALSE	FALSE	FALSE	FALSE
179	4	254	1	6	6	lowN	Bonanza	check	3	13.2267	0	0	13.2267	5.2584	2.4494	7.1153	NA	NA	NA	NA	NA	NA	NA	NA	FALSE	FALSE	FALSE	FALSE	FALSE	FALSE	FALSE
180	4	254	1	6	6	lowN	Bonanza	check	7	18.0114	1.3349	0.0741142	19.3462	5.3184	2.764	7.9846	NA	18.3466	80.7775	80.8759	NA	NA	NA	NA	FALSE	FALSE	TRUE	FALSE	FALSE	FALSE	FALSE
181	4	332	2	7	9	highN	Bonanza	check	3	13.589	0	0	13.589	4.4569	2.2472	6.1622	NA	NA	NA	NA	NA	NA	NA	NA	FALSE	FALSE	FALSE	FALSE	FALSE	FALSE	FALSE
182	4	332	2	7	9	highN	Bonanza	check	7	73.9543	3.6577	0.0494589	77.612	16.1798	19.2659	165.767	NA	87.0826	42.69	50.2274	NA	NA	NA	NA	FALSE	FALSE	FALSE	FALSE	FALSE	FALSE	FALSE
183	4	364	2	8	2	lowN	Bonanza	check	3	21.804	0.0295	0.00135296	21.8334	7.1011	2.5693	7.3747	NA	27.2746	82.2464	70.479	NA	NA	NA	NA	FALSE	FALSE	FALSE	FALSE	FALSE	FALSE	FALSE
184	4	364	2	8	2	lowN	Bonanza	check	7	46.5143	2.306	0.0495762	48.8203	15.206	8.3521	60.1375	NA	61.6563	48.2168	70.1269	NA	NA	NA	NA	FALSE	FALSE	FALSE	FALSE	FALSE	FALSE	FALSE
185	4	404	2	9	10	highN	Bonanza	check	3	6.9537	0.0104	0.00149561	6.9641	2.839	2.2622	2.2804	NA	NA	NA	NA	NA	NA	NA	NA	FALSE	FALSE	FALSE	FALSE	FALSE	FALSE	FALSE
186	4	404	2	9	10	highN	Bonanza	check	7	28.5274	0	0	28.5274	7.8801	8.9588	32.4765	NA	53.9644	52.9239	73.1117	NA	NA	NA	NA	FALSE	FALSE	FALSE	FALSE	FALSE	FALSE	FALSE
187	4	470	2	10	3	lowN	Bonanza	check	3	25.2804	0.0798	0.0031566	25.3602	7.9326	2.2772	15.405	NA	6.4493	88.8851	84.6656	NA	NA	NA	NA	FALSE	FALSE	FALSE	FALSE	FALSE	FALSE	FALSE
188	4	470	2	10	3	lowN	Bonanza	check	7	65.4762	7.4447	0.113701	72.921	17.2809	13.8577	116.743	49.5217	55.3419	40.6851	83.973	NA	NA	NA	NA	FALSE	FALSE	FALSE	FALSE	FALSE	FALSE	FALSE
189	4	537	2	11	8	highN	Bonanza	check	3	10.0285	0	0	10.0285	4.2172	2.3221	2.7637	NA	NA	NA	NA	NA	NA	NA	NA	FALSE	FALSE	FALSE	FALSE	FALSE	FALSE	FALSE
190	4	537	2	11	8	highN	Bonanza	check	7	54.7771	1.0492	0.019154	55.8262	14.8764	12.0674	80.2036	NA	54.6897	71.8366	53.4737	NA	NA	NA	NA	FALSE	FALSE	FALSE	FALSE	FALSE	FALSE	FALSE
191	4	576	2	12	1	lowN	Bonanza	check	3	20.7904	0	0	20.7904	8.5543	3.3034	11.2654	NA	13.5397	86.5578	79.9025	NA	NA	NA	NA	FALSE	FALSE	FALSE	FALSE	FALSE	FALSE	FALSE
192	4	576	2	12	1	lowN	Bonanza	check	7	56.5036	8.7284	0.154475	65.2321	17.4906	11.9925	104.202	71.2142	69.7179	50.9519	59.3302	NA	NA	NA	NA	FALSE	FALSE	FALSE	FALSE	FALSE	FALSE	FALSE
193	5	1	1	1	11	highN	Bonanza	check	3	2.06652	0	0	2.06652	0.726592	0.539326	0.211309	NA	NA	NA	NA	NA	NA	NA	NA	FALSE	FALSE	FALSE	FALSE	FALSE	FALSE	FALSE
194	5	1	1	1	11	highN	Bonanza	check	7	1.84025	0	0	1.84025	0.749064	0.486891	0.203902	NA	NA	NA	NA	NA	NA	NA	NA	FALSE	FALSE	FALSE	FALSE	FALSE	FALSE	FALSE
195	5	82	1	2	4	lowN	Bonanza	check	3	19.6955	0	0	19.6955	7.15356	6.75655	26.5321	NA	73.3617	51.4474	55.1908	NA	NA	NA	NA	FALSE	FALSE	FALSE	FALSE	FALSE	FALSE	FALSE
196	5	82	1	2	4	lowN	Bonanza	check	7	59.9783	8.47018	0.141221	68.4485	14.1498	12.809	109.492	72.7617	77.7086	51.0853	51.2061	NA	NA	NA	NA	FALSE	FALSE	TRUE	FALSE	FALSE	FALSE	FALSE
197	5	141	1	3	6	highN	Bonanza	check	3	19.8576	0.0294861	0.00148488	19.8871	6.8839	4.09738	14.331	NA	39.8328	77.4619	62.7054	NA	NA	NA	NA	FALSE	FALSE	FALSE	FALSE	FALSE	FALSE	FALSE
198	5	141	1	3	6	highN	Bonanza	check	7	55.94	3.02569	0.0540881	58.9657	16.9738	12.3895	112.106	NA	39.7505	77.2756	62.9738	NA	NA	NA	NA	FALSE	FALSE	FALSE	FALSE	FALSE	FALSE	FALSE
199	5	178	1	4	13	lowN	Bonanza	check	3	7.4033	0	0	7.4033	3.88015	1.50562	3.74891	NA	NA	NA	NA	NA	NA	NA	NA	FALSE	FALSE	FALSE	FALSE	FALSE	FALSE	FALSE
200	5	178	1	4	13	lowN	Bonanza	check	7	25.6956	0.390982	0.0152159	26.0866	13.4682	7.49064	40.0436	NA	49.3293	43.8457	86.8249	NA	NA	NA	NA	FALSE	FALSE	FALSE	FALSE	FALSE	FALSE	FALSE
201	5	213	1	5	12	highN	Bonanza	check	3	5.85154	0	0	5.85154	2.06742	1.78277	1.9474	NA	NA	NA	NA	NA	NA	NA	NA	FALSE	FALSE	FALSE	FALSE	FALSE	FALSE	FALSE
202	5	213	1	5	12	highN	Bonanza	check	7	5.74581	0	0	5.74581	1.97753	1.68539	1.76874	NA	NA	NA	NA	NA	NA	NA	NA	FALSE	FALSE	TRUE	FALSE	FALSE	FALSE	FALSE
203	5	264	1	6	5	lowN	Bonanza	check	3	12.9121	0	0	12.9121	5.79026	3.58052	11.7549	NA	NA	NA	NA	NA	NA	NA	NA	FALSE	FALSE	FALSE	FALSE	FALSE	FALSE	FALSE
204	5	264	1	6	5	lowN	Bonanza	check	7	38.5377	0.641614	0.016649	39.1794	12.2247	7.32584	50.4461	83.3498	61.6524	53.6447	64.7029	NA	NA	NA	NA	FALSE	FALSE	FALSE	FALSE	FALSE	FALSE	FALSE
205	5	316	2	7	3	highN	Bonanza	check	3	14.1399	0	0	14.1399	7.53558	3.26592	12.3524	NA	NA	NA	NA	NA	NA	NA	NA	FALSE	FALSE	TRUE	FALSE	FALSE	FALSE	FALSE
206	5	316	2	7	3	highN	Bonanza	check	7	28.693	8.78787	0.306273	37.4808	17.8352	7.65543	33.425	NA	NA	NA	NA	NA	NA	NA	NA	FALSE	FALSE	TRUE	FALSE	FALSE	FALSE	FALSE
207	5	381	2	8	10	lowN	Bonanza	check	3	14.3408	0	0	14.3408	6.2397	3.45318	11.8408	NA	NA	NA	NA	NA	NA	NA	NA	FALSE	FALSE	FALSE	FALSE	FALSE	FALSE	FALSE
208	5	381	2	8	10	lowN	Bonanza	check	7	55.0994	2.87573	0.0521917	57.9751	17.0487	10.2172	92.2935	45.715	50.7635	78.1511	51.0853	NA	NA	NA	NA	FALSE	FALSE	FALSE	FALSE	FALSE	FALSE	FALSE
209	5	403	2	9	9	highN	Bonanza	check	3	9.9311	0	0	9.9311	3.28839	3.14607	5.02277	NA	NA	NA	NA	NA	NA	NA	NA	FALSE	FALSE	TRUE	FALSE	FALSE	FALSE	FALSE
210	5	403	2	9	9	highN	Bonanza	check	7	9.82484	0	0	9.82484	3.37079	2.92135	4.97317	NA	NA	NA	NA	NA	NA	NA	NA	FALSE	FALSE	TRUE	FALSE	FALSE	FALSE	FALSE
211	5	452	2	10	2	lowN	Bonanza	check	3	NA	NA	#VALUE!	NA	NA	NA	NA	NA	NA	NA	NA	NA	NA	NA	NA	FALSE	FALSE	FALSE	FALSE	FALSE	FALSE	FALSE
212	5	452	2	10	2	lowN	Bonanza	check	7	22.2694	0.707501	0.0317701	22.9769	9.48315	5.40075	26.2186	NA	53.203	81.9793	44.8177	NA	NA	NA	NA	FALSE	FALSE	FALSE	FALSE	FALSE	FALSE	FALSE
213	5	512	2	11	1	highN	Bonanza	check	3	7.13081	0	0	7.13081	2.58427	2.1573	3.07167	NA	NA	NA	NA	NA	NA	NA	NA	FALSE	FALSE	FALSE	FALSE	FALSE	FALSE	FALSE
214	5	512	2	11	1	highN	Bonanza	check	7	7.0818	0	0	7.0818	2.41199	2.0824	2.42545	NA	NA	NA	NA	NA	NA	NA	NA	FALSE	FALSE	TRUE	FALSE	FALSE	FALSE	FALSE
215	5	599	2	12	8	lowN	Bonanza	check	3	12.1293	0	0	12.1293	4.46442	3.06367	7.23927	NA	NA	NA	NA	NA	NA	NA	NA	FALSE	FALSE	FALSE	FALSE	FALSE	FALSE	FALSE
216	5	599	2	12	8	lowN	Bonanza	check	7	48.945	3.86559	0.0789783	52.8106	13.4831	9.00375	64.6666	87.175	53.4677	59.5954	66.9369	NA	NA	NA	NA	FALSE	FALSE	TRUE	FALSE	FALSE	FALSE	FALSE
217	6	32	1	1	13	highN	Bonanza	check	3	10.8572	0	0	10.8572	3.47566	4.13483	7.34649	NA	NA	NA	NA	NA	NA	NA	NA	FALSE	FALSE	FALSE	FALSE	FALSE	FALSE	FALSE
218	6	32	1	1	13	highN	Bonanza	check	7	29.6514	4.03987	0.136245	33.6913	12.8015	14.1273	64.6786	82.7628	67.9995	56.3099	55.6905	NA	NA	NA	NA	FALSE	FALSE	TRUE	FALSE	FALSE	FALSE	FALSE
219	6	61	1	2	11	lowN	Bonanza	check	3	8.33133	0	0	8.33133	4.3221	2.28464	5.20804	NA	NA	NA	NA	NA	NA	NA	NA	FALSE	FALSE	FALSE	FALSE	FALSE	FALSE	FALSE
220	6	61	1	2	11	lowN	Bonanza	check	7	21.9485	0.333795	0.0152081	22.2823	5.47566	4.19476	13.8284	NA	32.5605	66.2379	81.2016	NA	NA	NA	NA	FALSE	FALSE	FALSE	FALSE	FALSE	FALSE	FALSE
221	6	141	1	3	12	highN	Bonanza	check	3	16.0911	0	0	16.0911	6.62921	5.8427	20.203	NA	NA	NA	NA	NA	NA	NA	NA	FALSE	FALSE	FALSE	FALSE	FALSE	FALSE	FALSE
222	6	141	1	3	12	highN	Bonanza	check	7	57.9901	10.3204	0.177968	68.3105	18.794	16.0899	181.978	60.8178	78.017	50.6562	51.3268	NA	NA	NA	NA	FALSE	FALSE	FALSE	FALSE	FALSE	FALSE	FALSE
223	6	197	1	4	6	lowN	Bonanza	check	3	16.6411	0	0	16.6411	6.20974	4.08989	14.828	NA	28.96	87.6819	63.3581	NA	NA	NA	NA	FALSE	FALSE	FALSE	FALSE	FALSE	FALSE	FALSE
224	6	197	1	4	6	lowN	Bonanza	check	7	63.3871	10.2481	0.161674	73.6351	17.0187	10.5843	128.772	NA	60.9036	68.1986	50.8978	NA	NA	NA	NA	FALSE	FALSE	FALSE	FALSE	FALSE	FALSE	FALSE
225	6	245	1	5	4	highN	Bonanza	check	3	19.5804	0	0	19.5804	6.94382	5.99251	21.8518	NA	60.9951	68.4695	50.5353	NA	NA	NA	NA	FALSE	FALSE	FALSE	FALSE	FALSE	FALSE	FALSE
226	6	245	1	5	4	highN	Bonanza	check	7	73.6627	17.1324	0.232579	90.7951	18.5243	17.7004	218.469	74.9272	95.6982	34.2611	50.0407	NA	NA	NA	NA	FALSE	FALSE	FALSE	FALSE	FALSE	FALSE	FALSE
227	6	289	1	6	5	lowN	Bonanza	check	3	10.9268	0	0	10.9268	3.91011	4.11236	8.17046	NA	NA	NA	NA	NA	NA	NA	NA	FALSE	FALSE	FALSE	FALSE	FALSE	FALSE	FALSE
228	6	289	1	6	5	lowN	Bonanza	check	7	48.9361	0.97921	0.02001	49.9153	10.9813	15.4607	96.5034	NA	75.0115	53.9032	51.0853	NA	NA	NA	NA	FALSE	FALSE	TRUE	FALSE	FALSE	FALSE	FALSE
229	6	311	2	7	2	highN	Bonanza	check	3	13.4654	0	0	13.4654	5.06367	2.25468	6.61886	NA	NA	NA	NA	NA	NA	NA	NA	FALSE	FALSE	FALSE	FALSE	FALSE	FALSE	FALSE
230	6	311	2	7	2	highN	Bonanza	check	7	56.763	2.93321	0.0516746	59.6962	14.0524	9.97753	75.7443	62.9104	30.6731	68.5494	80.7775	NA	NA	NA	NA	FALSE	FALSE	FALSE	FALSE	FALSE	FALSE	FALSE
231	6	392	2	8	1	lowN	Bonanza	check	3	0	0	#DIV/0!	0	0	0	0	NA	NA	NA	NA	NA	NA	NA	NA	FALSE	FALSE	FALSE	TRUE	FALSE	FALSE	FALSE
232	6	392	2	8	1	lowN	Bonanza	check	7	0	0	#DIV/0!	0	0	0	0	NA	NA	NA	NA	NA	NA	NA	NA	FALSE	FALSE	FALSE	TRUE	FALSE	FALSE	FALSE
233	6	415	2	9	10	highN	Bonanza	check	3	4.45889	0	0	4.45889	1.46816	1.22097	1.01716	NA	NA	NA	NA	NA	NA	NA	NA	FALSE	FALSE	FALSE	FALSE	FALSE	FALSE	FALSE
234	6	415	2	9	10	highN	Bonanza	check	7	7.01677	0	0	7.01677	2.24719	2.05993	2.45867	NA	NA	NA	NA	NA	NA	NA	NA	FALSE	FALSE	FALSE	FALSE	FALSE	FALSE	FALSE
235	6	481	2	10	3	lowN	Bonanza	check	3	10.2501	0	0	10.2501	4.82397	3.59551	9.58201	NA	NA	NA	NA	NA	NA	NA	NA	FALSE	FALSE	FALSE	FALSE	FALSE	FALSE	FALSE
236	6	481	2	10	3	lowN	Bonanza	check	7	53.3654	0.88338	0.0165534	54.2487	15.5955	11.7828	124.37	NA	84.2298	47.7957	47.9745	NA	NA	NA	NA	FALSE	FALSE	FALSE	FALSE	FALSE	FALSE	FALSE
237	6	530	2	11	9	highN	Bonanza	check	3	15.7609	0	0	15.7609	6.59925	4.95131	16.4788	NA	NA	NA	NA	NA	NA	NA	NA	FALSE	FALSE	FALSE	FALSE	FALSE	FALSE	FALSE
238	6	530	2	11	9	highN	Bonanza	check	7	35.1786	3.9419	0.112054	39.1205	14.2921	9.48315	71.5112	NA	67.8325	56.1672	56.0002	NA	NA	NA	NA	FALSE	FALSE	FALSE	FALSE	FALSE	FALSE	FALSE
239	6	560	2	12	8	lowN	Bonanza	check	3	4.19465	0	0	4.19465	2.74906	0.764045	1.03758	NA	NA	NA	NA	NA	NA	NA	NA	FALSE	FALSE	FALSE	FALSE	FALSE	FALSE	FALSE
240	6	560	2	12	8	lowN	Bonanza	check	7	11.6011	0	0	11.6011	9.07116	1.88015	5.68677	NA	NA	NA	NA	NA	NA	NA	NA	FALSE	FALSE	TRUE	FALSE	FALSE	FALSE	FALSE
241	7	50	1	1	13	highN	Bonanza	check	3	10.5264	0	0	10.5264	4.40449	4.14232	9.57421	NA	NA	NA	NA	NA	NA	NA	NA	FALSE	FALSE	FALSE	FALSE	FALSE	FALSE	FALSE
242	7	50	1	1	13	highN	Bonanza	check	7	40.9673	1.47323	0.035961	42.4405	12.1573	11.6929	95.242	NA	71.3347	54.143	54.5223	NA	NA	NA	NA	FALSE	FALSE	FALSE	FALSE	FALSE	FALSE	FALSE
243	7	66	1	2	5	lowN	Bonanza	check	3	6.34531	0	0	6.34531	2.72659	1.13109	1.64166	NA	NA	NA	NA	NA	NA	NA	NA	FALSE	FALSE	FALSE	FALSE	FALSE	FALSE	FALSE
244	7	66	1	2	5	lowN	Bonanza	check	7	29.8438	0	0	29.8438	7.5206	4.47191	17.4361	NA	13.6108	83.8021	82.5871	NA	NA	24.2	NA	FALSE	FALSE	FALSE	FALSE	FALSE	FALSE	FALSE
245	7	148	1	3	4	highN	Bonanza	check	3	15.0812	0	0	15.0812	5.54307	3.97753	11.7496	NA	NA	NA	NA	NA	NA	NA	NA	FALSE	FALSE	FALSE	FALSE	FALSE	FALSE	FALSE
246	7	148	1	3	4	highN	Bonanza	check	7	67.1839	8.0276	0.119487	75.2115	17.6255	16.0075	170.907	74.6728	77.4789	43.1171	59.404	NA	NA	NA	NA	TRUE	FALSE	FALSE	FALSE	FALSE	FALSE	FALSE
247	7	179	1	4	11	lowN	Bonanza	check	3	7.46836	0	0	7.46836	3.15356	3.00375	3.82449	NA	NA	NA	NA	NA	NA	NA	NA	FALSE	FALSE	FALSE	FALSE	FALSE	FALSE	FALSE
248	7	179	1	4	11	lowN	Bonanza	check	7	30.8434	1.04204	0.033785	31.8854	13.5206	5.35581	45.4088	NA	57.9258	60.9038	61.1704	NA	NA	NA	NA	FALSE	FALSE	FALSE	FALSE	FALSE	FALSE	FALSE
249	7	210	1	5	12	highN	Bonanza	check	3	0	0.025167	#DIV/0!	0.025167	0.0224719	0.0374532	5.61e-05	NA	NA	NA	NA	NA	NA	NA	NA	FALSE	FALSE	FALSE	TRUE	FALSE	FALSE	FALSE
250	7	210	1	5	12	highN	Bonanza	check	7	0	0	#DIV/0!	0	0	0	0	NA	NA	NA	NA	NA	NA	NA	NA	FALSE	FALSE	FALSE	TRUE	FALSE	FALSE	FALSE
251	7	251	1	6	6	lowN	Bonanza	check	3	0	0.101935	#DIV/0!	0.101935	0.0224719	0.11236	0.000504987	NA	NA	NA	NA	NA	NA	NA	NA	FALSE	FALSE	FALSE	TRUE	FALSE	FALSE	FALSE
252	7	251	1	6	6	lowN	Bonanza	check	7	0	0	#DIV/0!	0	0	0	0	NA	NA	NA	NA	NA	NA	NA	NA	FALSE	FALSE	FALSE	TRUE	FALSE	FALSE	FALSE
253	7	342	2	7	1	highN	Bonanza	check	3	15.6328	0	0	15.6328	6.05243	6.24719	19.8015	NA	NA	NA	NA	NA	NA	NA	NA	FALSE	FALSE	FALSE	FALSE	FALSE	FALSE	FALSE
254	7	342	2	7	1	highN	Bonanza	check	7	46.4633	6.24967	0.134508	52.713	14.3296	19.0637	130.552	73.7555	83.2514	50.6562	46.0924	NA	NA	46.4	NA	FALSE	FALSE	FALSE	FALSE	FALSE	FALSE	FALSE
255	7	360	2	8	9	lowN	Bonanza	check	3	0.685096	0	0	0.685096	0.486891	0.284644	0.0659288	NA	NA	NA	NA	NA	NA	NA	NA	FALSE	FALSE	FALSE	FALSE	FALSE	FALSE	FALSE
256	7	360	2	8	9	lowN	Bonanza	check	7	0.598652	0	0	0.598652	0.456929	0.292135	0.063965	NA	NA	NA	NA	NA	NA	NA	NA	FALSE	FALSE	FALSE	FALSE	FALSE	FALSE	FALSE
257	7	406	2	9	2	highN	Bonanza	check	3	21.072	0	0	21.072	7.13109	4.22472	16.9687	NA	38.3255	85.3645	56.3099	NA	NA	NA	NA	FALSE	FALSE	FALSE	FALSE	FALSE	FALSE	FALSE
258	7	406	2	9	2	highN	Bonanza	check	7	61.7117	8.28394	0.134236	69.9956	16.397	9.64045	95.0701	60.5725	48.5293	75.4225	56.0482	NA	NA	49.5	NA	FALSE	FALSE	FALSE	FALSE	FALSE	FALSE	FALSE
259	7	477	2	10	8	lowN	Bonanza	check	3	16.2825	0	0	16.2825	5.92509	4.46442	14.0589	NA	NA	NA	NA	NA	NA	NA	NA	FALSE	FALSE	FALSE	FALSE	FALSE	FALSE	FALSE
260	7	477	2	10	8	lowN	Bonanza	check	7	61.2188	2.5447	0.0415672	63.7635	16.7041	14.5094	136.397	NA	64.5101	50.403	65.0869	NA	NA	44.3	NA	FALSE	FALSE	FALSE	FALSE	FALSE	FALSE	FALSE
261	7	523	2	11	10	highN	Bonanza	check	3	8.2235	0	0	8.2235	2.20225	3.08614	3.45136	NA	NA	NA	NA	NA	NA	NA	NA	FALSE	FALSE	FALSE	FALSE	FALSE	FALSE	FALSE
262	7	523	2	11	10	highN	Bonanza	check	7	23.2052	0	0	23.2052	7.2809	6.21723	31.3084	NA	63.4145	54.5721	62.0134	NA	NA	NA	NA	FALSE	FALSE	FALSE	FALSE	FALSE	FALSE	FALSE
263	7	560	2	12	3	lowN	Bonanza	check	3	9.26488	0	0	9.26488	4.47191	2.67416	6.0962	NA	NA	NA	NA	NA	NA	NA	NA	FALSE	FALSE	FALSE	FALSE	FALSE	FALSE	FALSE
264	7	560	2	12	3	lowN	Bonanza	check	7	38.5703	0	0	38.5703	13.5281	11.6629	74.9488	NA	80.6456	48.9515	50.403	NA	NA	NA	NA	FALSE	FALSE	FALSE	FALSE	FALSE	FALSE	FALSE
265	8	22	1	1	4	highN	Bonanza	check	3	10.3004	0	0	10.3004	4.19476	2.82397	6.62021	NA	NA	NA	NA	NA	NA	NA	NA	FALSE	FALSE	FALSE	FALSE	FALSE	FALSE	FALSE
266	8	22	1	1	4	highN	Bonanza	check	7	23.8932	0	0	23.8932	9.23596	4.68914	22.3721	NA	NA	NA	NA	NA	NA	NA	NA	TRUE	FALSE	FALSE	FALSE	FALSE	FALSE	FALSE
267	8	75	1	2	13	lowN	Bonanza	check	3	17.2237	0	0	17.2237	6.83895	5.16854	18.6137	NA	NA	NA	NA	NA	NA	NA	NA	FALSE	FALSE	FALSE	FALSE	FALSE	FALSE	FALSE
268	8	75	1	2	13	lowN	Bonanza	check	7	56.1025	6.50065	0.115871	62.6032	16.9513	15.176	126.93	76.891	65.8551	62.3214	51.8235	NA	NA	NA	NA	FALSE	FALSE	FALSE	FALSE	FALSE	FALSE	FALSE
269	8	150	1	3	6	highN	Bonanza	check	3	10.4812	0	0	10.4812	3.32584	3.87266	6.49172	NA	NA	NA	NA	NA	NA	NA	NA	FALSE	FALSE	FALSE	FALSE	FALSE	FALSE	FALSE
270	8	150	1	3	6	highN	Bonanza	check	7	40.8481	0.670124	0.0164053	41.5182	12.9288	14.9288	112.329	NA	60.9572	59.0215	60.0212	NA	NA	NA	NA	FALSE	FALSE	FALSE	FALSE	FALSE	FALSE	FALSE
271	8	154	1	4	11	lowN	Bonanza	check	3	3.0986	0	0	3.0986	1.0412	0.846442	0.572879	NA	NA	NA	NA	NA	NA	NA	NA	FALSE	FALSE	FALSE	FALSE	FALSE	FALSE	FALSE
272	8	154	1	4	11	lowN	Bonanza	check	7	3.28772	0	0	3.28772	1.13858	0.786517	0.57518	NA	NA	NA	NA	NA	NA	NA	NA	FALSE	FALSE	FALSE	FALSE	FALSE	FALSE	FALSE
273	8	227	1	5	5	highN	Bonanza	check	3	8.13336	0	0	8.13336	2.73408	3.63296	5.20748	NA	NA	NA	NA	NA	NA	NA	NA	FALSE	FALSE	FALSE	FALSE	FALSE	FALSE	FALSE
274	8	227	1	5	5	highN	Bonanza	check	7	27.2762	0	0	27.2762	9.1985	13.3783	69.1257	NA	77.5323	52.0647	50.403	NA	NA	NA	NA	FALSE	FALSE	FALSE	FALSE	FALSE	FALSE	FALSE
275	8	288	1	6	12	lowN	Bonanza	check	3	18.3765	0	0	18.3765	7.29588	4.9588	21.6869	NA	29.9246	83.3754	66.7	NA	NA	NA	NA	FALSE	FALSE	FALSE	FALSE	FALSE	FALSE	FALSE
276	8	288	1	6	12	lowN	Bonanza	check	7	51.2399	8.42203	0.164365	59.6619	13.0187	12.6442	88.4877	65.5322	80.2155	48.8867	50.8978	NA	NA	NA	NA	FALSE	FALSE	FALSE	FALSE	FALSE	FALSE	FALSE
277	8	326	2	7	2	highN	Bonanza	check	3	6.15866	0	0	6.15866	3.38577	1.18352	2.08537	NA	NA	NA	NA	NA	NA	NA	NA	FALSE	FALSE	FALSE	FALSE	FALSE	FALSE	FALSE
278	8	326	2	7	2	highN	Bonanza	check	7	45.0568	0.473336	0.0105053	45.5301	14.1498	4.90637	40.2069	NA	24.9118	66.8916	88.1967	NA	NA	NA	NA	FALSE	FALSE	FALSE	FALSE	FALSE	FALSE	FALSE
279	8	391	2	8	1	lowN	Bonanza	check	3	22.9909	0	0	22.9909	6.79401	4.49438	19.5666	NA	38.0512	82.8537	59.0951	NA	NA	NA	NA	FALSE	FALSE	FALSE	FALSE	FALSE	FALSE	FALSE
280	8	391	2	8	1	lowN	Bonanza	check	7	62.4949	25.0922	0.401508	87.5871	18	10.367	114.349	63.7056	70.8593	49.8542	59.2864	NA	NA	NA	NA	FALSE	FALSE	FALSE	FALSE	FALSE	FALSE	FALSE
281	8	449	2	9	8	highN	Bonanza	check	3	18.7694	0	0	18.7694	6.83895	2.68165	13.3703	NA	30.6351	71.4836	77.8812	NA	NA	NA	NA	FALSE	FALSE	FALSE	FALSE	FALSE	FALSE	FALSE
282	8	449	2	9	8	highN	Bonanza	check	7	61.4007	11.9459	0.194556	73.3466	16.1498	6.02996	63.875	42.1143	30.6296	71.321	78.0494	NA	NA	NA	NA	FALSE	FALSE	FALSE	FALSE	FALSE	FALSE	FALSE
283	8	484	2	10	9	lowN	Bonanza	check	3	7.64889	0	0	7.64889	2.50936	2.68165	3.77921	NA	NA	NA	NA	NA	NA	NA	NA	FALSE	FALSE	FALSE	FALSE	FALSE	FALSE	FALSE
284	8	484	2	10	9	lowN	Bonanza	check	7	29.1762	0	0	29.1762	9.27341	10.2022	35.1532	NA	88.4525	55.2614	36.2861	NA	NA	NA	NA	FALSE	FALSE	FALSE	FALSE	FALSE	FALSE	FALSE
285	8	502	2	11	3	highN	Bonanza	check	3	3.13932	0	0	3.13932	1.55056	1.17603	0.657829	NA	NA	NA	NA	NA	NA	NA	NA	FALSE	FALSE	FALSE	FALSE	FALSE	FALSE	FALSE
286	8	502	2	11	3	highN	Bonanza	check	7	3.30558	0	0	3.30558	1.68539	1.30337	0.636452	NA	NA	NA	NA	NA	NA	NA	NA	FALSE	FALSE	FALSE	FALSE	FALSE	FALSE	FALSE
287	8	591	2	12	10	lowN	Bonanza	check	3	11.6208	0	0	11.6208	5.3633	3.25094	9.04594	NA	NA	NA	NA	NA	NA	NA	NA	FALSE	FALSE	FALSE	FALSE	FALSE	FALSE	FALSE
288	8	591	2	12	10	lowN	Bonanza	check	7	36.9542	0.628428	0.0170056	37.5827	12.5843	11.236	73.6024	NA	89.0256	44.1503	46.8241	NA	NA	NA	NA	FALSE	FALSE	FALSE	FALSE	FALSE	FALSE	FALSE
289	1	14	1	1	11	highN	Elixir	check	3	16.7629	0	0	16.7629	6.9963	3.8893	15.9508	NA	NA	NA	NA	NA	NA	NA	NA	FALSE	FALSE	FALSE	FALSE	FALSE	FALSE	FALSE
290	1	14	1	1	11	highN	Elixir	check	7	56.9162	3.0444	0.0534892	59.9605	16.7897	10.7454	105.912	NA	52.6994	81.3438	45.9568	NA	NA	NA	NA	FALSE	FALSE	FALSE	FALSE	FALSE	FALSE	FALSE
291	1	74	1	2	6	lowN	Elixir	check	3	14.3694	0	0	14.3694	8.0074	1.7786	8.8116	NA	NA	NA	NA	NA	NA	NA	NA	FALSE	FALSE	FALSE	FALSE	FALSE	FALSE	FALSE
292	1	74	1	2	6	lowN	Elixir	check	7	45.631	2.6982	0.0591309	48.3292	16.5904	4.3247	49.195	NA	28.1133	71.4046	80.4821	NA	NA	NA	NA	FALSE	FALSE	FALSE	FALSE	FALSE	FALSE	FALSE
293	1	14	1	1	11	highN	Elixir	check	12	95.5692	149.275	1.56196	244.844	29.4465	19.2915	335.79	56.0354	52.8665	81.1767	45.9568	0.013	0.0152	44.3	11.9	FALSE	FALSE	FALSE	FALSE	FALSE	FALSE	FALSE
294	1	74	1	2	6	lowN	Elixir	check	12	62.1738	34.3756	0.552895	96.5494	22.2214	7.048	88.93	65.5113	28.3397	71.5116	80.1487	0.0108	0.0137	48.3	10.5	FALSE	FALSE	FALSE	FALSE	FALSE	FALSE	FALSE
295	1	123	1	3	7	highN	Elixir	check	12	31.8749	22.8915	0.718167	54.7664	12.6125	4.369	33.0633	59.9042	29.6324	64.682	85.6856	0.0115	0.0113	51.6	11.3	FALSE	FALSE	FALSE	FALSE	FALSE	FALSE	FALSE
296	1	178	1	4	5	lowN	Elixir	check	12	75.4586	81.857	1.08479	157.316	29.5867	17.7196	306.6	61.9895	117.232	27.9281	34.8396	0.0102	0.0106	53.1	9.7	FALSE	FALSE	FALSE	FALSE	FALSE	FALSE	FALSE
297	1	230	1	5	4	highN	Elixir	check	12	29.7442	0	0	29.7442	10.5387	3.1439	17.3888	NA	23.1714	89.0705	67.7581	0.0022	0.001	32.6	3.5	FALSE	FALSE	FALSE	FALSE	FALSE	FALSE	FALSE
298	1	278	1	6	12	lowN	Elixir	check	12	72.7664	65.8745	0.905287	138.641	27.2841	11.1882	200.966	55.5506	51.9969	69.533	58.4701	0.0067	0.0147	44.7	7.8	FALSE	FALSE	TRUE	FALSE	FALSE	FALSE	TRUE
299	1	325	2	7	3	highN	Elixir	check	12	86.7621	190.876	2.2	277.639	23.8524	15.8303	244.388	62.4068	47.0504	54.9734	77.9762	0.0144	0.0169	52.8	11.5	FALSE	FALSE	FALSE	FALSE	FALSE	FALSE	TRUE
300	1	390	2	8	8	lowN	Elixir	check	12	86.9636	159.893	1.83862	246.857	29.4317	16.2214	290.101	62.5333	87.9654	44.9401	47.0945	0.0125	0.0187	52.4	11.7	FALSE	FALSE	TRUE	FALSE	FALSE	FALSE	FALSE
301	1	427	2	9	2	highN	Elixir	check	12	68.3955	169.921	2.48439	238.317	21.2694	10.9151	161.413	59.9498	55.5197	71.672	52.8083	0.0105	0.0185	50.5	9.2	FALSE	FALSE	TRUE	FALSE	FALSE	FALSE	FALSE
302	1	476	2	10	10	lowN	Elixir	check	12	43.8921	104.872	2.38932	148.764	22.5978	11.1218	92.5041	57.9073	30.0403	64.8708	85.0889	0.0119	0.0119	44.1	11.8	FALSE	FALSE	FALSE	FALSE	FALSE	FALSE	FALSE
303	1	540	2	11	1	highN	Elixir	check	12	92.1178	171.671	1.8636	263.788	23.048	14.7011	240.178	54.9822	77.056	51.8285	51.1155	0.0099	0.0151	49.3	10.6	FALSE	FALSE	TRUE	FALSE	FALSE	FALSE	FALSE
304	1	551	2	12	9	lowN	Elixir	check	12	29.4452	52.9445	1.79807	82.3897	10.524	7.5572	55.49	53.7539	36.5048	78.7729	64.7223	0.0106	0.0087	43.9	9.4	FALSE	FALSE	FALSE	FALSE	FALSE	FALSE	FALSE
305	2	19	1	1	11	highN	Elixir	check	12	5.9883	0	0	5.9883	2.3395	1.4908	1.8828	NA	NA	NA	NA	NA	NA	NA	NA	FALSE	FALSE	FALSE	FALSE	FALSE	FALSE	FALSE
306	2	79	1	2	13	lowN	Elixir	check	12	90.0985	116.005	1.28754	206.104	29.3506	19.786	347.313	62.1354	97.8619	45.5388	36.5993	0.0092	0.0181	45.4	9.6	FALSE	FALSE	FALSE	FALSE	FALSE	FALSE	TRUE
307	1	123	1	3	7	highN	Elixir	check	3	14.7547	0	0	14.7547	6.1919	2.7601	8.6701	NA	NA	NA	NA	NA	NA	NA	NA	FALSE	FALSE	FALSE	FALSE	FALSE	FALSE	FALSE
308	1	123	1	3	7	highN	Elixir	check	7	30.0192	5.6805	0.189229	35.6997	12.1845	3.5941	25.6727	NA	30.0056	64.6458	85.3486	NA	NA	NA	NA	FALSE	FALSE	FALSE	FALSE	FALSE	FALSE	FALSE
309	2	107	1	3	5	highN	Elixir	check	12	88.7072	123.7	1.39447	212.407	29.3801	14.2731	236.347	66.2951	73.2328	51.4195	55.3477	0.0162	0.016	49.6	12.4	FALSE	FALSE	TRUE	FALSE	FALSE	FALSE	FALSE
310	2	162	1	4	4	lowN	Elixir	check	12	92.5538	84.4644	0.912598	177.018	26.6125	11.3432	164.216	50.0696	54.2662	43.804	81.9298	0.0101	0.0147	40.9	10.2	FALSE	FALSE	FALSE	FALSE	FALSE	FALSE	FALSE
311	2	235	1	5	6	highN	Elixir	check	12	109.415	144.378	1.31954	253.793	29.4317	16.6937	347.675	59.7146	77.7324	43.5649	58.7027	0.0144	0.0184	47.6	14.7	FALSE	FALSE	TRUE	FALSE	FALSE	FALSE	TRUE
312	2	282	1	6	12	lowN	Elixir	check	12	112.341	190.16	1.69271	302.501	31.5203	11.9631	265.745	57.4298	50.9228	57.86	71.2172	0.0139	0.0205	49.8	13.6	FALSE	FALSE	FALSE	FALSE	FALSE	FALSE	FALSE
313	2	302	2	7	9	highN	Elixir	check	12	15.2397	2.0115	0.131991	17.2512	7.417	6.9742	11.4078	NA	NA	NA	NA	0.0038	0.0028	24.3	3.7	FALSE	FALSE	FALSE	FALSE	FALSE	FALSE	FALSE
314	2	351	2	8	10	lowN	Elixir	check	12	27.7785	22.044	0.793563	49.8225	7.4244	4.9815	20.7359	62.0537	NA	NA	NA	0.0085	0.0094	43.1	7.7	FALSE	FALSE	TRUE	FALSE	FALSE	FALSE	FALSE
315	2	407	2	9	2	highN	Elixir	check	12	49.9692	29.6726	0.593818	79.6418	20.9816	11.7048	114.831	71.0511	34.8206	80.232	64.9474	0.0114	0.0122	50.2	7.8	FALSE	FALSE	TRUE	FALSE	FALSE	FALSE	FALSE
316	2	467	2	10	8	lowN	Elixir	check	12	68.1262	46.4718	0.682143	114.598	25.9852	13.5129	111.24	54.5915	34.1446	80.5655	65.2899	0.0126	0.0136	51.1	9.8	FALSE	FALSE	FALSE	FALSE	FALSE	FALSE	FALSE
317	2	516	2	11	3	highN	Elixir	check	12	64.171	144.046	2.24473	208.217	17.3284	9.1882	119.578	67.8194	33.936	88.3924	57.6716	0.01	0.0107	50.8	10.5	FALSE	FALSE	TRUE	FALSE	FALSE	FALSE	TRUE
318	2	577	2	12	1	lowN	Elixir	check	12	107.597	134.131	1.2466	241.728	31.6605	20.6199	349.723	56.7259	85.3242	43.3224	51.3534	0.0079	0.0172	41.7	13.6	FALSE	FALSE	FALSE	FALSE	FALSE	FALSE	FALSE
319	3	48	1	1	13	highN	Elixir	check	12	126.322	183.878	1.45563	310.201	27.5581	17.5131	361.17	71.0251	64.254	65.5845	50.1615	0.0155	0.0184	44.7	14.6	FALSE	FALSE	FALSE	FALSE	FALSE	FALSE	TRUE
320	3	95	1	2	12	lowN	Elixir	check	12	55.3435	35.8607	0.647966	91.2042	19.1536	15.618	134.541	46.1434	57.2395	59.0951	63.6654	0.0084	0.0064	24.8	9.4	FALSE	FALSE	FALSE	FALSE	FALSE	FALSE	FALSE
321	3	122	1	3	11	highN	Elixir	check	12	56.3045	52.8512	0.938667	109.156	23.6854	13.7453	115.405	56.6896	48.7291	75.1515	56.1194	0.0076	0.0077	34.2	7.5	FALSE	FALSE	FALSE	FALSE	FALSE	FALSE	FALSE
322	3	196	1	4	4	lowN	Elixir	check	12	85.0157	101.141	1.18967	186.156	30.8839	15.8277	295.164	59.3584	74.7707	54.4523	50.777	0.0103	0.0105	43.2	13.3	FALSE	FALSE	FALSE	FALSE	FALSE	FALSE	TRUE
323	3	233	1	5	5	highN	Elixir	check	12	97.123	95.1828	0.980023	192.306	33.5431	13.0712	286.795	70.9951	81.5215	41.0485	57.43	0.012	0.0148	45.5	12	FALSE	FALSE	TRUE	FALSE	FALSE	FALSE	TRUE
324	3	272	1	6	6	lowN	Elixir	check	12	63.668	60.0427	0.943059	123.711	24.6142	14	193.95	58.8262	60.2016	67.5452	52.2532	0.0091	0.0106	46.2	8.4	FALSE	FALSE	TRUE	FALSE	FALSE	FALSE	TRUE
325	3	310	2	7	8	highN	Elixir	check	12	89.0634	104.301	1.17109	193.364	29.3483	13.1685	274.126	57.7483	102.211	30.4786	47.31	0.0143	0.0192	49.7	12	FALSE	FALSE	FALSE	FALSE	FALSE	FALSE	TRUE
326	3	361	2	8	10	lowN	Elixir	check	12	70.2474	87.5008	1.24561	157.748	27.6554	12.8015	186.492	66.1966	38.7267	75.8806	65.3927	0.0134	0.0172	38.3	10	FALSE	FALSE	FALSE	FALSE	FALSE	FALSE	FALSE
327	3	427	2	9	3	highN	Elixir	check	12	84.1936	116.12	1.3792	200.313	27.161	21.2734	360.05	63.9885	75.3034	48.8867	55.8099	0.0185	0.0162	54.6	13.3	FALSE	FALSE	FALSE	FALSE	FALSE	FALSE	TRUE
328	3	495	2	10	2	lowN	Elixir	check	12	89.8648	58.3515	0.649325	148.216	27.5506	15.1985	245.579	58.042	61.8682	50.3483	67.7835	0.0097	0.0097	42.5	9.5	FALSE	FALSE	FALSE	FALSE	FALSE	FALSE	FALSE
329	3	528	2	11	1	highN	Elixir	check	12	99.0857	238.349	2.40549	337.435	22.6142	12.3146	199.222	NA	52.2825	71.8366	55.8809	0.0147	0.0212	47.1	11	FALSE	FALSE	FALSE	FALSE	FALSE	FALSE	FALSE
330	3	558	2	12	9	lowN	Elixir	check	12	1.3938	0	0	1.3938	0.7041	0.4794	0.204	NA	NA	NA	NA	NA	NA	NA	NA	FALSE	FALSE	TRUE	FALSE	FALSE	FALSE	FALSE
331	4	7	1	1	13	highN	Elixir	check	12	55.8441	95.2752	1.70609	151.119	28.1124	14.0599	215.068	59.5427	68.4186	42.2679	69.3135	0.0137	0.0126	45.7	9.9	FALSE	FALSE	TRUE	FALSE	FALSE	FALSE	TRUE
332	4	84	1	2	4	lowN	Elixir	check	12	79.1862	104.161	1.31539	183.347	28.7416	16.9888	285.07	65.3379	108.495	38.9815	32.5238	0.0115	0.0145	51.2	9.3	FALSE	FALSE	TRUE	FALSE	FALSE	FALSE	TRUE
333	4	137	1	3	11	highN	Elixir	check	12	63.8309	9.1077	0.142685	72.9387	20.412	4.6816	63.3573	64.8478	25.2474	88.6279	66.1247	0.0079	0.0042	42.4	7.1	FALSE	FALSE	FALSE	FALSE	FALSE	FALSE	FALSE
334	4	177	1	4	5	lowN	Elixir	check	12	115.029	92.3083	0.802479	207.337	25.1536	22.0225	376.081	50.4107	79.7745	47.6108	52.6147	0.0117	0.0125	45.4	9.7	FALSE	FALSE	FALSE	FALSE	FALSE	FALSE	FALSE
335	4	211	1	5	12	highN	Elixir	check	12	42.819	31.6812	0.739886	74.5001	18.8839	20.5468	217.936	60.3304	104.183	37.3853	38.432	0.0098	0.0034	47.2	6.6	FALSE	FALSE	FALSE	FALSE	FALSE	TRUE	FALSE
336	4	288	1	6	6	lowN	Elixir	check	12	129.319	141.494	1.09415	270.814	31.4831	14.9888	335.959	58.7109	79.0845	57.7396	43.1759	0.0134	0.0174	46.4	12.8	FALSE	FALSE	FALSE	FALSE	FALSE	FALSE	TRUE
337	4	344	2	7	9	highN	Elixir	check	12	122.245	125.534	1.02691	247.779	33.5506	9.4981	232.853	77.9948	63.6628	52.787	63.5502	0.0122	0.0147	51.4	11.8	FALSE	FALSE	TRUE	FALSE	FALSE	FALSE	TRUE
338	4	374	2	8	2	lowN	Elixir	check	12	60.7138	43.1659	0.710973	103.88	17.0187	12.7416	125.926	53.3983	48.3866	43.8457	87.7677	0.0074	0.0107	43.1	7.2	FALSE	FALSE	FALSE	FALSE	FALSE	FALSE	FALSE
339	4	442	2	9	10	highN	Elixir	check	12	69.9304	17.0066	0.243193	86.9369	24.6142	9.3109	110.52	85.4861	16.1395	88.6259	75.2346	0.0056	0.0103	NA	7.6	FALSE	FALSE	TRUE	FALSE	FALSE	FALSE	TRUE
340	4	460	2	10	3	lowN	Elixir	check	12	44.503	66.9938	1.50538	111.497	14.7865	9.2135	88.1351	36.8984	36.4404	53.9032	89.6564	0.007	0.0128	38.5	7.7	FALSE	FALSE	FALSE	FALSE	FALSE	FALSE	FALSE
341	4	543	2	11	8	highN	Elixir	check	12	98.8655	92.5047	0.935662	191.37	29.2659	16.3296	295.018	69.2571	70.9862	63.5885	45.4253	0.0126	0.0153	49.5	11.2	FALSE	FALSE	FALSE	FALSE	FALSE	FALSE	TRUE
342	4	563	2	12	1	lowN	Elixir	check	12	39.1858	26.7218	0.681926	65.9077	13.8277	13.4831	103.478	67.9974	45.0589	70.0462	64.8949	0.0054	0.0054	39.6	5.9	FALSE	FALSE	FALSE	FALSE	FALSE	FALSE	FALSE
343	5	21	1	1	11	highN	Elixir	check	12	48.2609	44.574	0.923605	92.8349	20.4195	10.1723	105.247	78.7082	66.5921	32.0236	81.3844	0.0092	0.0088	44.3	7.1	FALSE	FALSE	TRUE	FALSE	FALSE	FALSE	FALSE
344	5	70	1	2	4	lowN	Elixir	check	12	40.1179	15.5486	0.387572	55.6665	14.6966	13.7378	101.425	80.86	NA	NA	NA	0.0063	0.0041	34	3.9	FALSE	FALSE	TRUE	FALSE	FALSE	FALSE	FALSE
345	5	114	1	3	6	highN	Elixir	check	12	50.5563	69.1534	1.36785	119.71	22.3221	9.54307	152.19	68.171	35.8769	59.2864	84.8367	0.0077	0.0089	46.7	7.4	FALSE	FALSE	TRUE	FALSE	FALSE	FALSE	TRUE
346	5	162	1	4	13	lowN	Elixir	check	12	83.2731	46.6619	0.560347	129.935	24.5393	10.8165	187.949	44.405	110.536	38.7939	30.6698	0.0088	0.0137	43.7	8.6	FALSE	FALSE	FALSE	FALSE	FALSE	FALSE	TRUE
347	5	246	1	5	12	highN	Elixir	check	12	108.84	108.026	0.992526	216.866	28.3521	19.4307	344.167	77.9994	71.8198	65.8545	42.3257	0.0128	0.0128	46	10.3	FALSE	FALSE	TRUE	FALSE	FALSE	FALSE	TRUE
348	5	282	1	6	5	lowN	Elixir	check	12	59.0929	7.0193	0.118784	66.1122	15.9251	14.9513	143.801	41.3694	83.7838	42.8114	53.4047	0.0041	0.0068	27.7	5.7	FALSE	FALSE	FALSE	FALSE	FALSE	FALSE	FALSE
349	5	338	2	7	3	highN	Elixir	check	12	95.7743	215.681	2.25198	311.456	27.5431	18.5169	375.822	71.7501	68.4294	46.2137	65.3569	NA	0.0183	48.2	12	FALSE	FALSE	FALSE	FALSE	FALSE	FALSE	TRUE
350	5	385	2	8	10	lowN	Elixir	check	12	81.3754	149.626	1.83871	231.001	29.4457	15.6629	297.03	56.5555	61.4103	55.5003	63.0893	0.0138	0.0184	48.5	11.4	FALSE	FALSE	FALSE	FALSE	FALSE	FALSE	FALSE
351	5	437	2	9	9	highN	Elixir	check	12	85.7739	139.455	1.62584	225.229	18.0824	14.1049	175.662	72.6668	82.7701	49.9198	47.31	0.0155	0.0166	51.4	11	FALSE	FALSE	FALSE	FALSE	FALSE	FALSE	TRUE
352	5	492	2	10	2	lowN	Elixir	check	12	102.158	92.2197	0.90272	194.377	25.588	12.839	214.801	63.5333	64.7762	51.6353	63.5885	0.0085	0.0159	46.1	10.5	FALSE	FALSE	FALSE	FALSE	FALSE	FALSE	FALSE
353	5	507	2	11	1	highN	Elixir	check	12	29.2616	16.1092	0.550525	45.3708	11.1236	11.176	64.9925	64.1253	52.6007	40.9274	86.4719	0.0068	0.0055	51.1	5.5	FALSE	FALSE	FALSE	FALSE	FALSE	FALSE	FALSE
354	5	576	2	12	8	lowN	Elixir	check	12	51.8705	37.6948	0.72671	89.5653	21.603	7.66292	111.892	67.5147	66.1043	72.2978	41.5979	0.0077	0.0099	49	7	FALSE	FALSE	TRUE	FALSE	FALSE	FALSE	TRUE
355	6	29	1	1	13	highN	Elixir	check	12	102.33	150.139	1.46721	252.469	27.7004	23.0112	366.352	56.4108	87.9053	35.1186	56.9761	0.019	0.0169	46	13	FALSE	FALSE	FALSE	FALSE	FALSE	TRUE	TRUE
356	6	82	1	2	11	lowN	Elixir	check	12	102.85	94.6088	0.919868	197.459	20.7491	23.1835	283.302	73.6996	66.6882	55.0713	58.2405	0.0121	0.015	51	10.4	FALSE	FALSE	FALSE	FALSE	FALSE	FALSE	TRUE
357	6	106	1	3	12	highN	Elixir	check	12	62.7163	115.994	1.8495	178.71	28.4944	8.48689	127.235	67.3447	36.5992	72.5692	70.8316	0.0129	0.0139	50.8	11	FALSE	FALSE	FALSE	FALSE	FALSE	FALSE	FALSE
358	6	166	1	4	6	lowN	Elixir	check	12	4.32776	0	0	4.32776	1.89513	1.26592	1.05705	NA	NA	NA	NA	NA	NA	NA	NA	FALSE	FALSE	FALSE	FALSE	FALSE	FALSE	FALSE
359	6	231	1	5	4	highN	Elixir	check	12	133.104	139.655	1.04922	272.759	27.7453	13.4906	180.128	69.9453	52.1339	45.7898	82.0763	0.0156	0.0197	54	14.8	FALSE	FALSE	FALSE	FALSE	FALSE	FALSE	TRUE
360	6	276	1	6	5	lowN	Elixir	check	12	63.9014	108.777	1.70227	172.679	24.1348	12.794	179.508	63.5103	73.925	41.7191	64.3559	0.0097	0.0148	50	9.4	FALSE	FALSE	TRUE	FALSE	FALSE	FALSE	FALSE
361	6	334	2	7	2	highN	Elixir	check	12	36.0423	5.24143	0.145425	41.2837	15.5506	7.16854	48.4367	50.7086	47.0202	69.7751	63.2047	0.0037	0.0046	NA	5.6	FALSE	FALSE	FALSE	FALSE	FALSE	FALSE	FALSE
362	6	387	2	8	1	lowN	Elixir	check	12	95.8084	179.903	1.87774	275.711	24.6142	13.4307	221.05	63.2694	37.0929	81.0452	61.8619	0.0119	0.0134	52.1	12.3	FALSE	FALSE	FALSE	FALSE	FALSE	FALSE	FALSE
363	6	426	2	9	10	highN	Elixir	check	12	71.7435	93.8047	1.3075	165.548	20.2921	11.3858	130.238	53.905	63.5945	56.3099	60.0955	0.0123	0.0157	52.3	11.1	FALSE	FALSE	TRUE	FALSE	FALSE	FALSE	FALSE
364	1	178	1	4	5	lowN	Elixir	check	3	11.3521	0.0278	0.00244889	11.3799	4.8708	5.9483	14.891	NA	65.4612	50.5737	63.9651	NA	NA	NA	NA	FALSE	FALSE	FALSE	FALSE	FALSE	FALSE	FALSE
365	1	178	1	4	5	lowN	Elixir	check	7	41.9439	0.5643	0.0134537	42.5082	14.4133	14.4945	126.477	NA	87.6537	28.1919	64.1544	NA	NA	NA	NA	FALSE	FALSE	FALSE	FALSE	FALSE	FALSE	FALSE
366	6	487	2	10	3	lowN	Elixir	check	12	84.5385	141.267	1.67104	225.806	22.5019	13.4757	199.188	70.6528	77.7088	41.9617	60.3295	0.0125	0.0116	53.6	10.7	FALSE	FALSE	TRUE	FALSE	FALSE	FALSE	FALSE
367	6	549	2	11	9	highN	Elixir	check	12	68.6025	144.76	2.11012	213.362	18.5543	17.9925	188.579	71.7773	60.6918	59.2127	60.0955	0.0129	0.0141	46.4	11.9	FALSE	FALSE	TRUE	FALSE	FALSE	FALSE	FALSE
368	6	572	2	12	8	lowN	Elixir	check	12	35.8814	47.7846	1.33174	83.666	19.4682	6.50187	56.4887	56.3859	10.1753	89.4846	80.3401	0.0076	NA	46.4	6.9	FALSE	FALSE	TRUE	FALSE	FALSE	FALSE	FALSE
369	7	2	1	1	13	highN	Elixir	check	12	2.15475	0	0	2.15475	0.794007	0.808989	0.391982	NA	NA	NA	NA	NA	0.0007	NA	NA	FALSE	FALSE	TRUE	FALSE	FALSE	FALSE	FALSE
370	7	54	1	2	5	lowN	Elixir	check	12	0	0	#DIV/0!	0	0	0	0	NA	NA	NA	NA	NA	NA	NA	NA	FALSE	FALSE	FALSE	TRUE	FALSE	FALSE	FALSE
371	7	144	1	3	4	highN	Elixir	check	12	26.4051	25.27	0.957011	51.6751	6.16479	7.21348	30.16	72.4842	37.2505	55.5003	87.2492	0.0088	0.007	43.9	8.6	FALSE	FALSE	TRUE	FALSE	FALSE	FALSE	FALSE
372	7	191	1	4	11	lowN	Elixir	check	12	73.493	151.767	2.06505	225.26	14.839	15.2509	172.292	54.8088	82.002	58.5217	39.4764	0.0107	0.0134	49.7	10.7	FALSE	FALSE	FALSE	FALSE	FALSE	FALSE	FALSE
373	7	243	1	5	12	highN	Elixir	check	12	77.3626	80.9645	1.04656	158.327	27.1386	13.3184	207.311	77.1866	51.6497	50.4691	77.8812	0.0081	0.013	47.5	9.4	FALSE	FALSE	FALSE	FALSE	FALSE	FALSE	FALSE
374	7	272	1	6	6	lowN	Elixir	check	12	78.6805	101.811	1.29397	180.491	23.2959	14.7266	205.746	69.2144	60.6567	38.3114	81.0318	0.0103	0.0148	48.9	9.2	FALSE	FALSE	FALSE	FALSE	FALSE	FALSE	FALSE
375	7	301	2	7	1	highN	Elixir	check	12	0.478174	0	0	0.478174	0.277154	0.262172	0.035293	NA	NA	NA	NA	NA	NA	NA	NA	FALSE	FALSE	TRUE	FALSE	FALSE	FALSE	FALSE
376	7	396	2	8	9	lowN	Elixir	check	12	51.9668	4.01913	0.0773402	55.986	13.9925	17.8727	128.601	NA	75.441	52.4943	52.0647	0.0082	0.0073	42.7	7.2	FALSE	FALSE	TRUE	FALSE	FALSE	FALSE	FALSE
377	7	403	2	9	2	highN	Elixir	check	12	2.46465	0	0	2.46465	1.82022	0.756554	0.665629	NA	NA	NA	NA	NA	0.0003	NA	NA	FALSE	FALSE	FALSE	FALSE	FALSE	FALSE	FALSE
378	7	473	2	10	8	lowN	Elixir	check	12	70.2954	66.7619	0.949734	137.057	17.9401	10.3745	102.803	61.1952	56.1277	51.1392	72.7331	0.0102	0.0139	48.8	8.7	FALSE	FALSE	FALSE	FALSE	FALSE	FALSE	FALSE
379	7	528	2	11	10	highN	Elixir	check	12	100.764	116.409	1.15527	217.173	32.824	15.6105	321.667	64.763	60.9618	47.31	71.7281	0.012	0.015	49.2	10.3	FALSE	FALSE	FALSE	FALSE	FALSE	TRUE	TRUE
380	7	562	2	12	3	lowN	Elixir	check	12	52.5354	56.3652	1.0729	108.901	19.3258	5.03371	60.059	43.5749	41.1456	54.8814	83.973	0.0113	0.014	46.3	9.4	FALSE	FALSE	FALSE	FALSE	FALSE	FALSE	FALSE
381	8	43	1	1	4	highN	Elixir	check	12	111.187	130.645	1.17501	241.832	31.0487	16.3371	331.381	58.1277	99.628	36.5263	43.8457	0.0113	0.0164	50.8	10.7	FALSE	FALSE	FALSE	FALSE	FALSE	FALSE	TRUE
382	8	69	1	2	13	lowN	Elixir	check	12	81.0353	122.549	1.51229	203.584	27.3483	13.1236	172.913	52.078	46.7619	83.8021	49.436	0.0111	0.0163	42.6	11.6	FALSE	FALSE	FALSE	FALSE	FALSE	FALSE	FALSE
383	8	139	1	3	6	highN	Elixir	check	12	137.137	171.137	1.24792	308.274	31.3333	17.4232	358.106	69.0733	73.8844	48.8302	57.2854	0.015	0.0156	50.1	12.4	FALSE	FALSE	FALSE	FALSE	FALSE	FALSE	TRUE
384	8	156	1	4	11	lowN	Elixir	check	12	58.8258	32.8447	0.558338	91.6705	23.4157	19.3258	170.609	52.7373	46.4739	52.4943	81.0318	0.0062	0.0092	37.2	5.5	FALSE	FALSE	FALSE	FALSE	FALSE	FALSE	FALSE
385	8	204	1	5	5	highN	Elixir	check	12	2.60695	0	0	2.60695	0.958801	0.599251	0.38783	NA	NA	NA	NA	NA	NA	NA	NA	FALSE	FALSE	FALSE	FALSE	FALSE	FALSE	FALSE
386	8	255	1	6	12	lowN	Elixir	check	12	17.2535	4.60794	0.267073	21.8614	13.9026	2.16479	15.3465	NA	NA	NA	NA	0.0035	0.0085	NA	1.7	FALSE	FALSE	FALSE	FALSE	FALSE	FALSE	FALSE
387	8	329	2	7	2	highN	Elixir	check	12	24.6786	15.0739	0.61081	39.7525	16.4419	9.77528	63.0222	63.7032	NA	NA	NA	0.0064	0.0023	NA	6.4	FALSE	FALSE	FALSE	FALSE	FALSE	FALSE	FALSE
388	8	363	2	8	1	lowN	Elixir	check	12	7.96807	0	0	7.96807	4.14981	2.41199	2.6394	NA	NA	NA	NA	0.0024	0.0023	NA	NA	FALSE	FALSE	FALSE	FALSE	FALSE	FALSE	FALSE
389	8	413	2	9	8	highN	Elixir	check	12	80.7469	31.1969	0.386354	111.944	27.3633	12.6067	218.812	54.3545	74.5018	31.9508	73.5475	0.0112	0.0097	44.3	8.1	FALSE	FALSE	FALSE	FALSE	FALSE	FALSE	TRUE
390	8	488	2	10	9	lowN	Elixir	check	12	34.744	23.0198	0.662556	57.7639	7.94007	12.382	51.8936	64.1226	61.3873	78.7742	39.8385	0.0053	0.0088	NA	4.3	FALSE	FALSE	FALSE	FALSE	FALSE	FALSE	FALSE
391	8	544	2	11	3	highN	Elixir	check	12	53.7114	63.1251	1.17526	116.837	19.8052	12.5693	119.716	60.492	50.7418	61.9376	67.3206	0.0091	0.0064	47.4	9.4	FALSE	FALSE	FALSE	FALSE	FALSE	FALSE	FALSE
392	8	556	2	12	10	lowN	Elixir	check	12	0.165226	0	0	0.165226	0.179775	0.0224719	0.000561096	NA	NA	NA	NA	NA	NA	NA	NA	FALSE	FALSE	TRUE	FALSE	FALSE	FALSE	FALSE
393	1	230	1	5	4	highN	Elixir	check	3	11.665	0	0	11.665	4.1476	1.7417	4.1168	NA	NA	NA	NA	NA	NA	NA	NA	FALSE	FALSE	FALSE	FALSE	FALSE	FALSE	FALSE
394	1	230	1	5	4	highN	Elixir	check	7	29.8594	0	0	29.8594	10.4576	3.1365	17.3633	NA	23.0353	88.986	67.9787	NA	NA	NA	NA	FALSE	FALSE	FALSE	FALSE	FALSE	FALSE	FALSE
395	1	278	1	6	12	lowN	Elixir	check	3	11.6876	0	0	11.6876	5.5793	1.8524	5.8924	NA	NA	NA	NA	NA	NA	NA	NA	FALSE	FALSE	FALSE	FALSE	FALSE	FALSE	FALSE
396	1	278	1	6	12	lowN	Elixir	check	7	40.0087	0.4318	0.0107927	40.4405	16.3173	7.0923	59.7782	NA	51.7778	69.3748	58.8474	NA	NA	NA	NA	FALSE	FALSE	FALSE	FALSE	FALSE	FALSE	FALSE
397	1	325	2	7	3	highN	Elixir	check	3	16.2808	0	0	16.2808	5.9779	4.3764	16.2283	NA	46.1403	55.7004	78.1593	NA	NA	NA	NA	FALSE	FALSE	FALSE	FALSE	FALSE	FALSE	FALSE
398	1	325	2	7	3	highN	Elixir	check	7	55.6421	7.7432	0.139161	63.3853	15.9779	8.2066	67.4446	72.089	46.6193	55.6527	77.728	NA	NA	NA	NA	FALSE	FALSE	FALSE	FALSE	FALSE	FALSE	FALSE
399	1	390	2	8	8	lowN	Elixir	check	3	22.3865	0	0	22.3865	7.476	5.476	23.1623	NA	40.0173	60.1817	79.801	NA	NA	NA	NA	FALSE	FALSE	FALSE	FALSE	FALSE	FALSE	FALSE
400	1	390	2	8	8	lowN	Elixir	check	7	59.4244	10.0498	0.169119	69.4742	14.4502	12.1181	96.0897	38.6616	87.6663	45.1196	47.2141	NA	NA	NA	NA	FALSE	FALSE	FALSE	FALSE	FALSE	FALSE	FALSE
401	1	427	2	9	2	highN	Elixir	check	3	14.5576	0	0	14.5576	5.5203	2.0517	8.1406	NA	20.4546	75.8202	83.7252	NA	NA	NA	NA	FALSE	FALSE	TRUE	FALSE	FALSE	FALSE	FALSE
402	1	427	2	9	2	highN	Elixir	check	7	42.1507	3.4534	0.0819298	45.6041	16.8118	6.0664	55.0094	NA	51.3946	76.1688	52.4366	NA	NA	NA	NA	FALSE	FALSE	TRUE	FALSE	FALSE	FALSE	FALSE
403	1	476	2	10	10	lowN	Elixir	check	3	12.3442	0	0	12.3442	5.8893	2.524	8.3797	NA	NA	NA	NA	NA	NA	NA	NA	FALSE	FALSE	FALSE	FALSE	FALSE	FALSE	FALSE
404	1	476	2	10	10	lowN	Elixir	check	7	36.7783	0.8158	0.0221816	37.5941	17.2399	6.9077	38.6625	NA	20.3941	74.693	84.9129	NA	NA	NA	NA	FALSE	FALSE	FALSE	FALSE	FALSE	FALSE	FALSE
405	1	540	2	11	1	highN	Elixir	check	3	23.3358	0.0205	0.000878479	23.3564	6.7749	8.9225	32.8267	NA	76.5142	52.1324	51.3534	NA	NA	NA	NA	FALSE	FALSE	FALSE	FALSE	FALSE	FALSE	FALSE
406	1	540	2	11	1	highN	Elixir	check	7	58.7312	21.3844	0.364106	80.1156	13.4465	13.4539	105.632	81.2518	76.5667	52.0138	51.4195	NA	NA	NA	NA	FALSE	FALSE	TRUE	FALSE	FALSE	FALSE	FALSE
407	1	551	2	12	9	lowN	Elixir	check	3	17.0236	0	0	17.0236	6.5018	4.0221	10.1136	NA	49.077	66.39	64.533	NA	NA	NA	NA	FALSE	FALSE	FALSE	FALSE	FALSE	FALSE	FALSE
408	1	551	2	12	9	lowN	Elixir	check	7	22.3531	0.7759	0.0347111	23.129	8.4945	5.2103	17.7646	NA	50.1818	64.9474	64.8708	NA	NA	NA	NA	FALSE	FALSE	FALSE	FALSE	FALSE	FALSE	FALSE
409	2	19	1	1	11	highN	Elixir	check	3	5.8055	0	0	5.8055	2.2435	1.6458	1.8065	NA	NA	NA	NA	NA	NA	NA	NA	FALSE	FALSE	FALSE	FALSE	FALSE	FALSE	FALSE
410	2	19	1	1	11	highN	Elixir	check	7	5.5352	0	0	5.5352	2.2657	1.5055	1.8047	NA	NA	NA	NA	NA	NA	NA	NA	FALSE	FALSE	FALSE	FALSE	FALSE	FALSE	FALSE
411	2	79	1	2	13	lowN	Elixir	check	3	18.3522	0	0	18.3522	5.8745	4.3469	13.7082	NA	41.6176	79.3026	59.0798	NA	NA	NA	NA	FALSE	FALSE	FALSE	FALSE	FALSE	FALSE	FALSE
412	2	79	1	2	13	lowN	Elixir	check	7	44.6502	5.479	0.122709	50.1292	14.7675	16.214	78.4561	NA	98.8877	44.5809	36.5314	NA	NA	NA	NA	FALSE	FALSE	FALSE	FALSE	FALSE	FALSE	FALSE
413	2	107	1	3	5	highN	Elixir	check	3	12.2194	0.0145	0.00118664	12.234	4.9299	2.1697	6.7043	NA	NA	NA	NA	NA	NA	NA	NA	FALSE	FALSE	TRUE	FALSE	FALSE	FALSE	FALSE
414	2	107	1	3	5	highN	Elixir	check	7	43.4175	1.8462	0.042522	45.2637	14.7085	6.2952	59.9121	NA	38.0236	87.5436	54.4328	NA	NA	NA	NA	FALSE	FALSE	TRUE	FALSE	FALSE	FALSE	FALSE
415	2	162	1	4	4	lowN	Elixir	check	3	19.0473	0	0	19.0473	7.5351	1.1882	3.1345	NA	14.0084	83.3792	82.6124	NA	NA	NA	NA	FALSE	FALSE	FALSE	FALSE	FALSE	FALSE	FALSE
416	2	162	1	4	4	lowN	Elixir	check	7	45.5683	1.2773	0.0280305	46.8456	14.7232	3.6236	30.0813	NA	15.6249	82.7804	81.5947	NA	NA	NA	NA	FALSE	FALSE	FALSE	FALSE	FALSE	FALSE	FALSE
417	2	235	1	5	6	highN	Elixir	check	3	19.6599	0	0	19.6599	7.8155	5.0406	19.2998	NA	31.8165	89.4085	58.775	NA	NA	NA	NA	FALSE	FALSE	FALSE	FALSE	FALSE	FALSE	FALSE
418	2	235	1	5	6	highN	Elixir	check	7	64.231	19.0183	0.296092	83.2493	19.9926	15.6236	156.896	66.31	78.4028	43.0829	58.5143	NA	NA	NA	NA	FALSE	FALSE	FALSE	FALSE	FALSE	FALSE	FALSE
419	2	282	1	6	12	lowN	Elixir	check	3	24.8501	0	0	24.8501	7.845	3.8598	16.557	NA	23.2512	67.2566	89.4922	NA	NA	NA	NA	FALSE	FALSE	FALSE	FALSE	FALSE	FALSE	FALSE
420	2	282	1	6	12	lowN	Elixir	check	7	78.6324	4.8161	0.0612483	83.4486	19.0627	8.738	103.725	NA	50.7633	57.6716	71.5651	NA	NA	NA	NA	FALSE	FALSE	FALSE	FALSE	FALSE	FALSE	FALSE
421	2	302	2	7	9	highN	Elixir	check	3	1.6654	0	0	1.6654	0.893	0.9594	0.3693	NA	NA	NA	NA	NA	NA	NA	NA	FALSE	FALSE	FALSE	FALSE	FALSE	FALSE	FALSE
422	2	302	2	7	9	highN	Elixir	check	7	4.7934	0	0	4.7934	2.8856	1.2768	1.8718	NA	NA	NA	NA	NA	NA	NA	NA	FALSE	FALSE	FALSE	FALSE	FALSE	FALSE	FALSE
423	2	351	2	8	10	lowN	Elixir	check	3	12.2161	0	0	12.2161	3.6974	3.4465	7.1905	NA	NA	NA	NA	NA	NA	NA	NA	FALSE	FALSE	TRUE	FALSE	FALSE	FALSE	FALSE
424	2	351	2	8	10	lowN	Elixir	check	7	16.0538	0.1282	0.00798565	16.182	3.8007	4.0886	8.6633	NA	NA	NA	NA	NA	NA	NA	NA	FALSE	FALSE	TRUE	FALSE	FALSE	FALSE	FALSE
425	2	407	2	9	2	highN	Elixir	check	3	10.2189	0	0	10.2189	4.6273	2.1993	6.3416	NA	NA	NA	NA	NA	NA	NA	NA	FALSE	FALSE	TRUE	FALSE	FALSE	FALSE	FALSE
426	2	407	2	9	2	highN	Elixir	check	7	24.4829	0.6266	0.0255934	25.1096	11.6531	3.631	19.7414	NA	33.6979	80.7461	65.556	NA	NA	NA	NA	FALSE	FALSE	TRUE	FALSE	FALSE	FALSE	FALSE
427	2	467	2	10	8	lowN	Elixir	check	3	17.4386	0	0	17.4386	7.0849	3.845	10.5198	NA	33.3195	80.7461	65.9344	NA	NA	NA	NA	FALSE	FALSE	FALSE	FALSE	FALSE	FALSE	FALSE
428	2	467	2	10	8	lowN	Elixir	check	7	43.4831	1.6648	0.0382861	45.1479	13.6015	8.5092	40.2705	NA	34.9331	80.232	64.8349	NA	NA	NA	NA	FALSE	FALSE	FALSE	FALSE	FALSE	FALSE	FALSE
429	2	516	2	11	3	highN	Elixir	check	3	12.5393	0	0	12.5393	5.5572	1.4317	5.5342	NA	NA	NA	NA	NA	NA	NA	NA	FALSE	FALSE	TRUE	FALSE	FALSE	FALSE	FALSE
430	2	516	2	11	3	highN	Elixir	check	7	44.0906	5.9388	0.134695	50.0294	12.5683	8.2509	50.4488	NA	34.3617	87.9667	57.6716	NA	NA	NA	NA	FALSE	FALSE	TRUE	FALSE	FALSE	FALSE	FALSE
431	2	577	2	12	1	lowN	Elixir	check	3	16.0964	0	0	16.0964	6.4133	6.4059	21.3101	NA	NA	NA	NA	NA	NA	NA	NA	FALSE	FALSE	FALSE	FALSE	FALSE	FALSE	FALSE
432	2	577	2	12	1	lowN	Elixir	check	7	60.8319	2.3744	0.0390322	63.2064	16.2878	18.4207	165.883	NA	86.1061	42.9631	50.9308	NA	NA	NA	NA	FALSE	FALSE	FALSE	FALSE	FALSE	FALSE	FALSE
433	3	48	1	1	13	highN	Elixir	check	3	20.3724	0	0	20.3724	6.9438	4.5618	18.4821	NA	44.9752	65.9328	69.092	NA	NA	NA	NA	FALSE	FALSE	FALSE	FALSE	FALSE	FALSE	FALSE
434	3	48	1	1	13	highN	Elixir	check	7	68.0692	14.2817	0.209811	82.3509	17.7678	11.8801	102.218	42.2908	64.1881	65.5845	50.2274	NA	NA	NA	NA	FALSE	FALSE	FALSE	FALSE	FALSE	FALSE	FALSE
435	3	95	1	2	12	lowN	Elixir	check	3	3.2586	0	0	3.2586	1.161	1.3034	0.7504	NA	NA	NA	NA	NA	NA	NA	NA	FALSE	FALSE	FALSE	FALSE	FALSE	FALSE	FALSE
436	3	95	1	2	12	lowN	Elixir	check	7	28.1115	0	0	28.1115	8.4944	8.6142	39.9971	NA	56.6636	59.0951	64.2413	NA	NA	NA	NA	FALSE	FALSE	FALSE	FALSE	FALSE	FALSE	FALSE
437	3	122	1	3	11	highN	Elixir	check	3	12.2033	0.0325	0.00266321	12.2359	4.6292	3.7079	8.6609	NA	NA	NA	NA	NA	NA	NA	NA	FALSE	FALSE	FALSE	FALSE	FALSE	FALSE	FALSE
438	3	122	1	3	11	highN	Elixir	check	7	30.5359	0	0	30.5359	11.9925	8.4195	33.9106	NA	49.0852	74.9857	55.9291	NA	NA	NA	NA	FALSE	FALSE	FALSE	FALSE	FALSE	FALSE	FALSE
439	3	196	1	4	4	lowN	Elixir	check	3	20.0405	0	0	20.0405	7.5581	6.3745	24.5404	NA	66.7157	54.2628	59.0215	NA	NA	NA	NA	FALSE	FALSE	FALSE	FALSE	FALSE	FALSE	FALSE
440	3	196	1	4	4	lowN	Elixir	check	7	53.0357	3.7728	0.071137	56.8085	18.8464	9.0037	104.725	NA	75.1323	53.9032	50.9645	NA	NA	NA	NA	FALSE	FALSE	FALSE	FALSE	FALSE	FALSE	FALSE
441	3	233	1	5	5	highN	Elixir	check	3	15.1882	0.0074	0.00048722	15.1955	4.8464	5.4607	13.8562	NA	42.79	68.6606	68.5494	NA	NA	NA	NA	FALSE	FALSE	FALSE	FALSE	FALSE	FALSE	FALSE
442	3	233	1	5	5	highN	Elixir	check	7	54.7594	4.519	0.0825246	59.2784	17.5206	12.382	136.505	NA	81.6609	41.291	57.0481	NA	NA	NA	NA	FALSE	FALSE	TRUE	FALSE	FALSE	FALSE	FALSE
443	3	272	1	6	6	lowN	Elixir	check	3	15.2083	0.0491	0.0032285	15.2574	4.5543	5.0187	12.1475	NA	NA	NA	NA	NA	NA	NA	NA	FALSE	FALSE	FALSE	FALSE	FALSE	FALSE	FALSE
444	3	272	1	6	6	lowN	Elixir	check	7	35.3824	1.0931	0.0308939	36.4756	13.4981	11.0412	52.7984	NA	61.561	67.3537	51.0853	NA	NA	NA	NA	FALSE	FALSE	FALSE	FALSE	FALSE	FALSE	FALSE
445	3	310	2	7	8	highN	Elixir	check	3	15.1269	0.1418	0.00937403	15.2688	5.4831	4.9288	13.0331	NA	NA	NA	NA	NA	NA	NA	NA	FALSE	FALSE	FALSE	FALSE	FALSE	FALSE	FALSE
446	3	310	2	7	8	highN	Elixir	check	7	45.4299	2.0798	0.0457804	47.5096	15.9101	11.3933	121.936	NA	102.771	30.4046	46.8241	NA	NA	NA	NA	FALSE	FALSE	FALSE	FALSE	FALSE	FALSE	FALSE
447	3	361	2	8	10	lowN	Elixir	check	3	24.4094	0.0503	0.00206068	24.4597	7.6255	4.382	20.6705	NA	38.2908	75.7764	65.9328	NA	NA	NA	NA	FALSE	FALSE	FALSE	FALSE	FALSE	FALSE	FALSE
448	3	361	2	8	10	lowN	Elixir	check	7	41.7031	1.4248	0.0341653	43.128	15.8652	6.397	47.2445	NA	38.0736	75.0686	66.8578	NA	NA	NA	NA	FALSE	FALSE	FALSE	FALSE	FALSE	FALSE	FALSE
449	3	427	2	9	3	highN	Elixir	check	3	17.1276	0	0	17.1276	7.4232	4.3745	14.4138	NA	43.7097	80.1709	56.1194	NA	NA	NA	NA	FALSE	FALSE	FALSE	FALSE	FALSE	FALSE	FALSE
450	3	427	2	9	3	highN	Elixir	check	7	43.2204	11.8799	0.274868	55.1003	16.764	12.6891	94.8128	75.7362	75.8382	48.2809	55.8809	NA	NA	NA	NA	FALSE	FALSE	FALSE	FALSE	FALSE	FALSE	FALSE
451	3	495	2	10	2	lowN	Elixir	check	3	13.591	0	0	13.591	4.5318	3.8951	9.2438	NA	NA	NA	NA	NA	NA	NA	NA	FALSE	FALSE	FALSE	FALSE	FALSE	FALSE	FALSE
452	3	495	2	10	2	lowN	Elixir	check	7	44.0792	0.7998	0.0181446	44.879	16.2322	7.2584	68.4002	NA	63.0517	50.2823	66.666	NA	NA	NA	NA	FALSE	FALSE	FALSE	FALSE	FALSE	FALSE	FALSE
453	3	528	2	11	1	highN	Elixir	check	3	20.9947	0	0	20.9947	8.4644	4.7566	24.8616	NA	52.2782	71.6736	56.0482	NA	NA	NA	NA	FALSE	FALSE	FALSE	FALSE	FALSE	FALSE	FALSE
454	3	528	2	11	1	highN	Elixir	check	7	71.2542	18.9267	0.265622	90.1809	18.8989	9.5206	123.446	63.5572	52.7444	71.5651	55.6905	NA	NA	NA	NA	FALSE	FALSE	FALSE	FALSE	FALSE	FALSE	FALSE
455	3	558	2	12	9	lowN	Elixir	check	3	1.4365	0	0	1.4365	0.8015	0.5169	0.2212	NA	NA	NA	NA	NA	NA	NA	NA	FALSE	FALSE	TRUE	FALSE	FALSE	FALSE	FALSE
456	3	558	2	12	9	lowN	Elixir	check	7	1.4243	0	0	1.4243	0.7191	0.4869	0.1996	NA	NA	NA	NA	NA	NA	NA	NA	FALSE	FALSE	TRUE	FALSE	FALSE	FALSE	FALSE
457	4	7	1	1	13	highN	Elixir	check	3	12.5687	0	0	12.5687	4.6592	3.5281	8.4986	NA	NA	NA	NA	NA	NA	NA	NA	FALSE	FALSE	FALSE	FALSE	FALSE	FALSE	FALSE
458	4	7	1	1	13	highN	Elixir	check	7	29.8519	0	0	29.8519	13.3483	6.8015	46.0816	NA	67.9273	42.5685	69.5042	NA	NA	NA	NA	FALSE	FALSE	TRUE	FALSE	FALSE	FALSE	FALSE
459	4	84	1	2	4	lowN	Elixir	check	3	14.9847	0	0	14.9847	4.367	3.2809	9.4801	NA	NA	NA	NA	NA	NA	NA	NA	FALSE	FALSE	FALSE	FALSE	FALSE	FALSE	FALSE
460	4	84	1	2	4	lowN	Elixir	check	7	48.9627	2.6215	0.0535408	51.5843	13.0337	13.7978	98.1484	NA	108.368	39.0355	32.5961	NA	NA	NA	NA	FALSE	FALSE	FALSE	FALSE	FALSE	FALSE	FALSE
461	4	137	1	3	11	highN	Elixir	check	3	7.491	0	0	7.491	2.824	1.4682	2.9432	NA	NA	NA	NA	NA	NA	NA	NA	FALSE	FALSE	FALSE	FALSE	FALSE	FALSE	FALSE
462	4	137	1	3	11	highN	Elixir	check	7	35.9749	0.2616	0.00727174	36.2365	11.7378	2.8914	21.1754	NA	25.1827	87.7677	67.0496	NA	NA	NA	NA	FALSE	FALSE	FALSE	FALSE	FALSE	FALSE	FALSE
463	4	177	1	4	5	lowN	Elixir	check	3	15.6234	0	0	15.6234	4.779	3.2959	9.325	NA	NA	NA	NA	NA	NA	NA	NA	FALSE	FALSE	FALSE	FALSE	FALSE	FALSE	FALSE
464	4	177	1	4	5	lowN	Elixir	check	7	65.6244	1.4053	0.0214143	67.0297	16.0899	13.3184	114.612	NA	79.655	47.4896	52.8554	NA	NA	NA	NA	FALSE	FALSE	FALSE	FALSE	FALSE	FALSE	FALSE
465	4	211	1	5	12	highN	Elixir	check	3	9.0883	0	0	9.0883	2.0674	5.985	7.469	NA	NA	NA	NA	NA	NA	NA	NA	FALSE	FALSE	FALSE	FALSE	FALSE	FALSE	FALSE
466	4	211	1	5	12	highN	Elixir	check	7	27.1154	0	0	27.1154	9.1835	14.794	80.6887	NA	104.356	36.9042	38.7402	NA	NA	NA	NA	FALSE	FALSE	FALSE	FALSE	FALSE	FALSE	FALSE
467	4	288	1	6	6	lowN	Elixir	check	3	20.0843	0	0	20.0843	6.7341	5.1011	23.1651	NA	42.3131	71.4836	66.2033	NA	NA	NA	NA	FALSE	FALSE	FALSE	FALSE	FALSE	FALSE	FALSE
468	4	288	1	6	6	lowN	Elixir	check	7	75.1144	3.677	0.048952	78.7914	17.3184	11.633	147.977	NA	79.2675	57.8581	42.8744	NA	NA	NA	NA	FALSE	FALSE	FALSE	FALSE	FALSE	FALSE	FALSE
469	4	344	2	7	9	highN	Elixir	check	3	10.4697	0	0	10.4697	2.8689	2.2622	4.0455	NA	NA	NA	NA	NA	NA	NA	NA	FALSE	FALSE	FALSE	FALSE	FALSE	FALSE	FALSE
470	4	344	2	7	9	highN	Elixir	check	7	58.3087	4.8476	0.0831368	63.1563	15.633	7.9625	74.6962	NA	63.7915	52.7351	63.4734	NA	NA	NA	NA	FALSE	FALSE	TRUE	FALSE	FALSE	FALSE	FALSE
471	4	374	2	8	2	lowN	Elixir	check	3	5.3061	0	0	5.3061	2.1423	1.1835	1.3903	NA	NA	NA	NA	NA	NA	NA	NA	FALSE	FALSE	FALSE	FALSE	FALSE	FALSE	FALSE
472	4	374	2	8	2	lowN	Elixir	check	7	35.746	0	0	35.746	10.6816	5.7678	40.421	NA	47.36	44.2717	88.3683	NA	NA	NA	NA	FALSE	FALSE	FALSE	FALSE	FALSE	FALSE	FALSE
473	4	442	2	9	10	highN	Elixir	check	3	7.5713	0	0	7.5713	4.397	2.3296	4.384	NA	NA	NA	NA	NA	NA	NA	NA	FALSE	FALSE	FALSE	FALSE	FALSE	FALSE	FALSE
474	4	442	2	9	10	highN	Elixir	check	7	35.5202	0.5514	0.0155236	36.0716	15.5431	5.603	41.297	NA	18.8702	87.335	73.7948	NA	NA	NA	NA	FALSE	FALSE	TRUE	FALSE	FALSE	FALSE	FALSE
475	4	460	2	10	3	lowN	Elixir	check	3	17.5771	0.0608	0.00345905	17.6378	7.0187	5.0262	18.8129	NA	36.6464	89.5705	53.7831	NA	NA	NA	NA	FALSE	FALSE	FALSE	FALSE	FALSE	FALSE	FALSE
476	4	460	2	10	3	lowN	Elixir	check	7	32.6208	0.5247	0.0160848	33.1455	14.0674	6.5094	47.1287	NA	71.3355	53.7831	54.8814	NA	NA	NA	NA	FALSE	FALSE	FALSE	FALSE	FALSE	FALSE	FALSE
477	4	543	2	11	8	highN	Elixir	check	3	16.7214	0	0	16.7214	5.4307	5.6779	14.8077	NA	60.6264	56.9761	62.3975	NA	NA	NA	NA	FALSE	FALSE	FALSE	FALSE	FALSE	FALSE	FALSE
478	4	543	2	11	8	highN	Elixir	check	7	58.3083	9.6018	0.164673	67.9101	17.7079	13.7228	124.289	51.8452	69.6268	65.009	45.3642	NA	NA	NA	NA	FALSE	FALSE	FALSE	FALSE	FALSE	FALSE	FALSE
479	4	563	2	12	1	lowN	Elixir	check	3	14.9079	0	0	14.9079	6.2322	2.9363	9.6763	NA	NA	NA	NA	NA	NA	NA	NA	FALSE	FALSE	FALSE	FALSE	FALSE	FALSE	FALSE
480	4	563	2	12	1	lowN	Elixir	check	7	25.4604	0.3775	0.0148269	25.8379	7.9326	7.8052	31.8035	NA	44.7556	69.9656	65.2788	NA	NA	NA	NA	FALSE	FALSE	FALSE	FALSE	FALSE	FALSE	FALSE
481	5	21	1	1	11	highN	Elixir	check	3	7.71758	0	0	7.71758	4.11985	1.35581	2.75285	NA	NA	NA	NA	NA	NA	NA	NA	FALSE	FALSE	FALSE	FALSE	FALSE	FALSE	FALSE
482	5	21	1	1	11	highN	Elixir	check	7	14.6909	0	0	14.6909	6.4794	2.20974	5.6352	NA	NA	NA	NA	NA	NA	NA	NA	FALSE	FALSE	TRUE	FALSE	FALSE	FALSE	FALSE
483	5	70	1	2	4	lowN	Elixir	check	3	8.05628	0	0	8.05628	2.68914	2.35206	3.74145	NA	NA	NA	NA	NA	NA	NA	NA	FALSE	FALSE	FALSE	FALSE	FALSE	FALSE	FALSE
484	5	70	1	2	4	lowN	Elixir	check	7	16.3712	0	0	16.3712	7.13858	4.77154	16.5661	NA	NA	NA	NA	NA	NA	NA	NA	FALSE	FALSE	TRUE	FALSE	FALSE	FALSE	FALSE
485	5	114	1	3	6	highN	Elixir	check	3	7.12285	0	0	7.12285	2.8839	2.20225	2.9549	NA	NA	NA	NA	NA	NA	NA	NA	FALSE	FALSE	FALSE	FALSE	FALSE	FALSE	FALSE
486	5	114	1	3	6	highN	Elixir	check	7	21.083	0	0	21.083	8.48689	4.46442	22.4804	NA	35.5153	59.2127	85.272	NA	NA	NA	NA	FALSE	FALSE	FALSE	FALSE	FALSE	FALSE	FALSE
487	5	162	1	4	13	lowN	Elixir	check	3	17.006	0.0442292	0.00260079	17.0503	6.94382	1.54307	5.9465	NA	NA	NA	NA	NA	NA	NA	NA	FALSE	FALSE	FALSE	FALSE	FALSE	FALSE	FALSE
488	5	162	1	4	13	lowN	Elixir	check	7	44.2222	0.631481	0.0142797	44.8537	14.1798	7.13858	51.0585	NA	64.0917	85.621	30.2873	NA	NA	NA	NA	FALSE	FALSE	FALSE	FALSE	FALSE	FALSE	FALSE
489	5	246	1	5	12	highN	Elixir	check	3	12.2498	0	0	12.2498	4.92135	3.40824	8.57322	NA	NA	NA	NA	NA	NA	NA	NA	FALSE	FALSE	FALSE	FALSE	FALSE	FALSE	FALSE
490	5	246	1	5	12	highN	Elixir	check	7	51.9701	2.43279	0.0468114	54.4029	17.5805	12.1648	108.64	82.1512	71.6201	65.9328	42.4471	NA	NA	NA	NA	FALSE	FALSE	TRUE	FALSE	FALSE	FALSE	FALSE
491	5	282	1	6	5	lowN	Elixir	check	3	5.3204	0	0	5.3204	2.19476	2.26217	2.32922	NA	NA	NA	NA	NA	NA	NA	NA	FALSE	FALSE	FALSE	FALSE	FALSE	FALSE	FALSE
492	5	282	1	6	5	lowN	Elixir	check	7	15.9642	0	0	15.9642	5.44569	4.9588	11.6428	NA	NA	NA	NA	NA	NA	NA	NA	FALSE	FALSE	FALSE	FALSE	FALSE	FALSE	FALSE
493	5	338	2	7	3	highN	Elixir	check	3	17.3957	0	0	17.3957	5.03371	3.22097	9.89578	NA	NA	NA	NA	NA	NA	NA	NA	FALSE	FALSE	FALSE	FALSE	FALSE	FALSE	FALSE
494	5	338	2	7	3	highN	Elixir	check	7	55.6752	9.39003	0.168657	65.0652	14.779	15.6404	128.949	55.5723	67.9129	46.1543	65.9328	NA	NA	NA	NA	FALSE	FALSE	FALSE	FALSE	FALSE	FALSE	FALSE
495	5	385	2	8	10	lowN	Elixir	check	3	14.3815	0	0	14.3815	6.09738	4.56929	17.2137	NA	53.0321	55.2398	71.7281	NA	NA	NA	NA	FALSE	FALSE	FALSE	FALSE	FALSE	FALSE	FALSE
496	5	385	2	8	10	lowN	Elixir	check	7	49.2678	3.39992	0.0690089	52.6677	17.8277	10.0524	104.171	NA	61.4084	55.8099	62.7817	NA	NA	NA	NA	FALSE	FALSE	FALSE	FALSE	FALSE	FALSE	FALSE
497	5	437	2	9	9	highN	Elixir	check	3	12.0776	0	0	12.0776	4.8839	1.7603	5.25029	NA	NA	NA	NA	NA	NA	NA	NA	FALSE	FALSE	FALSE	FALSE	FALSE	FALSE	FALSE
498	5	437	2	9	9	highN	Elixir	check	7	52.0947	3.04446	0.058441	55.1391	14.4494	10.3221	85.1207	88.3874	85.2003	47.3683	47.4315	NA	NA	NA	NA	FALSE	FALSE	FALSE	FALSE	FALSE	FALSE	FALSE
499	5	492	2	10	2	lowN	Elixir	check	3	19.9902	0	0	19.9902	6.86891	3.13109	11.9934	NA	NA	NA	NA	NA	NA	NA	NA	FALSE	FALSE	FALSE	FALSE	FALSE	FALSE	FALSE
500	5	492	2	10	2	lowN	Elixir	check	7	58.2374	3.95492	0.0679103	62.1923	14.3221	8.46442	60.9461	NA	64.4674	51.9441	63.5885	NA	NA	NA	NA	FALSE	FALSE	FALSE	FALSE	FALSE	FALSE	FALSE
501	5	507	2	11	1	highN	Elixir	check	3	5.41208	0	0	5.41208	1.72285	2.49438	2.57773	NA	NA	NA	NA	NA	NA	NA	NA	FALSE	FALSE	FALSE	FALSE	FALSE	FALSE	FALSE
502	5	507	2	11	1	highN	Elixir	check	7	13.4664	0	0	13.4664	3.95506	5.58801	12.4656	NA	NA	NA	NA	NA	NA	NA	NA	FALSE	FALSE	FALSE	FALSE	FALSE	FALSE	FALSE
503	5	576	2	12	8	lowN	Elixir	check	3	9.21012	0	0	9.21012	3.34831	3.42322	4.94264	NA	NA	NA	NA	NA	NA	NA	NA	FALSE	FALSE	FALSE	FALSE	FALSE	FALSE	FALSE
504	5	576	2	12	8	lowN	Elixir	check	7	24.1391	0	0	24.1391	12.2397	7.2809	22.1758	NA	NA	NA	NA	NA	NA	NA	NA	FALSE	FALSE	TRUE	FALSE	FALSE	FALSE	FALSE
505	6	29	1	1	13	highN	Elixir	check	3	13.4557	0	0	13.4557	7.34831	3.50562	13.6165	NA	NA	NA	NA	NA	NA	NA	NA	FALSE	FALSE	FALSE	FALSE	FALSE	FALSE	FALSE
506	6	29	1	1	13	highN	Elixir	check	7	60.6904	7.47513	0.123168	68.1655	18.5019	17.1161	162.165	80.856	88.2639	35.0693	56.6668	NA	NA	NA	NA	FALSE	FALSE	FALSE	FALSE	FALSE	FALSE	FALSE
507	6	82	1	2	11	lowN	Elixir	check	3	1.90071	0	0	1.90071	1.31835	0.501873	0.340305	NA	NA	NA	NA	NA	NA	NA	NA	FALSE	FALSE	FALSE	FALSE	FALSE	FALSE	FALSE
508	6	82	1	2	11	lowN	Elixir	check	7	46.8157	0	0	46.8157	11.0037	9.50562	56.6397	NA	66.3786	55.6905	57.9309	NA	NA	NA	NA	FALSE	FALSE	FALSE	FALSE	FALSE	FALSE	FALSE
509	6	106	1	3	12	highN	Elixir	check	3	13.6999	0	0	13.6999	5.94757	2.69663	9.79562	NA	NA	NA	NA	NA	NA	NA	NA	FALSE	FALSE	FALSE	FALSE	FALSE	FALSE	FALSE
510	6	106	1	3	12	highN	Elixir	check	7	39.8804	0.280637	0.00703698	40.161	15.8052	5.40075	45.9654	NA	36.5985	73.1939	70.2076	NA	NA	NA	NA	FALSE	FALSE	FALSE	FALSE	FALSE	FALSE	FALSE
511	6	166	1	4	6	lowN	Elixir	check	3	4.13736	0	0	4.13736	1.66292	1.37828	1.12107	NA	NA	NA	NA	NA	NA	NA	NA	FALSE	FALSE	FALSE	FALSE	FALSE	FALSE	FALSE
512	6	166	1	4	6	lowN	Elixir	check	7	4.05881	0	0	4.05881	1.66292	1.2809	0.971594	NA	NA	NA	NA	NA	NA	NA	NA	FALSE	FALSE	FALSE	FALSE	FALSE	FALSE	FALSE
513	6	231	1	5	4	highN	Elixir	check	3	19.3186	0	0	19.3186	7.22846	3.49813	8.12776	NA	NA	NA	NA	NA	NA	NA	NA	FALSE	FALSE	FALSE	FALSE	FALSE	FALSE	FALSE
514	6	231	1	5	4	highN	Elixir	check	7	77.0143	7.87338	0.102233	84.8877	17.8052	8.84644	84.3133	64.129	53.0208	45.2428	81.7365	NA	NA	NA	NA	FALSE	FALSE	FALSE	FALSE	FALSE	FALSE	FALSE
515	6	276	1	6	5	lowN	Elixir	check	3	11.2325	0	0	11.2325	4.98876	4.23221	11.069	NA	NA	NA	NA	NA	NA	NA	NA	FALSE	FALSE	FALSE	FALSE	FALSE	FALSE	FALSE
516	6	276	1	6	5	lowN	Elixir	check	7	34.3856	1.49021	0.0433383	35.8758	16.4195	6.65169	57.8289	NA	74.1168	41.7191	64.1641	NA	NA	NA	NA	FALSE	FALSE	TRUE	FALSE	FALSE	FALSE	FALSE
517	6	334	2	7	2	highN	Elixir	check	3	6.77782	0	0	6.77782	3.46816	1.4382	2.24624	NA	NA	NA	NA	NA	NA	NA	NA	FALSE	FALSE	FALSE	FALSE	FALSE	FALSE	FALSE
518	6	334	2	7	2	highN	Elixir	check	7	24.8964	0	0	24.8964	10.015	5.98502	22.9781	NA	46.9732	69.7455	63.2813	NA	NA	NA	NA	FALSE	FALSE	FALSE	FALSE	FALSE	FALSE	FALSE
519	6	387	2	8	1	lowN	Elixir	check	3	16.7067	0	0	16.7067	6.38951	3.01124	9.50744	NA	NA	NA	NA	NA	NA	NA	NA	FALSE	FALSE	FALSE	FALSE	FALSE	FALSE	FALSE
520	6	387	2	8	1	lowN	Elixir	check	7	67.3344	12.3534	0.183463	79.6878	17.7978	9.06367	83.2291	49.9675	36.9187	80.8759	62.2054	NA	NA	NA	NA	FALSE	FALSE	FALSE	FALSE	FALSE	FALSE	FALSE
521	6	426	2	9	10	highN	Elixir	check	3	9.72517	0	0	9.72517	3.48315	4.38202	6.80144	NA	NA	NA	NA	NA	NA	NA	NA	FALSE	FALSE	FALSE	FALSE	FALSE	FALSE	FALSE
522	6	426	2	9	10	highN	Elixir	check	7	40.3354	0.462164	0.011458	40.7975	11.236	9.88764	66.2695	NA	63.505	56.548	59.947	NA	NA	NA	NA	FALSE	FALSE	TRUE	FALSE	FALSE	FALSE	FALSE
523	6	487	2	10	3	lowN	Elixir	check	3	16.1316	0	0	16.1316	6.397	4.59176	12.8154	NA	55.1163	53.8338	71.0499	NA	NA	NA	NA	FALSE	FALSE	FALSE	FALSE	FALSE	FALSE	FALSE
524	6	487	2	10	3	lowN	Elixir	check	7	59.2631	10.0498	0.169579	69.3129	18.4045	9.41573	105.684	77.7874	76.7099	42.8114	60.4786	NA	NA	NA	NA	FALSE	FALSE	TRUE	FALSE	FALSE	FALSE	FALSE
525	6	549	2	11	9	highN	Elixir	check	3	14.5564	0	0	14.5564	4.18727	4.98127	10.9666	NA	NA	NA	NA	NA	NA	NA	NA	FALSE	FALSE	FALSE	FALSE	FALSE	FALSE	FALSE
526	6	549	2	11	9	highN	Elixir	check	7	53.5251	3.21505	0.0600662	56.7401	15.3858	14.8464	124.114	NA	60.6923	59.2864	60.0212	NA	NA	NA	NA	FALSE	FALSE	TRUE	FALSE	FALSE	FALSE	FALSE
527	6	572	2	12	8	lowN	Elixir	check	3	6.30416	0	0	6.30416	1.92509	2.02996	2.3166	NA	NA	NA	NA	NA	NA	NA	NA	FALSE	FALSE	FALSE	FALSE	FALSE	FALSE	FALSE
528	6	572	2	12	8	lowN	Elixir	check	7	17.9913	0	0	17.9913	8.78652	2.32959	10.1507	NA	11.1268	89.0552	79.818	NA	NA	NA	NA	FALSE	FALSE	TRUE	FALSE	FALSE	FALSE	FALSE
529	7	2	1	1	13	highN	Elixir	check	3	2.16443	0	0	2.16443	0.779026	0.764045	0.373859	NA	NA	NA	NA	NA	NA	NA	NA	FALSE	FALSE	FALSE	FALSE	FALSE	FALSE	FALSE
530	7	2	1	1	13	highN	Elixir	check	7	2.18424	0	0	2.18424	0.794007	0.771536	0.390243	NA	NA	NA	NA	NA	NA	NA	NA	FALSE	FALSE	TRUE	FALSE	FALSE	FALSE	FALSE
531	7	54	1	2	5	lowN	Elixir	check	3	0	0.116678	#DIV/0!	0.116678	0.0299625	0.127341	0.000561096	NA	NA	NA	NA	NA	NA	NA	NA	FALSE	FALSE	FALSE	TRUE	FALSE	FALSE	FALSE
532	7	54	1	2	5	lowN	Elixir	check	7	0	0.138793	#DIV/0!	0.138793	0.0224719	0.149813	0.000897754	NA	NA	NA	NA	NA	NA	NA	NA	FALSE	FALSE	FALSE	TRUE	FALSE	FALSE	FALSE
533	7	144	1	3	4	highN	Elixir	check	3	6.72577	0	0	6.72577	3.07865	1.63296	2.55147	NA	NA	NA	NA	NA	NA	NA	NA	FALSE	FALSE	FALSE	FALSE	FALSE	FALSE	FALSE
534	7	144	1	3	4	highN	Elixir	check	7	26.3753	0	0	26.3753	6.12734	7.09363	27.961	NA	36.9925	55.0713	87.9362	NA	NA	NA	NA	FALSE	FALSE	TRUE	FALSE	FALSE	FALSE	FALSE
535	7	191	1	4	11	lowN	Elixir	check	3	14.5934	0	0	14.5934	5.18352	3.97753	11.3692	NA	NA	NA	NA	NA	NA	NA	NA	FALSE	FALSE	FALSE	FALSE	FALSE	FALSE	FALSE
536	7	191	1	4	11	lowN	Elixir	check	7	57.6829	2.23762	0.0387918	59.9206	13.5955	11.5131	107.514	39.5996	81.9274	58.9039	39.1687	NA	NA	NA	NA	FALSE	FALSE	FALSE	FALSE	FALSE	FALSE	FALSE
537	7	243	1	5	12	highN	Elixir	check	3	10.5549	0	0	10.5549	5.31086	2.91386	8.10964	NA	NA	NA	NA	NA	NA	NA	NA	FALSE	FALSE	FALSE	FALSE	FALSE	FALSE	FALSE
538	7	243	1	5	12	highN	Elixir	check	7	46.5099	1.04734	0.0225186	47.5573	17.8801	7.78277	73.6659	NA	51.3417	50.777	77.8812	NA	NA	NA	NA	FALSE	FALSE	FALSE	FALSE	FALSE	FALSE	FALSE
539	7	272	1	6	6	lowN	Elixir	check	3	12.7671	0	0	12.7671	5.10861	2.62172	7.93082	NA	NA	NA	NA	NA	NA	NA	NA	FALSE	FALSE	FALSE	FALSE	FALSE	FALSE	FALSE
540	7	272	1	6	6	lowN	Elixir	check	7	45.7004	0.97541	0.0213436	46.6759	12.6816	9.31086	65.6186	NA	49.9076	49.3149	80.7775	NA	NA	48.9	NA	FALSE	FALSE	FALSE	FALSE	FALSE	FALSE	FALSE
541	7	301	2	7	1	highN	Elixir	check	3	0.43164	0	0	0.43164	0.284644	0.299625	0.0421383	NA	NA	NA	NA	NA	NA	NA	NA	FALSE	FALSE	FALSE	TRUE	FALSE	FALSE	FALSE
542	7	301	2	7	1	highN	Elixir	check	7	0.393515	0	0	0.393515	0.269663	0.262172	0.0334413	NA	NA	NA	NA	NA	NA	NA	NA	FALSE	FALSE	FALSE	TRUE	FALSE	FALSE	FALSE
543	7	396	2	8	9	lowN	Elixir	check	3	2.78312	0	0	2.78312	1.40075	1.02622	0.754787	NA	NA	NA	NA	NA	NA	NA	NA	FALSE	FALSE	FALSE	FALSE	FALSE	FALSE	FALSE
544	7	396	2	8	9	lowN	Elixir	check	7	13.9314	0	0	13.9314	3.1236	4.14232	7.36994	NA	NA	NA	NA	NA	NA	NA	NA	FALSE	FALSE	FALSE	FALSE	FALSE	FALSE	FALSE
545	7	403	2	9	2	highN	Elixir	check	3	0.316228	0	0	0.316228	0.314607	0.0674157	0.00252493	NA	NA	NA	NA	NA	NA	NA	NA	FALSE	FALSE	FALSE	FALSE	FALSE	FALSE	FALSE
546	7	403	2	9	2	highN	Elixir	check	7	0	0	#DIV/0!	0	0	0	0	NA	NA	NA	NA	NA	NA	NA	NA	FALSE	FALSE	FALSE	FALSE	FALSE	FALSE	FALSE
547	7	473	2	10	8	lowN	Elixir	check	3	13.0849	0	0	13.0849	5.31086	3.55056	10.3283	NA	NA	NA	NA	NA	NA	NA	NA	FALSE	FALSE	FALSE	FALSE	FALSE	FALSE	FALSE
548	7	473	2	10	8	lowN	Elixir	check	7	34.3737	0	0	34.3737	11.2584	6.75655	40.8501	NA	55.3986	51.5146	73.0868	NA	NA	48.8	NA	FALSE	FALSE	FALSE	FALSE	FALSE	FALSE	FALSE
549	7	528	2	11	10	highN	Elixir	check	3	13.3241	0	0	13.3241	5.48315	3.89513	11.9471	NA	NA	NA	NA	NA	NA	NA	NA	FALSE	FALSE	FALSE	FALSE	FALSE	FALSE	FALSE
550	7	528	2	11	10	highN	Elixir	check	7	57.4651	4.93459	0.085871	62.3997	18.1723	13.5131	142.68	NA	60.8295	47.7957	71.3749	NA	NA	NA	NA	FALSE	FALSE	FALSE	FALSE	FALSE	FALSE	FALSE
551	7	562	2	12	3	lowN	Elixir	check	3	5.76666	0.0577056	0.0100068	5.82436	2.29213	1.33333	1.31639	NA	NA	NA	NA	NA	NA	NA	NA	FALSE	FALSE	FALSE	FALSE	FALSE	FALSE	FALSE
552	7	562	2	12	3	lowN	Elixir	check	7	30.2709	0	0	30.2709	9.61049	3.24345	17.4331	NA	10.9261	85.0154	84.0585	NA	NA	NA	NA	FALSE	FALSE	FALSE	FALSE	FALSE	FALSE	FALSE
553	8	43	1	1	4	highN	Elixir	check	3	12.393	0	0	12.393	4.19476	4.53184	10.714	NA	NA	NA	NA	NA	NA	NA	NA	FALSE	FALSE	FALSE	FALSE	FALSE	FALSE	FALSE
554	8	43	1	1	4	highN	Elixir	check	7	58.7432	2.39824	0.0408258	61.1415	17.5131	12.2996	167.358	NA	99.679	36.4752	43.8457	NA	NA	NA	NA	FALSE	FALSE	FALSE	FALSE	FALSE	FALSE	FALSE
555	8	69	1	2	13	lowN	Elixir	check	3	19.6285	0	0	19.6285	6.62921	4.37453	14.2988	NA	44.8283	83.5363	51.6353	NA	NA	NA	NA	FALSE	FALSE	FALSE	FALSE	FALSE	FALSE	FALSE
556	8	69	1	2	13	lowN	Elixir	check	7	53.2719	1.20779	0.0226722	54.4797	14.3895	8.05243	56.6308	NA	45.7955	84.2295	49.975	NA	NA	NA	NA	FALSE	FALSE	FALSE	FALSE	FALSE	FALSE	TRUE
557	8	139	1	3	6	highN	Elixir	check	3	20.956	0	0	20.956	7.7603	4.35206	19.0382	NA	44.2906	63.166	72.5434	NA	NA	NA	NA	FALSE	FALSE	FALSE	FALSE	FALSE	FALSE	FALSE
558	8	139	1	3	6	highN	Elixir	check	7	82.2899	22.4729	0.273095	104.763	21.0637	10.6442	163.606	75.2868	74.1863	48.7656	57.0481	NA	NA	NA	NA	FALSE	FALSE	FALSE	FALSE	FALSE	FALSE	FALSE
559	8	156	1	4	11	lowN	Elixir	check	3	5.65152	0	0	5.65152	3.54307	0.94382	1.81711	NA	NA	NA	NA	NA	NA	NA	NA	FALSE	FALSE	FALSE	FALSE	FALSE	FALSE	FALSE
560	8	156	1	4	11	lowN	Elixir	check	7	25.7853	0	0	25.7853	11.1311	7.45318	26.562	NA	11.7097	86.9059	81.3844	NA	NA	NA	NA	FALSE	FALSE	FALSE	FALSE	FALSE	FALSE	FALSE
561	8	204	1	5	5	highN	Elixir	check	3	2.46228	0	0	2.46228	0.981273	0.569288	0.371446	NA	NA	NA	NA	NA	NA	NA	NA	FALSE	FALSE	FALSE	FALSE	FALSE	FALSE	FALSE
562	8	204	1	5	5	highN	Elixir	check	7	2.42467	0	0	2.42467	0.958801	0.59176	0.365049	NA	NA	NA	NA	NA	NA	NA	NA	FALSE	FALSE	FALSE	FALSE	FALSE	FALSE	FALSE
563	8	255	1	6	12	lowN	Elixir	check	3	2.36421	0	0	2.36421	0.853933	0.838951	0.451234	NA	NA	NA	NA	NA	NA	NA	NA	FALSE	FALSE	FALSE	FALSE	FALSE	FALSE	FALSE
564	8	255	1	6	12	lowN	Elixir	check	7	5.73717	0	0	5.73717	3.3633	1.41573	1.66853	NA	NA	NA	NA	NA	NA	NA	NA	FALSE	FALSE	FALSE	FALSE	FALSE	FALSE	FALSE
565	8	329	2	7	2	highN	Elixir	check	3	3.08892	0	0	3.08892	1.31835	1.02622	0.725217	NA	NA	NA	NA	NA	NA	NA	NA	FALSE	FALSE	FALSE	FALSE	FALSE	FALSE	FALSE
566	8	329	2	7	2	highN	Elixir	check	7	13.3161	0	0	13.3161	9.81273	2.12734	10.2735	NA	NA	NA	NA	NA	NA	NA	NA	FALSE	FALSE	FALSE	FALSE	FALSE	FALSE	FALSE
567	8	363	2	8	1	lowN	Elixir	check	3	2.82758	0	0	2.82758	0.981273	0.756554	0.505323	NA	NA	NA	NA	NA	NA	NA	NA	FALSE	FALSE	FALSE	FALSE	FALSE	FALSE	FALSE
568	8	363	2	8	1	lowN	Elixir	check	7	3.11432	0	0	3.11432	1.07865	0.764045	0.561152	NA	NA	NA	NA	NA	NA	NA	NA	FALSE	FALSE	FALSE	FALSE	FALSE	FALSE	FALSE
569	8	413	2	9	8	highN	Elixir	check	3	19.4466	0.035591	0.0018302	19.4822	7.61049	4.02247	16.9583	NA	44.0853	62.0134	73.9012	NA	NA	NA	NA	FALSE	FALSE	FALSE	FALSE	FALSE	FALSE	FALSE
570	8	413	2	9	8	highN	Elixir	check	7	53.27	0.426573	0.00800776	53.6966	17.4307	14.6891	139.291	NA	44.1611	61.9376	73.9012	NA	NA	NA	NA	FALSE	FALSE	FALSE	FALSE	FALSE	FALSE	FALSE
571	8	488	2	10	9	lowN	Elixir	check	3	6.63409	0	0	6.63409	2.10487	2.29213	2.70325	NA	NA	NA	NA	NA	NA	NA	NA	FALSE	FALSE	FALSE	FALSE	FALSE	FALSE	FALSE
572	8	488	2	10	9	lowN	Elixir	check	7	22.3972	0	0	22.3972	4.62172	7.52809	18.6946	NA	NA	NA	NA	NA	NA	NA	NA	FALSE	FALSE	FALSE	FALSE	FALSE	FALSE	FALSE
573	8	544	2	11	3	highN	Elixir	check	3	17.9781	0	0	17.9781	7.46067	4.2397	16.3028	NA	22.7322	89.9141	67.3537	NA	NA	NA	NA	FALSE	FALSE	FALSE	FALSE	FALSE	FALSE	FALSE
574	8	544	2	11	3	highN	Elixir	check	7	43.8064	3.11646	0.0711416	46.9228	14.5019	9.08614	68.5518	NA	50.8999	62.1295	66.9706	NA	NA	NA	NA	FALSE	FALSE	FALSE	FALSE	FALSE	FALSE	FALSE
575	8	556	2	12	10	lowN	Elixir	check	3	0.184288	0	0	0.184288	0.202247	0.0149813	0	NA	NA	NA	NA	NA	NA	NA	NA	FALSE	FALSE	FALSE	FALSE	FALSE	FALSE	FALSE
576	8	556	2	12	10	lowN	Elixir	check	7	0.862532	0	0	0.862532	0.509363	0.157303	0.0337219	NA	NA	NA	NA	NA	NA	NA	NA	FALSE	FALSE	TRUE	FALSE	FALSE	FALSE	FALSE
577	1	35	1	1	11	highN	Genius	check	3	20.5266	0	0	20.5266	7.5867	5.7491	24.1069	NA	60.9265	59.0072	60.0663	NA	NA	NA	NA	FALSE	FALSE	FALSE	FALSE	FALSE	FALSE	FALSE
578	1	35	1	1	11	highN	Genius	check	7	65.4797	9.682	0.147863	75.1617	19.5055	19.1956	236.71	53.6341	87.9109	32.7047	59.3844	NA	NA	NA	NA	FALSE	FALSE	FALSE	FALSE	FALSE	FALSE	FALSE
579	1	96	1	2	6	lowN	Genius	check	3	24.9831	0	0	24.9831	9.0184	6.3247	31.3832	NA	51.6094	57.7884	70.6022	NA	NA	NA	NA	FALSE	FALSE	FALSE	FALSE	FALSE	FALSE	FALSE
580	1	96	1	2	6	lowN	Genius	check	7	64.2108	10.2245	0.159233	74.4353	18.679	17.203	178.655	46.4223	51.4497	57.7884	70.7619	NA	NA	NA	NA	FALSE	FALSE	FALSE	FALSE	FALSE	FALSE	FALSE
581	1	145	1	3	7	highN	Genius	check	3	21.1703	0	0	21.1703	7.7048	5.2989	22.6201	NA	53.9648	65.024	61.0112	NA	NA	NA	NA	FALSE	FALSE	FALSE	FALSE	FALSE	FALSE	FALSE
582	1	145	1	3	7	highN	Genius	check	7	59.2388	14.0762	0.237618	73.315	16.3616	20.0074	162.246	82.2182	54.0388	65.213	60.7482	NA	NA	NA	NA	FALSE	FALSE	FALSE	FALSE	FALSE	FALSE	FALSE
583	1	172	1	4	5	lowN	Genius	check	3	19.6261	0	0	19.6261	7.3948	5.0923	18.4793	NA	43.2943	47.6352	89.0705	NA	NA	NA	NA	FALSE	FALSE	FALSE	FALSE	FALSE	FALSE	FALSE
584	1	172	1	4	5	lowN	Genius	check	7	50.0923	1.2621	0.0251955	51.3544	18.0812	7.7122	87.6571	NA	46.1193	44.6412	89.2395	NA	NA	NA	NA	FALSE	FALSE	FALSE	FALSE	FALSE	FALSE	FALSE
585	1	35	1	1	11	highN	Genius	check	12	118.369	246.855	2.08548	365.224	32.0812	21.2472	521.379	72.8991	86.505	33.9948	59.5002	0.0172	0.0171	49.1	15.4	FALSE	FALSE	FALSE	FALSE	FALSE	FALSE	TRUE
586	1	96	1	2	6	lowN	Genius	check	12	103.403	172.89	1.67201	276.293	32.1107	16.7897	389.386	67.9744	82.597	57.9767	39.4263	0.0126	0.0156	48.1	15.2	FALSE	FALSE	TRUE	FALSE	FALSE	FALSE	TRUE
587	1	145	1	3	7	highN	Genius	check	12	108.655	148.429	1.36605	257.084	28.9742	18.7675	337.402	71.7136	54.4197	65.1363	60.444	0.0137	0.0144	52.3	17.4	FALSE	FALSE	FALSE	FALSE	FALSE	FALSE	TRUE
588	1	172	1	4	5	lowN	Genius	check	12	79.1497	117.54	1.48503	196.689	32.7011	13.0406	247.394	63.3258	92.9918	44.5809	42.4273	0.012	0.0164	49.7	15.2	FALSE	FALSE	TRUE	FALSE	FALSE	FALSE	FALSE
589	1	211	1	5	4	highN	Genius	check	12	73.0223	60.7834	0.832395	133.806	26.155	16.2509	207.521	68.4817	41.7863	77.728	60.4857	0.0086	0.006	40.7	11.7	FALSE	FALSE	FALSE	FALSE	FALSE	FALSE	FALSE
590	1	290	1	6	12	lowN	Genius	check	12	95.9409	210.366	2.19266	306.307	25.5646	21.4465	307.225	74.586	114.969	33.9948	31.0363	0.0131	0.0184	40.3	13.4	FALSE	FALSE	FALSE	FALSE	FALSE	FALSE	TRUE
591	1	211	1	5	4	highN	Genius	check	3	13.0668	0	0	13.0668	5.786	1.8303	5.4939	NA	NA	NA	NA	NA	NA	NA	NA	FALSE	FALSE	FALSE	FALSE	FALSE	FALSE	FALSE
592	1	211	1	5	4	highN	Genius	check	7	37.3414	0.2009	0.00538009	37.5422	14.0295	4.8487	25.4103	NA	40.041	79.0218	60.9372	NA	NA	NA	NA	FALSE	FALSE	FALSE	FALSE	FALSE	FALSE	FALSE
593	1	323	2	7	3	highN	Genius	check	12	99.9645	140.748	1.40798	240.713	29.9188	10.5092	187.528	70.9092	9.2397	81.7743	88.986	0.0127	0.0152	52.7	13.2	FALSE	FALSE	FALSE	FALSE	FALSE	FALSE	FALSE
594	1	391	2	8	8	lowN	Genius	check	12	67.7051	193.317	2.85527	261.022	32.059	17.2399	303.097	59.4689	90.5367	46.1374	43.3259	0.0103	0.0135	43.5	13	FALSE	FALSE	TRUE	FALSE	FALSE	TRUE	TRUE
595	1	401	2	9	2	highN	Genius	check	12	28.8584	20.1811	0.699315	49.0395	8.8856	12.583	51.6832	60.3865	56.1781	55.2781	68.5438	0.0064	0.004	39.2	7.6	FALSE	FALSE	FALSE	FALSE	FALSE	FALSE	FALSE
596	1	466	2	10	10	lowN	Genius	check	12	81.4518	208.746	2.56282	290.198	29.8819	17.0111	292.192	71.7946	48.9252	68.2457	62.8291	0.0159	0.0157	50.2	14.1	FALSE	FALSE	FALSE	FALSE	FALSE	FALSE	TRUE
597	1	510	2	11	1	highN	Genius	check	12	82.3613	121.269	1.4724	203.63	31.262	15.8229	212.728	68.235	34.3752	88.986	56.6388	0.013	0.0126	48.8	15.2	FALSE	FALSE	FALSE	FALSE	FALSE	FALSE	TRUE
598	1	570	2	12	9	lowN	Genius	check	12	107.04	75.8812	0.708908	182.921	28.7675	20.6273	385.354	71.874	69.7762	57.1783	53.0455	0.0142	0.0171	47.7	15.7	FALSE	FALSE	FALSE	FALSE	FALSE	FALSE	TRUE
599	2	41	1	1	11	highN	Genius	check	12	104.187	139.312	1.33714	243.499	29.9188	18.6642	358.543	76.5852	63.5856	65.6681	50.7463	0.0107	0.013	40	13.9	FALSE	FALSE	FALSE	FALSE	FALSE	FALSE	TRUE
600	2	61	1	2	13	lowN	Genius	check	12	67.0204	144.453	2.15536	211.474	15.0775	17.4686	169.67	62.9217	93.1696	53.8917	32.9387	0.0126	0.0145	45.1	14.6	FALSE	FALSE	TRUE	FALSE	FALSE	FALSE	TRUE
601	2	105	1	3	5	highN	Genius	check	12	100.042	117.645	1.17595	217.687	28.9446	15.203	243.041	64.957	49.2166	75.5535	55.2299	0.0177	0.0161	42.4	15.3	FALSE	FALSE	FALSE	FALSE	FALSE	FALSE	TRUE
602	2	165	1	4	4	lowN	Genius	check	12	90.2089	79.633	0.882762	169.842	26.0886	17.3358	262.587	71.4466	69.1952	50.8118	59.993	0.002	0.0142	41.5	13	FALSE	FALSE	FALSE	FALSE	FALSE	FALSE	TRUE
603	2	212	1	5	6	highN	Genius	check	12	82.3712	135.966	1.65065	218.337	26.7897	14.4428	267.122	67.7672	67.2603	52.9779	59.7618	0.0157	0.0152	49.8	14.7	FALSE	FALSE	FALSE	FALSE	FALSE	FALSE	TRUE
604	2	285	1	6	12	lowN	Genius	check	12	126.451	169.345	1.33921	295.796	27.262	18.6421	334.646	71.479	84.839	43.5036	51.6574	0.0149	0.0201	38.8	16.3	FALSE	FALSE	TRUE	FALSE	FALSE	FALSE	TRUE
605	2	316	2	7	9	highN	Genius	check	12	82.3399	164.865	2.00225	247.205	31.9336	12.3764	250.786	69.4672	62.3336	59.2684	58.398	0.018	0.0155	45.7	15.7	FALSE	FALSE	TRUE	FALSE	FALSE	FALSE	TRUE
606	2	366	2	8	10	lowN	Genius	check	12	97.7625	99.9123	1.02199	197.675	28.0074	15.5129	309.736	66.208	71.0241	41.8301	67.1458	0.0137	0.016	46.6	14.8	FALSE	FALSE	FALSE	FALSE	FALSE	FALSE	TRUE
607	2	410	2	9	2	highN	Genius	check	12	99.0171	102.979	1.04001	201.996	30.1845	16.1402	285.214	76.0581	65.8834	59.9199	54.1967	0.014	0.0115	34.5	13.9	FALSE	FALSE	FALSE	FALSE	FALSE	FALSE	FALSE
608	2	455	2	10	8	lowN	Genius	check	12	86.3552	48.5939	0.562721	134.949	22.8561	18.7528	242.919	70.7733	70.1062	37.4449	72.4489	0.0126	0.0141	46.6	14	FALSE	FALSE	FALSE	FALSE	FALSE	FALSE	TRUE
609	2	531	2	11	3	highN	Genius	check	12	115.848	152.972	1.32045	268.82	32.2362	21.2177	530.879	69.9193	79.1448	52.6223	48.2329	0.0157	0.0159	32.1	14.3	FALSE	FALSE	FALSE	FALSE	FALSE	FALSE	TRUE
610	2	587	2	12	1	lowN	Genius	check	12	86.3059	231.409	2.68126	317.714	22.4723	19.5572	295.641	72.0409	80.9384	56.8732	42.1884	0.0142	0.0158	45.4	15.5	TRUE	FALSE	FALSE	FALSE	FALSE	FALSE	TRUE
611	3	28	1	1	13	highN	Genius	check	12	78.0527	123.675	1.5845	201.727	25.2959	19.2659	288.12	66.768	60.0139	51.0853	68.9008	0.0133	0.0144	46.3	10.4	FALSE	FALSE	TRUE	FALSE	FALSE	FALSE	TRUE
612	3	76	1	2	12	lowN	Genius	check	12	84.3425	122.473	1.45209	206.815	30.8839	17.8801	369.643	61.6883	104.493	36.0968	39.4101	0.0066	0.0133	40.5	13.1	FALSE	FALSE	FALSE	FALSE	FALSE	FALSE	TRUE
613	3	105	1	3	11	highN	Genius	check	12	87.6172	33.5797	0.383255	121.197	24.5318	15.1311	128.051	72.2409	77.4911	46.699	55.8099	0.0127	0.0132	43.9	12.7	FALSE	FALSE	FALSE	FALSE	FALSE	FALSE	FALSE
614	3	166	1	4	4	lowN	Genius	check	12	67.1467	100.483	1.49647	167.63	14.3296	20.6891	160.632	47.9024	98.2619	30.1701	51.568	0.0099	0.0138	47.8	13.3	FALSE	FALSE	TRUE	FALSE	FALSE	FALSE	TRUE
615	3	206	1	5	5	highN	Genius	check	12	77.8966	88.9402	1.14177	166.837	25.633	13.9251	197.92	72.6492	88.6433	37.4535	53.9032	0.0132	0.0179	45.9	13	FALSE	FALSE	TRUE	FALSE	FALSE	FALSE	TRUE
616	3	281	1	6	6	lowN	Genius	check	12	66.81	197.172	2.95123	263.982	20.9588	14.8614	170.371	67.4292	122.916	27.3709	29.713	0.013	0.016	46.8	15	FALSE	FALSE	FALSE	FALSE	FALSE	FALSE	FALSE
617	3	347	2	7	8	highN	Genius	check	12	118.12	201.646	1.70713	319.766	33.9326	19.4532	524.553	78.0166	80.3671	54.5721	45.0608	0.0184	0.0176	34.4	17.2	FALSE	FALSE	FALSE	FALSE	FALSE	FALSE	TRUE
618	3	381	2	8	10	lowN	Genius	check	12	92.8626	195.24	2.10247	288.103	30.2097	18.6891	391.366	76.1835	87.0092	51.6353	41.3555	0.0118	0.0196	31	14.7	FALSE	FALSE	FALSE	FALSE	FALSE	FALSE	TRUE
619	3	421	2	9	3	highN	Genius	check	12	100.374	101.099	1.00722	201.473	30.4195	19.3633	401.687	62.6047	77.1445	42.5685	60.287	0.0151	0.0153	50	13.4	FALSE	FALSE	FALSE	FALSE	FALSE	FALSE	TRUE
620	3	499	2	10	2	lowN	Genius	check	12	82.9906	145.662	1.75517	228.653	27.7603	17.1011	322.957	65.6019	94.4555	53.9032	31.6413	0.0105	0.0118	39.1	13.9	FALSE	FALSE	FALSE	FALSE	FALSE	FALSE	TRUE
621	3	519	2	11	1	highN	Genius	check	12	73.28	73.8329	1.00755	147.113	26.2996	19.5206	326.436	77.8663	73.6018	56.7856	49.6126	0.0115	0.0124	30.6	12.8	FALSE	FALSE	TRUE	FALSE	FALSE	FALSE	TRUE
622	3	585	2	12	9	lowN	Genius	check	12	90.542	229.291	2.53242	319.832	31.8277	20.0075	364.549	68.5351	79.9852	55.5003	44.5145	0.0128	0.0154	40.6	15	FALSE	FALSE	FALSE	FALSE	FALSE	FALSE	FALSE
623	4	4	1	1	13	highN	Genius	check	12	77.1049	92.9077	1.20495	170.013	26.0749	11.4682	222.036	73.638	43.1355	55.3103	81.5542	0.0119	0.0098	37.4	12.3	FALSE	FALSE	FALSE	FALSE	FALSE	FALSE	TRUE
624	4	86	1	2	4	lowN	Genius	check	12	85.0363	180.904	2.12737	265.94	17.7903	20.4045	257.076	58.7259	109.33	28.8296	41.8404	0.012	0.0152	44.9	13	FALSE	FALSE	FALSE	FALSE	FALSE	FALSE	TRUE
625	4	108	1	3	11	highN	Genius	check	12	72.3612	57.4186	0.7935	129.78	26.4195	18.2996	266.827	62.2647	75.6975	53.4047	50.8978	0.0132	0.0098	33.7	11.5	FALSE	FALSE	FALSE	FALSE	FALSE	FALSE	TRUE
626	4	183	1	4	5	lowN	Genius	check	12	67.6933	28.1438	0.415755	95.8371	25.5281	14.4195	214.77	72.3936	54.3415	49.7989	75.8596	0.0049	0.0062	38.9	5.1	FALSE	FALSE	FALSE	FALSE	FALSE	FALSE	TRUE
627	4	220	1	5	12	highN	Genius	check	12	60.0721	47.5113	0.790905	107.584	18.5169	9.4082	105.292	72.0845	55.5575	43.665	80.7775	0.0085	0.0096	37.8	10.6	FALSE	FALSE	TRUE	FALSE	FALSE	FALSE	TRUE
628	4	273	1	6	6	lowN	Genius	check	12	112.531	118.251	1.05083	230.783	32.3596	13.8427	230.409	65.9208	62.2529	64.7029	53.0442	0.013	0.0169	46.5	14.7	FALSE	FALSE	FALSE	FALSE	FALSE	FALSE	FALSE
629	4	314	2	7	9	highN	Genius	check	12	55.3221	38.4833	0.695623	93.8054	15.9101	14.5318	108.561	58.0932	21.769	74.1725	84.0585	0.0122	0.009	49.8	9.6	FALSE	FALSE	FALSE	FALSE	FALSE	FALSE	FALSE
630	4	399	2	8	2	lowN	Genius	check	12	77.044	165.032	2.14205	242.076	30.5993	18.9288	377.565	73.3651	72.3654	51.9441	55.6905	0.0127	0.0155	37.8	14.5	FALSE	FALSE	FALSE	FALSE	FALSE	FALSE	FALSE
631	4	444	2	9	10	highN	Genius	check	12	114.127	206.756	1.81162	320.883	33.1086	21.2285	436.469	72.9527	96.623	40.2011	43.1759	0.0157	0.0161	48.2	13.2	FALSE	FALSE	FALSE	FALSE	FALSE	FALSE	TRUE
632	4	467	2	10	3	lowN	Genius	check	12	15.9584	0.0473	0.00296396	16.0057	8.6442	4.2772	9.4404	NA	NA	NA	NA	0.0023	0.0023	NA	1.1	FALSE	FALSE	TRUE	FALSE	FALSE	FALSE	FALSE
633	4	534	2	11	8	highN	Genius	check	12	122.165	188.319	1.54151	310.484	33.9326	19.0187	436.937	71.5668	87.6891	31.1405	61.1704	0.0164	0.0192	50	15.7	FALSE	FALSE	FALSE	FALSE	TRUE	FALSE	TRUE
634	4	583	2	12	1	lowN	Genius	check	12	99.8163	153.97	1.54253	253.786	33.1386	20.8015	337.874	67.7792	76.6881	32.6424	70.6695	0.0137	0.015	48	14.1	FALSE	FALSE	FALSE	FALSE	FALSE	FALSE	FALSE
635	5	33	1	1	11	highN	Genius	check	12	104.731	109.273	1.04336	214.004	32.4345	20.9513	414.612	74.9292	38.3153	53.4047	88.2799	0.0135	0.0138	44.8	13.4	FALSE	FALSE	FALSE	FALSE	FALSE	FALSE	TRUE
636	5	51	1	2	4	lowN	Genius	check	12	2.71252	0.15584	0.0574523	2.86836	2.00749	0.93633	0.519968	NA	NA	NA	NA	NA	0.001	NA	NA	FALSE	FALSE	FALSE	FALSE	FALSE	FALSE	FALSE
637	5	106	1	3	6	highN	Genius	check	12	50.9534	40.1218	0.787423	91.0752	21.8652	11.221	154.527	79.659	53.7749	59.8299	66.3952	0.0111	0.0089	48.3	12.6	FALSE	FALSE	FALSE	FALSE	FALSE	FALSE	TRUE
638	5	190	1	4	13	lowN	Genius	check	12	98.638	192.371	1.95027	291.009	24.6367	20.3521	338.848	66.8175	91.0312	43.665	45.3038	0.0128	0.0186	44.2	15.8	FALSE	FALSE	FALSE	FALSE	FALSE	FALSE	TRUE
639	5	242	1	5	12	highN	Genius	check	12	127.417	206.319	1.61925	333.736	28.3296	18.9813	388.742	79.9927	76.2011	41.1698	62.6291	0.0172	0.0187	46.9	16.9	FALSE	FALSE	FALSE	FALSE	FALSE	FALSE	TRUE
640	5	273	1	6	5	lowN	Genius	check	12	84.8177	151.726	1.78884	236.543	28.397	20.382	300.179	68.4941	94.4373	44.2717	41.291	0.0125	0.016	45.5	14.6	FALSE	FALSE	FALSE	FALSE	FALSE	TRUE	FALSE
641	5	340	2	7	3	highN	Genius	check	12	99.0851	97.0528	0.979489	196.138	24.3596	16.8015	268.044	73.3466	119.808	29.4045	30.7873	NA	0.0096	42.9	14.7	FALSE	FALSE	FALSE	FALSE	FALSE	FALSE	TRUE
642	5	365	2	8	10	lowN	Genius	check	12	56.6712	15.8425	0.279551	72.5136	20.0899	14.0974	167.854	81.3245	61.6758	41.0485	77.2756	0.0069	0.0091	45	8.7	FALSE	FALSE	FALSE	FALSE	FALSE	FALSE	TRUE
643	5	442	2	9	9	highN	Genius	check	12	80.0351	46.9281	0.586344	126.963	22.9663	14.9888	211.229	75.7659	98.8307	21.3394	59.8299	0.0095	0.0105	42.6	11.7	FALSE	FALSE	FALSE	FALSE	FALSE	FALSE	TRUE
644	5	454	2	10	2	lowN	Genius	check	12	75.4996	79.7534	1.05634	155.253	21.2659	10.1498	159.718	76.2252	47.7242	48.6445	83.6314	0.0127	0.0145	49.7	12.8	FALSE	FALSE	FALSE	FALSE	FALSE	FALSE	FALSE
645	5	548	2	11	1	highN	Genius	check	12	83.4857	209.567	2.51022	293.053	28.2772	18.5243	335.796	72.0573	102.719	47.6108	29.6705	0.0116	0.0146	47.4	14.9	FALSE	FALSE	FALSE	FALSE	FALSE	FALSE	TRUE
646	5	582	2	12	8	lowN	Genius	check	12	78.6696	271.605	3.45248	350.275	22.1199	18.6816	291.543	79.7312	57.7739	62.5134	59.7127	0.0155	0.017	42.5	15.1	FALSE	FALSE	FALSE	FALSE	FALSE	FALSE	TRUE
647	6	7	1	1	13	highN	Genius	check	12	88.6168	76.8059	0.86672	165.423	27.5655	14.5843	264.593	73.8023	47.7723	61.2869	70.9408	0.0105	0.0102	47.9	12.9	FALSE	FALSE	FALSE	FALSE	FALSE	FALSE	TRUE
648	6	94	1	2	11	lowN	Genius	check	12	95.4066	153.433	1.6082	248.839	29.9925	19.1835	346.452	69.7561	80.0688	74.1725	25.7587	0.0118	0.0128	42	14.2	FALSE	FALSE	FALSE	FALSE	FALSE	FALSE	TRUE
649	6	109	1	3	12	highN	Genius	check	12	62.4352	124.936	2.00105	187.371	22	14.7566	218.667	59.0318	83.1321	40.2011	56.6668	0.0114	0.0146	48.7	13.4	FALSE	FALSE	TRUE	FALSE	FALSE	FALSE	FALSE
650	6	163	1	4	6	lowN	Genius	check	12	75.1575	86.3766	1.14927	161.534	21.0861	14.1948	190.104	58.4899	92.7481	38.244	49.0078	0.0141	0.0134	48.8	14.4	FALSE	FALSE	FALSE	FALSE	FALSE	FALSE	TRUE
651	6	224	1	5	4	highN	Genius	check	12	86.858	103.065	1.1866	189.923	20.0899	14.5993	207.939	72.5137	56.2401	64.3559	59.404	0.01	0.0142	48.2	12.4	FALSE	FALSE	FALSE	FALSE	FALSE	FALSE	TRUE
652	6	274	1	6	5	lowN	Genius	check	12	22.9958	2.8808	0.125275	25.8766	15.0487	3.65543	26.3861	NA	NA	NA	NA	0.0029	0.0037	34.1	5.8	FALSE	FALSE	TRUE	FALSE	FALSE	FALSE	TRUE
653	6	302	2	7	2	highN	Genius	check	12	59.1243	73.4389	1.24211	132.563	16.2397	17.97	165.88	69.07	26.1934	82.5131	71.2935	0.0176	0.0118	47.9	14	FALSE	FALSE	FALSE	FALSE	FALSE	FALSE	FALSE
654	6	399	2	8	1	lowN	Genius	check	12	69.3788	133.34	1.92191	202.719	24.4494	14.5019	222.836	68.0436	81.3065	50.8978	47.7957	0.0126	0.0119	46.6	14.6	FALSE	FALSE	TRUE	FALSE	FALSE	FALSE	TRUE
655	6	437	2	9	10	highN	Genius	check	12	95.4355	209.054	2.19052	304.489	25.7978	12.839	219.034	61.1287	57.79	36.7668	85.4432	0.016	0.0156	43.5	13.8	FALSE	FALSE	FALSE	FALSE	FALSE	FALSE	TRUE
656	6	455	2	10	3	lowN	Genius	check	12	76.3622	79.6016	1.04242	155.964	20.427	15.8502	206.007	71.511	95.3355	25.2605	59.404	0.0135	0.0116	48.9	12.6	FALSE	FALSE	TRUE	FALSE	FALSE	FALSE	TRUE
657	6	528	2	11	9	highN	Genius	check	12	44.2894	115.667	2.61163	159.957	12.4345	15.8427	121.394	67.7342	84.58	32.7146	62.7054	0.013	0.0114	48.2	13.7	FALSE	FALSE	TRUE	FALSE	FALSE	FALSE	FALSE
658	6	584	2	12	8	lowN	Genius	check	12	76.508	143.476	1.8753	219.984	32.5318	11.2434	276.351	72.8512	58.1992	53.7139	68.087	0.0132	0.0136	49.8	14.4	FALSE	FALSE	TRUE	FALSE	FALSE	FALSE	FALSE
659	7	47	1	1	13	highN	Genius	check	12	67.0762	124.647	1.85828	191.723	14.794	20.0899	166.457	72.3248	49.3861	53.5248	77.0891	0.013	0.0124	46.9	13.7	TRUE	FALSE	FALSE	FALSE	FALSE	FALSE	FALSE
660	7	60	1	2	5	lowN	Genius	check	12	8.43463	0.00737154	0.00087396	8.44201	7.07865	2.11985	6.97185	NA	NA	NA	NA	NA	0.001	NA	NA	FALSE	FALSE	FALSE	FALSE	FALSE	FALSE	FALSE
661	7	142	1	3	4	highN	Genius	check	12	72.6545	134.681	1.85373	207.336	21.6629	19.1386	272.237	61.2418	95.8151	27.9463	56.2385	0.0108	0.0122	44.2	14.2	FALSE	FALSE	FALSE	FALSE	FALSE	FALSE	TRUE
662	7	197	1	4	11	lowN	Genius	check	12	63.5399	129.833	2.04333	193.373	19.8052	16.9213	204.382	71.0379	89.1412	38.244	52.6147	0.0074	0.0102	37.7	12	FALSE	FALSE	FALSE	FALSE	FALSE	FALSE	TRUE
663	7	231	1	5	12	highN	Genius	check	12	93.4542	79.2243	0.847734	172.679	21.0412	20.2622	230.996	73.9112	119.639	26.7187	33.6425	0.0118	0.0154	47.6	13.5	FALSE	FALSE	FALSE	FALSE	FALSE	FALSE	FALSE
664	7	281	1	6	6	lowN	Genius	check	12	97.3831	147.278	1.51236	244.661	31.0487	17.9026	365.994	73.0522	80.6779	53.5938	45.7283	0.0135	0.0161	45.4	15.7	FALSE	FALSE	FALSE	FALSE	FALSE	FALSE	FALSE
665	7	322	2	7	1	highN	Genius	check	12	94.5835	94.9908	1.00431	189.574	26.0974	18	314.179	83.9448	97.9891	35.3083	46.7026	0.0142	0.015	46.8	14.7	FALSE	FALSE	FALSE	FALSE	FALSE	FALSE	TRUE
666	7	399	2	8	9	lowN	Genius	check	12	133.809	176.725	1.32072	310.534	32.1348	20.1423	408.386	66.1448	77.9719	43.36	58.6681	0.0148	0.0204	46.9	16.2	FALSE	FALSE	FALSE	FALSE	FALSE	FALSE	FALSE
667	7	441	2	9	2	highN	Genius	check	12	103.034	86.7222	0.841688	189.756	28.5843	16.5843	333.618	67.7915	85.9484	55.6197	38.432	0.0134	0.0144	50.2	14.7	FALSE	FALSE	FALSE	FALSE	FALSE	FALSE	TRUE
668	7	500	2	10	8	lowN	Genius	check	12	79.5725	129.516	1.62765	209.089	24.367	22.0974	384.831	72.25	75.0771	49.6126	55.3103	0.0097	0.0124	34.5	12.7	FALSE	FALSE	FALSE	FALSE	FALSE	FALSE	TRUE
669	7	535	2	11	10	highN	Genius	check	12	82.8041	95.0204	1.14753	177.824	28.1723	18.7416	337.322	73.4823	76.4872	49.7989	53.7139	0.0096	0.0098	46.6	12.9	FALSE	FALSE	FALSE	FALSE	FALSE	FALSE	TRUE
670	7	569	2	12	3	lowN	Genius	check	12	95.6652	138.79	1.45079	234.455	30.4644	19.2659	358.995	68.5604	91.9058	52.9756	35.1186	0.0127	0.0179	46.5	13.7	FALSE	FALSE	FALSE	FALSE	FALSE	FALSE	TRUE
671	8	34	1	1	4	highN	Genius	check	12	81.2528	177.821	2.18849	259.073	28.427	20.4719	376.18	74.0914	90.8561	32.2146	56.9293	0.0105	0.0143	46.3	14.1	FALSE	FALSE	FALSE	FALSE	FALSE	FALSE	TRUE
672	1	290	1	6	12	lowN	Genius	check	3	22.5383	0	0	22.5383	7.2546	7.2251	28.1297	NA	61.8431	60.1084	58.0485	NA	NA	NA	NA	FALSE	FALSE	FALSE	FALSE	FALSE	FALSE	FALSE
673	1	290	1	6	12	lowN	Genius	check	7	68.4414	10.6935	0.156243	79.1349	19.9631	19.203	215.502	49.0611	114.285	33.9247	31.7903	NA	NA	NA	NA	FALSE	FALSE	FALSE	FALSE	FALSE	FALSE	FALSE
674	8	78	1	2	13	lowN	Genius	check	12	81.4953	66.2841	0.813348	147.779	23.8951	16.5543	269.783	71.385	70.4516	61.9376	47.6108	0.0078	0.0117	43.7	11.8	FALSE	FALSE	FALSE	FALSE	FALSE	FALSE	TRUE
675	8	116	1	3	6	highN	Genius	check	12	81.4244	81.4416	1.00021	162.866	30.764	17.1086	301.733	67.7115	68.5945	52.8554	58.5501	0.0148	0.0133	47.8	15.4	FALSE	FALSE	FALSE	FALSE	FALSE	FALSE	TRUE
676	8	167	1	4	11	lowN	Genius	check	12	80.5101	129.801	1.61224	210.311	30.2247	17.0337	318.902	59.7871	54.0293	43.7243	82.2464	0.0119	0.0165	43.7	14.4	FALSE	FALSE	FALSE	FALSE	FALSE	FALSE	TRUE
677	8	230	1	5	5	highN	Genius	check	12	123.706	112.166	0.906717	235.872	28.2397	16.8539	308.26	66.6598	89.6176	30.9785	59.404	0.0128	0.0196	52	14.7	FALSE	FALSE	FALSE	FALSE	FALSE	FALSE	TRUE
678	8	286	1	6	12	lowN	Genius	check	12	74.518	161.887	2.17246	236.405	23.588	15.6479	194.642	60.1984	NA	NA	NA	0.0125	0.0148	47.2	13.6	FALSE	FALSE	FALSE	FALSE	FALSE	FALSE	FALSE
679	8	342	2	7	2	highN	Genius	check	12	130.77	98.5458	0.753583	229.316	29.7678	17.4607	303.309	74.5138	107.135	34.8092	38.0559	0.0131	0.0165	45.2	12.8	FALSE	FALSE	FALSE	FALSE	FALSE	FALSE	TRUE
680	8	381	2	8	1	lowN	Genius	check	12	96.2551	205.044	2.13021	301.299	27.3858	17.5431	293.95	59.6655	76.8056	65.7409	37.4535	0.0135	0.0171	45	14.9	FALSE	FALSE	FALSE	FALSE	FALSE	FALSE	FALSE
681	8	430	2	9	8	highN	Genius	check	12	112.657	86.7185	0.769757	199.375	32.1573	18.6592	384.015	66.7813	122.266	28.5215	29.2129	0.0105	0.0147	50.2	13.3	FALSE	FALSE	FALSE	FALSE	FALSE	FALSE	TRUE
682	8	475	2	10	9	lowN	Genius	check	12	107.741	144.19	1.3383	251.931	29.6554	17.0187	301.853	69.2799	60.9523	32.8332	86.2145	0.0111	0.0153	44.9	14.9	FALSE	FALSE	FALSE	FALSE	FALSE	FALSE	TRUE
683	8	524	2	11	3	highN	Genius	check	12	63.9034	47.1824	0.73834	111.086	33.176	8.14981	157.029	59.1542	57.8088	47.8533	74.3379	0.0116	0.0115	51	14.1	FALSE	FALSE	FALSE	FALSE	FALSE	FALSE	FALSE
684	8	580	2	12	10	lowN	Genius	check	12	109.879	141.309	1.28604	251.187	28.839	24.3221	500.276	71.4915	86.7811	30.053	63.166	0.013	0.0148	48.4	13.3	FALSE	FALSE	FALSE	FALSE	FALSE	FALSE	TRUE
685	1	323	2	7	3	highN	Genius	check	3	20.367	0	0	20.367	7.7196	2.059	7.9489	NA	9.6603	81.6071	88.7326	NA	NA	NA	NA	FALSE	FALSE	FALSE	FALSE	FALSE	FALSE	FALSE
686	1	323	2	7	3	highN	Genius	check	7	54.0255	4.7718	0.088325	58.7973	18.1919	3.9114	31.6092	85.4706	9.6603	81.6071	88.7326	NA	NA	NA	NA	FALSE	FALSE	FALSE	FALSE	FALSE	FALSE	FALSE
687	1	391	2	8	8	lowN	Genius	check	3	22.7912	0	0	22.7912	8.0369	6.4502	30.0318	NA	64.5381	46.196	69.2659	NA	NA	NA	NA	FALSE	FALSE	FALSE	FALSE	FALSE	FALSE	FALSE
688	1	391	2	8	8	lowN	Genius	check	7	43.3702	14.624	0.33719	57.9942	15.9336	12.7232	104.568	64.8759	64.2677	46.4964	69.2359	NA	NA	NA	NA	FALSE	FALSE	TRUE	FALSE	FALSE	FALSE	FALSE
689	1	401	2	9	2	highN	Genius	check	3	4.7412	0	0	4.7412	1.9557	0.9373	1.1013	NA	NA	NA	NA	NA	NA	NA	NA	FALSE	FALSE	FALSE	FALSE	FALSE	FALSE	FALSE
690	1	401	2	9	2	highN	Genius	check	7	14.6447	0	0	14.6447	4.1624	4.2657	6.6373	NA	69.7485	55.0911	55.1604	NA	NA	NA	NA	FALSE	FALSE	FALSE	FALSE	FALSE	FALSE	FALSE
691	1	466	2	10	10	lowN	Genius	check	3	23.7273	0.0321	0.00135287	23.7594	7.941	5.4686	23.6363	NA	48.812	68.4342	62.7538	NA	NA	NA	NA	FALSE	FALSE	FALSE	FALSE	FALSE	FALSE	FALSE
692	1	466	2	10	10	lowN	Genius	check	7	50.9848	5.9572	0.116843	56.942	17.1365	14.7159	82.541	NA	49.2268	68.7013	62.0719	NA	NA	NA	NA	FALSE	FALSE	FALSE	FALSE	FALSE	TRUE	FALSE
693	1	510	2	11	1	highN	Genius	check	3	18.5566	0	0	18.5566	7.2841	3.2251	12.1908	NA	34.6665	89.0705	56.263	NA	NA	NA	NA	FALSE	FALSE	FALSE	FALSE	FALSE	FALSE	FALSE
694	1	510	2	11	1	highN	Genius	check	7	52.802	0.6151	0.0116492	53.4171	19.0037	13.2694	122.885	NA	34.8495	88.8171	56.3334	NA	NA	NA	NA	FALSE	FALSE	FALSE	FALSE	FALSE	FALSE	FALSE
695	1	570	2	12	9	lowN	Genius	check	3	20.0019	0	0	20.0019	6.7306	4.0074	9.493	NA	51.4824	56.4976	72.02	NA	NA	NA	NA	FALSE	FALSE	FALSE	FALSE	FALSE	FALSE	FALSE
696	1	570	2	12	9	lowN	Genius	check	7	55.3128	4.7276	0.0854703	60.0403	15.5055	11.8081	94.3679	35.6878	41.3399	57.4834	81.1767	NA	NA	NA	NA	FALSE	FALSE	FALSE	FALSE	FALSE	FALSE	FALSE
697	2	41	1	1	11	highN	Genius	check	3	20.8669	0	0	20.8669	7.8376	6.2435	26.6556	NA	63.7482	65.1363	51.1155	NA	NA	NA	NA	FALSE	FALSE	FALSE	FALSE	FALSE	FALSE	FALSE
698	2	41	1	1	11	highN	Genius	check	7	56.5562	15.2441	0.269539	71.8003	16.5314	15.9483	147.374	73.9115	62.2641	66.5014	51.2345	NA	NA	NA	NA	FALSE	FALSE	FALSE	FALSE	FALSE	FALSE	FALSE
699	2	61	1	2	13	lowN	Genius	check	3	23.1	0	0	23.1	6.8118	9.3875	34.9593	NA	86.498	54.4328	39.0692	NA	NA	NA	NA	FALSE	FALSE	FALSE	FALSE	FALSE	FALSE	FALSE
700	2	61	1	2	13	lowN	Genius	check	7	46.561	2.9195	0.0627027	49.4804	11.2399	17.2103	106.048	NA	87.3452	53.8234	38.8314	NA	NA	NA	NA	FALSE	FALSE	FALSE	FALSE	FALSE	FALSE	FALSE
701	2	105	1	3	5	highN	Genius	check	3	16.1046	0	0	16.1046	6.679	2.8635	7.8196	NA	NA	NA	NA	NA	NA	NA	NA	FALSE	FALSE	FALSE	FALSE	FALSE	FALSE	FALSE
702	2	105	1	3	5	highN	Genius	check	7	49.665	3.4398	0.06926	53.1048	17.1218	9.1218	72.1828	68.9555	46.108	74.5076	59.3844	NA	NA	NA	NA	FALSE	FALSE	FALSE	FALSE	FALSE	FALSE	FALSE
703	2	165	1	4	4	lowN	Genius	check	3	16.5241	0	0	16.5241	6.6937	5.2325	18.6227	NA	32.4243	87.2052	60.3705	NA	NA	NA	NA	FALSE	FALSE	FALSE	FALSE	FALSE	FALSE	FALSE
704	2	165	1	4	4	lowN	Genius	check	7	42.2715	0.401	0.0094863	42.6725	13.476	10.9225	77.7991	NA	68.8951	50.9965	60.1084	NA	NA	NA	NA	FALSE	FALSE	FALSE	FALSE	FALSE	FALSE	FALSE
705	2	212	1	5	6	highN	Genius	check	3	19.0799	0	0	19.0799	6.2362	6.4723	22.0214	NA	67.6221	52.3849	59.993	NA	NA	NA	NA	FALSE	FALSE	FALSE	FALSE	FALSE	FALSE	FALSE
706	2	212	1	5	6	highN	Genius	check	7	46.7811	3.2641	0.0697739	50.0452	13.1144	19.8524	122.4	73.6935	67.4489	52.6736	59.8775	NA	NA	NA	NA	FALSE	FALSE	FALSE	FALSE	FALSE	FALSE	FALSE
707	2	285	1	6	12	lowN	Genius	check	3	22.8885	0	0	22.8885	7.6384	7.1218	25.7248	NA	60.0912	51.0497	68.8591	NA	NA	NA	NA	FALSE	FALSE	FALSE	FALSE	FALSE	FALSE	FALSE
708	2	285	1	6	12	lowN	Genius	check	7	68.9505	8.5868	0.124536	77.5372	17.9926	17.6827	153.593	79.5368	86.1532	42.4273	51.4195	NA	NA	NA	NA	FALSE	FALSE	TRUE	FALSE	FALSE	FALSE	FALSE
709	2	316	2	7	9	highN	Genius	check	3	20.6429	0	0	20.6429	7.941	6.1624	25.4526	NA	62.3341	59.1958	58.4701	NA	NA	NA	NA	FALSE	FALSE	FALSE	FALSE	FALSE	FALSE	FALSE
710	2	316	2	7	9	highN	Genius	check	7	51.5869	5.2586	0.101937	56.8455	17.0406	19.107	164.932	42.6571	62.5231	59.1232	58.3537	NA	NA	NA	NA	FALSE	FALSE	FALSE	FALSE	FALSE	FALSE	FALSE
711	2	366	2	8	10	lowN	Genius	check	3	21.6557	0	0	21.6557	7.5351	4.8856	19.1736	NA	46.6187	66.3464	67.0349	NA	NA	NA	NA	FALSE	FALSE	FALSE	FALSE	FALSE	FALSE	FALSE
712	2	366	2	8	10	lowN	Genius	check	7	49.5524	2.3474	0.0473721	51.8997	15.8598	11.8967	98.625	NA	45.8972	67.0679	67.0349	NA	NA	NA	NA	FALSE	FALSE	FALSE	FALSE	FALSE	FALSE	FALSE
713	2	410	2	9	2	highN	Genius	check	3	22.9179	0	0	22.9179	8.2214	7.7565	33.0456	NA	67.8306	58.5143	53.6551	NA	NA	NA	NA	FALSE	FALSE	FALSE	FALSE	FALSE	FALSE	FALSE
714	2	410	2	9	2	highN	Genius	check	7	55.2932	1.5736	0.0284592	56.8669	18.6642	15.8598	178.863	NA	67.2188	58.7027	54.0785	NA	NA	NA	NA	FALSE	FALSE	FALSE	FALSE	FALSE	FALSE	FALSE
715	2	455	2	10	8	lowN	Genius	check	3	13.8723	0	0	13.8723	4.4428	2.6347	6.7208	NA	NA	NA	NA	NA	NA	NA	NA	FALSE	FALSE	FALSE	FALSE	FALSE	FALSE	FALSE
716	2	455	2	10	8	lowN	Genius	check	7	38.5769	0.3284	0.00851287	38.9053	11.2841	7.7122	45.5315	NA	35.238	72.4744	72.2876	NA	NA	NA	NA	FALSE	FALSE	FALSE	FALSE	FALSE	FALSE	FALSE
717	2	531	2	11	3	highN	Genius	check	3	23.1929	0	0	23.1929	8.6199	9.203	40.4219	NA	78.484	52.6223	48.8937	NA	NA	NA	NA	FALSE	FALSE	FALSE	FALSE	FALSE	FALSE	FALSE
718	2	531	2	11	3	highN	Genius	check	7	57.6922	21.3522	0.370105	79.0444	17.3284	21.4686	214.409	60.4993	78.5513	53.0963	48.3524	NA	NA	NA	NA	FALSE	FALSE	FALSE	FALSE	FALSE	TRUE	FALSE
719	2	587	2	12	1	lowN	Genius	check	3	25.0445	0	0	25.0445	9.1661	8.3173	38.3702	NA	33.4799	84.752	61.7681	NA	NA	NA	NA	FALSE	FALSE	FALSE	FALSE	FALSE	FALSE	FALSE
720	2	587	2	12	1	lowN	Genius	check	7	60.3734	15.5028	0.256782	75.8762	17.2325	20.2583	191.44	57.1974	80.2723	57.0613	42.6664	NA	NA	NA	NA	TRUE	FALSE	FALSE	FALSE	FALSE	FALSE	FALSE
721	3	28	1	1	13	highN	Genius	check	3	17.4797	0	0	17.4797	4.8989	6.0375	15.6858	NA	69.5758	50.403	60.0212	NA	NA	NA	NA	FALSE	FALSE	FALSE	FALSE	FALSE	FALSE	FALSE
722	3	28	1	1	13	highN	Genius	check	7	45.8008	7.175	0.156657	52.9758	14.9588	16.5543	129.971	NA	59.8552	50.8313	69.3135	NA	NA	NA	NA	FALSE	FALSE	FALSE	FALSE	FALSE	FALSE	FALSE
723	3	76	1	2	12	lowN	Genius	check	3	19.0547	0	0	19.0547	7.2959	7.7678	30.4685	NA	91.9596	36.6465	51.3939	NA	NA	NA	NA	FALSE	FALSE	FALSE	FALSE	FALSE	FALSE	FALSE
724	3	76	1	2	12	lowN	Genius	check	7	43.3475	2.4992	0.057655	45.8467	18.8689	13.7228	141.644	NA	90.723	37.4535	51.8235	NA	NA	NA	NA	FALSE	FALSE	FALSE	FALSE	FALSE	FALSE	FALSE
725	3	105	1	3	11	highN	Genius	check	3	10.4939	0	0	10.4939	4.1648	3.161	6.8425	NA	NA	NA	NA	NA	NA	NA	NA	FALSE	FALSE	FALSE	FALSE	FALSE	FALSE	FALSE
726	3	105	1	3	11	highN	Genius	check	7	40.2305	0	0	40.2305	10.4719	7.8202	34.2062	NA	53.5757	46.1543	80.27	NA	NA	NA	NA	FALSE	FALSE	FALSE	FALSE	FALSE	FALSE	FALSE
727	3	166	1	4	4	lowN	Genius	check	3	18.7975	0	0	18.7975	7.2734	6.9588	26.0367	NA	39.9426	88.7976	51.2598	NA	NA	NA	NA	FALSE	FALSE	FALSE	FALSE	FALSE	FALSE	FALSE
728	3	166	1	4	4	lowN	Genius	check	7	32.3322	2.6167	0.0809317	34.9489	11.2659	13.2959	74.6726	71.926	89.6261	39.7177	50.6562	NA	NA	NA	NA	FALSE	FALSE	FALSE	FALSE	FALSE	FALSE	FALSE
729	3	206	1	5	5	highN	Genius	check	3	11.7677	0	0	11.7677	3.1461	5.6105	9.1655	NA	NA	NA	NA	NA	NA	NA	NA	FALSE	FALSE	FALSE	FALSE	FALSE	FALSE	FALSE
730	3	206	1	5	5	highN	Genius	check	7	33.5241	1.0667	0.0318189	34.5908	10.9663	11.4082	67.7271	NA	84.692	41.7832	53.5248	NA	NA	NA	NA	FALSE	FALSE	TRUE	FALSE	FALSE	FALSE	FALSE
731	3	281	1	6	6	lowN	Genius	check	3	24.5361	0.0399	0.00162618	24.576	8.6142	9.0037	40.9109	NA	76.8482	50.3483	52.8035	NA	NA	NA	NA	FALSE	FALSE	FALSE	FALSE	FALSE	FALSE	FALSE
732	3	281	1	6	6	lowN	Genius	check	7	47.3461	15.9295	0.336448	63.2756	18.8015	13.4157	123.262	66.6758	77.3981	49.678	52.9239	NA	NA	NA	NA	FALSE	FALSE	FALSE	FALSE	FALSE	FALSE	FALSE
733	3	347	2	7	8	highN	Genius	check	3	25.3171	0.0221	0.000872928	25.3392	8.7715	6.5618	27.9549	NA	51.6779	54.8814	73.4407	NA	NA	NA	NA	FALSE	FALSE	FALSE	FALSE	FALSE	FALSE	FALSE
734	3	347	2	7	8	highN	Genius	check	7	70.7986	18.911	0.26711	89.7096	21.2135	14.8165	206.748	NA	80.1756	54.6421	45.1823	NA	NA	NA	NA	FALSE	FALSE	FALSE	FALSE	FALSE	FALSE	TRUE
735	3	381	2	8	10	lowN	Genius	check	3	24.3101	0	0	24.3101	9.1685	7.8577	37.8226	NA	67.307	51.4474	61.2456	NA	NA	NA	NA	FALSE	FALSE	FALSE	FALSE	FALSE	FALSE	FALSE
736	3	381	2	8	10	lowN	Genius	check	7	53.5924	15.8173	0.295141	69.4097	20.7116	15.1161	158.654	69.0024	39.9755	51.568	88.4565	NA	NA	NA	NA	FALSE	FALSE	FALSE	FALSE	FALSE	FALSE	FALSE
737	3	421	2	9	3	highN	Genius	check	3	21.7818	0.0074	0.000339733	21.7891	7.2285	8.1498	28.2008	NA	75.9621	43.1759	60.862	NA	NA	NA	NA	FALSE	FALSE	FALSE	FALSE	FALSE	FALSE	FALSE
738	3	421	2	9	3	highN	Genius	check	7	52.9698	4.3248	0.0816465	57.2947	14.4719	17.9775	152.403	NA	76.5959	43.1171	60.287	NA	NA	NA	NA	FALSE	FALSE	FALSE	FALSE	FALSE	FALSE	FALSE
739	3	499	2	10	2	lowN	Genius	check	3	19.156	0	0	19.156	7.7978	5.2959	22.0574	NA	59.1573	53.7139	67.1288	NA	NA	NA	NA	FALSE	FALSE	FALSE	FALSE	FALSE	FALSE	FALSE
740	3	499	2	10	2	lowN	Genius	check	7	44.6245	7.917	0.177414	52.5415	14.2697	14.03	97.7874	54.7777	59.1573	53.7139	67.1288	NA	NA	NA	NA	FALSE	FALSE	FALSE	FALSE	FALSE	FALSE	FALSE
741	3	519	2	11	1	highN	Genius	check	3	12.4022	0	0	12.4022	4.7865	3.8352	9.6804	NA	NA	NA	NA	NA	NA	NA	NA	FALSE	FALSE	FALSE	FALSE	FALSE	FALSE	FALSE
742	3	519	2	11	1	highN	Genius	check	7	38.7382	0.4235	0.0109324	39.1617	12.8614	14.6217	92.2748	NA	62.6212	57.3576	60.0212	NA	NA	NA	NA	FALSE	FALSE	FALSE	FALSE	FALSE	FALSE	FALSE
743	3	585	2	12	9	lowN	Genius	check	3	22.2978	0	0	22.2978	8.8315	8.4345	38.5128	NA	79.5523	55.6905	44.7572	NA	NA	NA	NA	FALSE	FALSE	FALSE	FALSE	FALSE	FALSE	FALSE
744	3	585	2	12	9	lowN	Genius	check	7	57.8684	12.0361	0.207991	69.9045	20.3895	22.2247	243.49	82.6553	79.8056	55.6197	44.5747	NA	NA	NA	NA	FALSE	FALSE	FALSE	FALSE	FALSE	FALSE	FALSE
745	4	4	1	1	13	highN	Genius	check	3	19.8177	0	0	19.8177	7.6854	4.397	18.5972	NA	43.0938	55.6197	81.2865	NA	NA	NA	NA	FALSE	FALSE	FALSE	FALSE	FALSE	FALSE	FALSE
746	4	4	1	1	13	highN	Genius	check	7	47.2369	2.3288	0.0493004	49.5657	16.2846	11.0112	96.843	NA	43.0938	55.6197	81.2865	NA	NA	NA	NA	FALSE	FALSE	FALSE	FALSE	FALSE	FALSE	FALSE
747	4	86	1	2	4	lowN	Genius	check	3	21.6868	0	0	21.6868	6.0524	7.97	25.0812	NA	67.502	58.5948	53.9032	NA	NA	NA	NA	FALSE	FALSE	FALSE	FALSE	FALSE	FALSE	FALSE
748	4	86	1	2	4	lowN	Genius	check	7	51.7828	12.8463	0.24808	64.6292	11.1685	17.8577	124.6	80.7662	97.8909	28.4461	53.663	NA	NA	NA	NA	FALSE	FALSE	FALSE	FALSE	FALSE	FALSE	FALSE
749	4	108	1	3	11	highN	Genius	check	3	6.7131	0	0	6.7131	2.1948	3.6479	3.9318	NA	NA	NA	NA	NA	NA	NA	NA	FALSE	FALSE	FALSE	FALSE	FALSE	FALSE	FALSE
750	4	108	1	3	11	highN	Genius	check	7	30.3785	0.9009	0.0296558	31.2794	11.161	9.6479	49.7272	50.1512	76.0054	53.4047	50.5899	NA	NA	NA	NA	FALSE	FALSE	FALSE	FALSE	FALSE	FALSE	FALSE
751	4	183	1	4	5	lowN	Genius	check	3	19.0507	0	0	19.0507	8.1124	4.6442	20.2678	NA	54.5468	49.0726	76.3806	NA	NA	NA	NA	FALSE	FALSE	FALSE	FALSE	FALSE	FALSE	FALSE
752	4	183	1	4	5	lowN	Genius	check	7	48.2201	0.2026	0.00420157	48.4227	15.9326	11.7678	90.0426	NA	54.3333	49.557	76.1097	NA	NA	NA	NA	FALSE	FALSE	FALSE	FALSE	FALSE	FALSE	FALSE
753	4	220	1	5	12	highN	Genius	check	3	8.4653	0	0	8.4653	3.2959	2.4345	4.5625	NA	NA	NA	NA	NA	NA	NA	NA	FALSE	FALSE	FALSE	FALSE	FALSE	FALSE	FALSE
754	4	220	1	5	12	highN	Genius	check	7	27.206	0	0	27.206	9.3408	7.9326	39.2093	NA	56.0938	43.4814	80.4248	NA	NA	NA	NA	FALSE	FALSE	TRUE	FALSE	FALSE	FALSE	FALSE
755	4	273	1	6	6	lowN	Genius	check	3	17.6135	0	0	17.6135	6.6442	2.779	9.8732	NA	34.4212	64.7029	80.8759	NA	NA	NA	NA	FALSE	FALSE	FALSE	FALSE	FALSE	FALSE	FALSE
756	4	273	1	6	6	lowN	Genius	check	7	52.9094	0.1533	0.00289741	53.0627	16.1798	7.618	53.8806	NA	25.7841	64.8172	89.3987	NA	NA	NA	NA	FALSE	FALSE	FALSE	FALSE	FALSE	FALSE	FALSE
757	4	314	2	7	9	highN	Genius	check	3	7.0479	0	0	7.0479	2.5693	0.6217	1.2427	NA	NA	NA	NA	NA	NA	NA	NA	FALSE	FALSE	FALSE	FALSE	FALSE	FALSE	FALSE
758	4	314	2	7	9	highN	Genius	check	7	24.3831	0	0	24.3831	7.0562	3.5131	14.1201	NA	21.3805	74.9028	83.7167	NA	NA	NA	NA	FALSE	FALSE	FALSE	FALSE	FALSE	FALSE	FALSE
759	4	399	2	8	2	lowN	Genius	check	3	17.3205	0	0	17.3205	5.2884	6.9438	16.0866	NA	NA	NA	NA	NA	NA	NA	NA	FALSE	FALSE	FALSE	FALSE	FALSE	FALSE	FALSE
760	4	399	2	8	2	lowN	Genius	check	7	54.6451	3.1093	0.0568999	57.7544	16.1648	17.1086	173.515	NA	72.5544	52.0647	55.3809	NA	NA	NA	NA	FALSE	FALSE	FALSE	FALSE	FALSE	FALSE	TRUE
761	4	444	2	9	10	highN	Genius	check	3	15.6023	0.043	0.002756	15.6453	5.9775	6.7116	21.7756	NA	61.7199	55.1908	63.0893	NA	NA	NA	NA	FALSE	FALSE	FALSE	FALSE	FALSE	FALSE	FALSE
762	4	444	2	9	10	highN	Genius	check	7	60.0883	9.7661	0.162529	69.8544	17.221	17.9401	204.5	76.0681	95.8327	41.2344	42.9329	NA	NA	NA	NA	FALSE	FALSE	FALSE	FALSE	FALSE	FALSE	FALSE
763	4	467	2	10	3	lowN	Genius	check	3	7.409	0	0	7.409	3.7154	1.633	3.1146	NA	NA	NA	NA	NA	NA	NA	NA	FALSE	FALSE	FALSE	FALSE	FALSE	FALSE	FALSE
764	4	467	2	10	3	lowN	Genius	check	7	8.0645	0.0547	0.00678281	8.1192	3.2734	1.7828	3.2432	NA	NA	NA	NA	NA	NA	NA	NA	FALSE	FALSE	TRUE	FALSE	FALSE	FALSE	FALSE
765	4	534	2	11	8	highN	Genius	check	3	21.7989	0	0	21.7989	7.7753	7.0637	28.4581	NA	69.4545	49.4917	61.0538	NA	NA	NA	NA	FALSE	FALSE	FALSE	FALSE	FALSE	FALSE	FALSE
766	4	534	2	11	8	highN	Genius	check	7	70.4017	13.2006	0.187504	83.6023	19.7753	19.7528	241.509	68.2189	87.6594	30.9785	61.3621	NA	NA	NA	NA	FALSE	FALSE	FALSE	FALSE	FALSE	FALSE	FALSE
767	4	583	2	12	1	lowN	Genius	check	3	21.2945	0	0	21.2945	7.2959	5.236	21.0774	NA	50.2721	58.9774	70.7505	NA	NA	NA	NA	FALSE	FALSE	FALSE	FALSE	FALSE	FALSE	FALSE
768	4	583	2	12	1	lowN	Genius	check	7	58.2253	8.2031	0.140885	66.4284	17.97	10.4494	108.705	NA	76.5984	32.57	70.8316	NA	NA	NA	NA	FALSE	FALSE	FALSE	FALSE	FALSE	FALSE	FALSE
769	5	33	1	1	11	highN	Genius	check	3	19.3507	0	0	19.3507	7.70037	3.97753	16.5299	NA	37.9004	53.4737	88.6259	NA	NA	NA	NA	FALSE	FALSE	FALSE	FALSE	FALSE	FALSE	FALSE
770	5	33	1	1	11	highN	Genius	check	7	62.3127	6.56457	0.105349	68.8773	19.7228	14.9963	144.64	80.5231	37.9371	54.6421	87.4209	NA	NA	NA	NA	FALSE	FALSE	FALSE	FALSE	FALSE	FALSE	FALSE
771	5	51	1	2	4	lowN	Genius	check	3	2.74655	0	0	2.74655	2.04494	0.838951	0.484956	NA	NA	NA	NA	NA	NA	NA	NA	FALSE	FALSE	FALSE	FALSE	FALSE	FALSE	FALSE
772	5	51	1	2	4	lowN	Genius	check	7	2.69242	0	0	2.69242	1.96255	0.906367	0.505828	NA	NA	NA	NA	NA	NA	NA	NA	FALSE	FALSE	FALSE	FALSE	FALSE	FALSE	FALSE
773	5	106	1	3	6	highN	Genius	check	3	15.8471	0	0	15.8471	6.05243	3.76779	11.5324	NA	NA	NA	NA	NA	NA	NA	NA	FALSE	FALSE	FALSE	FALSE	FALSE	FALSE	FALSE
774	5	106	1	3	6	highN	Genius	check	7	28.2118	0.177436	0.00628942	28.3892	9.67041	10.0974	49.3158	NA	53.8881	59.8299	66.282	NA	NA	NA	NA	FALSE	FALSE	FALSE	FALSE	FALSE	FALSE	FALSE
775	5	190	1	4	13	lowN	Genius	check	3	19.1572	0	0	19.1572	7.39326	5.00375	18.8052	NA	55.0485	43.665	81.2865	NA	NA	NA	NA	FALSE	FALSE	FALSE	FALSE	FALSE	FALSE	FALSE
776	5	190	1	4	13	lowN	Genius	check	7	61.5939	3.71718	0.0603498	65.3111	18	17.8502	165.387	NA	91.2759	43.36	45.3642	NA	NA	NA	NA	FALSE	FALSE	FALSE	FALSE	FALSE	FALSE	FALSE
777	5	242	1	5	12	highN	Genius	check	3	19.8837	0	0	19.8837	7.44569	6.0824	23.3133	NA	66.1062	51.3804	62.5134	NA	NA	NA	NA	FALSE	FALSE	FALSE	FALSE	FALSE	FALSE	FALSE
778	5	242	1	5	12	highN	Genius	check	7	67.1552	7.12649	0.10612	74.2817	18.4719	15.5655	186.609	81.9544	76.3876	41.291	62.3214	NA	NA	NA	NA	FALSE	FALSE	FALSE	FALSE	FALSE	FALSE	FALSE
779	5	273	1	6	5	lowN	Genius	check	3	21.5035	0	0	21.5035	7.49064	8.09738	30.3944	NA	72.9505	53.5248	53.5248	NA	NA	NA	NA	FALSE	FALSE	FALSE	FALSE	FALSE	FALSE	FALSE
780	5	273	1	6	5	lowN	Genius	check	7	45.4453	9.03055	0.198712	54.4759	16.1273	9.05618	79.4708	71.9131	71.4044	54.7618	53.8338	NA	NA	NA	NA	FALSE	FALSE	FALSE	FALSE	FALSE	FALSE	TRUE
781	5	340	2	7	3	highN	Genius	check	3	15.9557	0	0	15.9557	4.90637	5.37079	14.5077	NA	58.509	69.8556	51.6353	NA	NA	NA	NA	FALSE	FALSE	FALSE	FALSE	FALSE	FALSE	FALSE
782	5	340	2	7	3	highN	Genius	check	7	55.9259	2.04596	0.0365835	57.9719	15.3184	16.2247	165.556	NA	120.723	28.2542	31.0226	NA	NA	NA	NA	FALSE	FALSE	FALSE	FALSE	FALSE	FALSE	FALSE
783	5	365	2	8	10	lowN	Genius	check	3	6.63276	0	0	6.63276	3.16854	1.55805	2.63626	NA	NA	NA	NA	NA	NA	NA	NA	FALSE	FALSE	FALSE	FALSE	FALSE	FALSE	FALSE
784	5	365	2	8	10	lowN	Genius	check	7	22.8127	0	0	22.8127	8.6367	6.67416	27.6353	NA	52.2734	40.9922	86.7344	NA	NA	NA	NA	FALSE	FALSE	FALSE	FALSE	FALSE	FALSE	FALSE
785	5	442	2	9	9	highN	Genius	check	3	1.96199	0	0	1.96199	1.07116	0.576779	0.332001	NA	NA	NA	NA	NA	NA	NA	NA	FALSE	FALSE	FALSE	FALSE	FALSE	FALSE	FALSE
786	5	442	2	9	9	highN	Genius	check	7	31.5375	0.0681296	0.00216027	31.6056	9.73783	5.50562	36.1321	NA	39.6163	59.5214	80.8623	NA	NA	NA	NA	FALSE	FALSE	FALSE	FALSE	FALSE	FALSE	FALSE
787	5	454	2	10	2	lowN	Genius	check	3	11.2397	0	0	11.2397	5.05618	2.8764	7.83846	NA	NA	NA	NA	NA	NA	NA	NA	FALSE	FALSE	FALSE	FALSE	FALSE	FALSE	FALSE
788	5	454	2	10	2	lowN	Genius	check	7	40.0347	0.606833	0.0151577	40.6416	13.7978	9.04869	64.0785	NA	47.9046	48.6445	83.4509	NA	NA	NA	NA	FALSE	FALSE	FALSE	FALSE	FALSE	FALSE	TRUE
789	5	548	2	11	1	highN	Genius	check	3	20.7975	0	0	20.7975	7.89513	7.79026	31.7712	NA	81.6132	47.3683	51.0185	NA	NA	NA	NA	FALSE	FALSE	FALSE	FALSE	FALSE	FALSE	FALSE
790	5	548	2	11	1	highN	Genius	check	7	59.303	12.5254	0.211211	71.8284	18.2472	21.0412	218.961	NA	101.789	47.7321	30.4786	NA	NA	NA	NA	FALSE	FALSE	FALSE	FALSE	FALSE	FALSE	TRUE
791	5	582	2	12	8	lowN	Genius	check	3	21.5907	0	0	21.5907	7.13858	6.1573	23.364	NA	57.582	62.2054	60.2126	NA	NA	NA	NA	FALSE	FALSE	FALSE	FALSE	FALSE	FALSE	FALSE
792	5	582	2	12	8	lowN	Genius	check	7	53.0652	12.6096	0.237625	65.6748	15.5805	20.8989	168.237	58.0255	57.39	62.8973	59.7127	NA	NA	NA	NA	FALSE	FALSE	FALSE	FALSE	FALSE	FALSE	FALSE
793	6	7	1	1	13	highN	Genius	check	3	16.8649	0	0	16.8649	7.0412	3.76779	13.6253	NA	NA	NA	NA	NA	NA	NA	NA	FALSE	FALSE	FALSE	FALSE	FALSE	FALSE	FALSE
794	6	7	1	1	13	highN	Genius	check	7	48.3244	0.794174	0.0164342	49.1186	17.7228	15.0861	124.539	NA	47.4701	61.6702	70.8597	NA	NA	NA	NA	FALSE	FALSE	FALSE	FALSE	FALSE	FALSE	FALSE
795	6	94	1	2	11	lowN	Genius	check	3	16.9396	0	0	16.9396	6.71161	3.01124	11.5813	NA	27.8778	81.7241	70.3981	NA	NA	NA	NA	FALSE	FALSE	FALSE	FALSE	FALSE	FALSE	FALSE
796	6	94	1	2	11	lowN	Genius	check	7	47.0621	9.41835	0.200126	56.4805	14.2772	12.7116	111.509	64.2259	35.1352	74.4667	70.3981	NA	NA	NA	NA	FALSE	FALSE	FALSE	FALSE	FALSE	FALSE	FALSE
797	6	109	1	3	12	highN	Genius	check	3	13.8556	0	0	13.8556	5.16854	5.46067	14.8382	NA	NA	NA	NA	NA	NA	NA	NA	FALSE	FALSE	FALSE	FALSE	FALSE	FALSE	FALSE
798	6	109	1	3	12	highN	Genius	check	7	35.9156	0.10804	0.00300815	36.0237	11.7978	10.7116	89.0647	NA	82.3203	40.322	57.3576	NA	NA	NA	NA	FALSE	FALSE	TRUE	FALSE	FALSE	FALSE	FALSE
799	6	163	1	4	6	lowN	Genius	check	3	14.0391	0	0	14.0391	5.90262	2.80899	8.87901	NA	NA	NA	NA	NA	NA	NA	NA	FALSE	FALSE	FALSE	FALSE	FALSE	FALSE	FALSE
800	6	163	1	4	6	lowN	Genius	check	7	34.4924	1.17093	0.0339475	35.6634	10.5543	6.92135	40.8742	NA	37.5439	54.6917	87.7644	NA	NA	NA	NA	FALSE	FALSE	FALSE	FALSE	FALSE	FALSE	FALSE
801	6	224	1	5	4	highN	Genius	check	3	14.2469	0	0	14.2469	4.46442	4.81648	11.1581	NA	56.3139	64.3559	59.3302	NA	NA	NA	NA	FALSE	FALSE	FALSE	FALSE	FALSE	FALSE	FALSE
802	6	224	1	5	4	highN	Genius	check	7	48.0424	0.788588	0.0164144	48.831	13.5206	12.427	89.5876	NA	56.4722	64.2413	59.2864	NA	NA	NA	NA	FALSE	FALSE	FALSE	FALSE	FALSE	FALSE	FALSE
803	6	274	1	6	5	lowN	Genius	check	3	8.13194	0	0	8.13194	3.47566	1.86517	3.13529	NA	NA	NA	NA	NA	NA	NA	NA	FALSE	FALSE	FALSE	FALSE	FALSE	FALSE	FALSE
804	6	274	1	6	5	lowN	Genius	check	7	15.903	0	0	15.903	9.29588	2.29213	10.6612	NA	NA	NA	NA	NA	NA	NA	NA	FALSE	FALSE	FALSE	FALSE	FALSE	FALSE	FALSE
805	6	302	2	7	2	highN	Genius	check	3	15.0107	0	0	15.0107	6.01498	3.04869	8.80888	NA	NA	NA	NA	NA	NA	NA	NA	FALSE	FALSE	FALSE	FALSE	FALSE	FALSE	FALSE
806	6	302	2	7	2	highN	Genius	check	7	46.5598	4.64369	0.0997361	51.2035	13.7753	12.5768	81.0521	89.4799	26.0153	82.8537	71.131	NA	NA	NA	NA	FALSE	FALSE	FALSE	FALSE	FALSE	FALSE	FALSE
807	6	399	2	8	1	lowN	Genius	check	3	14.0238	0	0	14.0238	5.25843	4.78652	12.9475	NA	NA	NA	NA	NA	NA	NA	NA	FALSE	FALSE	FALSE	FALSE	FALSE	FALSE	FALSE
808	6	399	2	8	1	lowN	Genius	check	7	43.1089	1.2515	0.0290311	44.3604	14.4794	14.4569	117.213	NA	72.9841	51.2061	55.8099	NA	NA	NA	NA	FALSE	FALSE	FALSE	FALSE	FALSE	FALSE	FALSE
809	6	437	2	9	10	highN	Genius	check	3	18.4331	0	0	18.4331	7.5206	2.3221	10.8344	NA	7.65622	86.6436	85.7001	NA	NA	NA	NA	FALSE	FALSE	FALSE	FALSE	FALSE	FALSE	FALSE
810	6	437	2	9	10	highN	Genius	check	7	58.7063	14.1662	0.241306	72.8725	19.4082	8.08989	109.522	76.5133	57.4474	36.7668	85.7858	NA	NA	NA	NA	FALSE	FALSE	FALSE	FALSE	FALSE	FALSE	FALSE
811	6	455	2	10	3	lowN	Genius	check	3	9.69575	0	0	9.69575	3.52809	3.08614	4.34754	NA	NA	NA	NA	NA	NA	NA	NA	FALSE	FALSE	FALSE	FALSE	FALSE	FALSE	FALSE
812	6	455	2	10	3	lowN	Genius	check	7	36.3662	0.414882	0.0114085	36.781	7.83521	10.382	45.3556	NA	105.051	24.7212	50.2274	NA	NA	NA	NA	FALSE	FALSE	FALSE	FALSE	FALSE	FALSE	FALSE
813	6	528	2	11	9	highN	Genius	check	3	17.7136	0	0	17.7136	7.1236	6.43446	24.9619	NA	NA	NA	NA	NA	NA	NA	NA	FALSE	FALSE	FALSE	FALSE	FALSE	FALSE	FALSE
814	6	528	2	11	9	highN	Genius	check	7	41.7331	7.04148	0.168726	48.7746	12.3446	15.7004	111.902	74.231	84.7262	32.0691	63.2047	NA	NA	NA	NA	FALSE	FALSE	FALSE	FALSE	FALSE	FALSE	FALSE
815	6	584	2	12	8	lowN	Genius	check	3	20.4761	0	0	20.4761	7.64045	5.88764	22.9416	NA	58.1628	54.2126	67.6245	NA	NA	NA	NA	FALSE	FALSE	FALSE	FALSE	FALSE	FALSE	FALSE
816	6	584	2	12	8	lowN	Genius	check	7	49.4419	7.51735	0.152044	56.9593	19.9625	10.7116	109.451	66.5731	58.1933	54.0231	67.7835	NA	NA	NA	NA	FALSE	FALSE	FALSE	FALSE	FALSE	FALSE	FALSE
817	7	47	1	1	13	highN	Genius	check	3	18.822	0	0	18.822	6.12734	5.70787	15.7404	NA	48.8642	53.5248	77.6111	NA	NA	NA	NA	FALSE	FALSE	FALSE	FALSE	FALSE	FALSE	FALSE
818	7	47	1	1	13	highN	Genius	check	7	50.5473	10.0049	0.197931	60.5521	13.4607	17.2959	120.185	49.4855	47.9704	53.5248	78.5049	NA	NA	NA	NA	FALSE	FALSE	FALSE	FALSE	FALSE	FALSE	FALSE
819	7	60	1	2	5	lowN	Genius	check	3	1.34428	0	0	1.34428	0.951311	0.382022	0.175679	NA	NA	NA	NA	NA	NA	NA	NA	FALSE	FALSE	FALSE	FALSE	FALSE	FALSE	FALSE
820	7	60	1	2	5	lowN	Genius	check	7	5.35834	0	0	5.35834	4.11236	1.21348	1.6375	NA	NA	NA	NA	NA	NA	NA	NA	FALSE	FALSE	FALSE	FALSE	FALSE	FALSE	FALSE
821	7	142	1	3	4	highN	Genius	check	3	17.8847	0	0	17.8847	6.68914	4.18727	16.1611	NA	NA	NA	NA	NA	NA	NA	NA	FALSE	FALSE	FALSE	FALSE	FALSE	FALSE	FALSE
822	7	142	1	3	4	highN	Genius	check	7	47.686	11.7657	0.246734	59.4517	13.9551	15.4906	118.916	76.4991	52.3916	72.1081	55.5003	NA	NA	NA	NA	FALSE	FALSE	FALSE	FALSE	FALSE	FALSE	FALSE
823	7	197	1	4	11	lowN	Genius	check	3	13.8924	0	0	13.8924	5.46067	5.34082	15.0969	NA	NA	NA	NA	NA	NA	NA	NA	FALSE	FALSE	FALSE	FALSE	FALSE	FALSE	FALSE
824	7	197	1	4	11	lowN	Genius	check	7	44.5116	3.15147	0.070801	47.6631	10.9288	16.8764	102.666	NA	88.5236	38.5526	52.9239	NA	NA	NA	NA	FALSE	FALSE	FALSE	FALSE	FALSE	FALSE	FALSE
825	7	231	1	5	12	highN	Genius	check	3	9.56146	0	0	9.56146	4.16479	2.49438	5.58931	NA	NA	NA	NA	NA	NA	NA	NA	FALSE	FALSE	FALSE	FALSE	FALSE	FALSE	FALSE
826	7	231	1	5	12	highN	Genius	check	7	44.7299	0.353086	0.00789374	45.083	11.0637	12.4195	70.4847	NA	50.4296	49.3149	80.2555	NA	NA	NA	NA	FALSE	FALSE	FALSE	FALSE	FALSE	FALSE	FALSE
827	7	281	1	6	6	lowN	Genius	check	3	16.6796	0	0	16.6796	6.58427	6.35206	21.227	NA	46.6687	86.9962	46.335	NA	NA	NA	NA	FALSE	FALSE	FALSE	FALSE	FALSE	FALSE	FALSE
828	7	281	1	6	6	lowN	Genius	check	7	56.6196	4.65268	0.0821744	61.2723	18.5543	15.3633	163.415	70.7172	81.8355	53.1645	45	NA	NA	45.4	NA	FALSE	FALSE	FALSE	FALSE	FALSE	FALSE	FALSE
829	7	322	2	7	1	highN	Genius	check	3	18.7938	0	0	18.7938	7.42322	7.70787	29.2104	NA	86.8414	46.7615	46.3972	NA	NA	NA	NA	FALSE	FALSE	FALSE	FALSE	FALSE	FALSE	FALSE
830	7	322	2	7	1	highN	Genius	check	7	65.703	7.84578	0.119413	73.5488	20.3745	20.9738	252.362	69.2955	98.7345	34.8092	46.4564	NA	NA	46.8	NA	FALSE	FALSE	FALSE	FALSE	FALSE	FALSE	FALSE
831	7	399	2	8	9	lowN	Genius	check	3	18.0598	0	0	18.0598	6.5618	3.58801	12.0382	NA	NA	NA	NA	NA	NA	NA	NA	FALSE	FALSE	FALSE	FALSE	FALSE	FALSE	FALSE
832	7	399	2	8	9	lowN	Genius	check	7	68.2013	4.86133	0.0712791	73.0627	18.03	10.6517	111.489	NA	77.7882	43.5436	58.6681	NA	NA	NA	NA	FALSE	FALSE	FALSE	FALSE	FALSE	FALSE	FALSE
833	7	441	2	9	2	highN	Genius	check	3	10.8335	0	0	10.8335	5.00375	2.70412	6.95529	NA	NA	NA	NA	NA	NA	NA	NA	FALSE	FALSE	FALSE	FALSE	FALSE	FALSE	FALSE
834	7	441	2	9	2	highN	Genius	check	7	56.0497	1.59319	0.0284245	57.6429	14.4719	15.2959	120.365	NA	57.5907	56.4764	65.9328	NA	NA	50.2	NA	FALSE	FALSE	FALSE	FALSE	FALSE	FALSE	FALSE
835	7	500	2	10	8	lowN	Genius	check	3	11.8607	0	0	11.8607	4.85393	4.0824	10.3683	NA	NA	NA	NA	NA	NA	NA	NA	FALSE	FALSE	FALSE	FALSE	FALSE	FALSE	FALSE
836	7	500	2	10	8	lowN	Genius	check	7	36.4216	2.08633	0.0572829	38.5079	10.7266	16.7491	87.1117	NA	76.2342	49.1938	54.5721	NA	NA	34.5	NA	FALSE	FALSE	FALSE	FALSE	FALSE	FALSE	FALSE
837	7	535	2	11	10	highN	Genius	check	3	15.807	0	0	15.807	6.57678	5.24345	17.7026	NA	NA	NA	NA	NA	NA	NA	NA	FALSE	FALSE	FALSE	FALSE	FALSE	FALSE	FALSE
838	7	535	2	11	10	highN	Genius	check	7	54.1512	7.11853	0.131457	61.2697	19.3109	20.0599	187.712	53.2498	76.0592	50.6562	53.2846	NA	NA	NA	NA	FALSE	FALSE	FALSE	FALSE	FALSE	FALSE	FALSE
839	7	569	2	12	3	lowN	Genius	check	3	16.4196	0	0	16.4196	6.8015	5.51311	19.2429	NA	NA	NA	NA	NA	NA	NA	NA	FALSE	FALSE	FALSE	FALSE	FALSE	FALSE	FALSE
840	7	569	2	12	3	lowN	Genius	check	7	54.8946	1.29878	0.0236595	56.1934	18.03	20.7191	191.593	NA	73.2405	52.6668	54.0927	NA	NA	NA	NA	FALSE	FALSE	FALSE	FALSE	FALSE	FALSE	FALSE
841	8	34	1	1	4	highN	Genius	check	3	18.3168	0	0	18.3168	7.22097	7.26592	26.4349	NA	89.4529	33.571	56.9761	NA	NA	NA	NA	FALSE	FALSE	FALSE	FALSE	FALSE	FALSE	FALSE
842	8	34	1	1	4	highN	Genius	check	7	53.5372	14.6104	0.272902	68.1476	17.618	18.6517	194.909	77.1579	90.1652	32.7146	57.1202	NA	NA	NA	NA	FALSE	FALSE	FALSE	FALSE	FALSE	FALSE	TRUE
843	8	78	1	2	13	lowN	Genius	check	3	13.8502	0	0	13.8502	5.42322	3.66292	11.2868	NA	NA	NA	NA	NA	NA	NA	NA	FALSE	FALSE	FALSE	FALSE	FALSE	FALSE	FALSE
844	8	78	1	2	13	lowN	Genius	check	7	44.4395	0.195751	0.00440487	44.6353	11.9775	15.9251	98.0637	NA	54.2063	62.0134	63.7803	NA	NA	NA	NA	FALSE	FALSE	FALSE	FALSE	FALSE	FALSE	FALSE
845	8	116	1	3	6	highN	Genius	check	3	16.9836	0	0	16.9836	6.62921	5.40075	19.3836	NA	NA	NA	NA	NA	NA	NA	NA	FALSE	FALSE	FALSE	FALSE	FALSE	FALSE	FALSE
846	8	116	1	3	6	highN	Genius	check	7	49.123	2.31871	0.0472021	51.4417	16	16.8165	138.184	NA	68.5971	53.0442	58.3587	NA	NA	NA	NA	FALSE	FALSE	FALSE	FALSE	FALSE	FALSE	FALSE
847	8	167	1	4	11	lowN	Genius	check	3	18.6521	0	0	18.6521	7.40075	5.19101	19.034	NA	55.2793	42.3892	82.3316	NA	NA	NA	NA	FALSE	FALSE	FALSE	FALSE	FALSE	FALSE	FALSE
848	8	167	1	4	11	lowN	Genius	check	7	46.4546	2.74879	0.0591716	49.2034	19.8951	8.76404	108.903	68.2934	54.477	43.5436	81.9793	NA	NA	NA	NA	FALSE	FALSE	FALSE	FALSE	FALSE	FALSE	FALSE
849	8	230	1	5	5	highN	Genius	check	3	21.8416	0	0	21.8416	7.54307	6.99625	28.5081	NA	67.076	53.5938	59.3302	NA	NA	NA	NA	FALSE	FALSE	FALSE	FALSE	FALSE	FALSE	FALSE
850	8	230	1	5	5	highN	Genius	check	7	67.3479	7.41668	0.110125	74.7646	16.7266	18.6217	200.271	83.7351	90.4263	30.4786	59.0951	NA	NA	NA	NA	FALSE	FALSE	FALSE	FALSE	FALSE	FALSE	FALSE
851	8	286	1	6	12	lowN	Genius	check	3	20.4918	0	0	20.4918	8.03745	4.91386	19.7762	NA	NA	NA	NA	NA	NA	NA	NA	FALSE	FALSE	FALSE	FALSE	FALSE	FALSE	FALSE
852	8	286	1	6	12	lowN	Genius	check	7	53.3024	4.95986	0.0930514	58.2622	15.4906	10.8689	96.8126	NA	NA	NA	NA	NA	NA	NA	NA	FALSE	FALSE	FALSE	FALSE	FALSE	FALSE	FALSE
853	8	342	2	7	2	highN	Genius	check	3	12.2415	0	0	12.2415	3.38577	4.94382	9.52994	NA	NA	NA	NA	NA	NA	NA	NA	FALSE	FALSE	FALSE	FALSE	FALSE	FALSE	FALSE
854	8	342	2	7	2	highN	Genius	check	7	64.4	0.833108	0.0129365	65.2331	14.7041	14.427	143.893	NA	105.952	35.4279	38.6196	NA	NA	NA	NA	FALSE	FALSE	FALSE	FALSE	FALSE	FALSE	FALSE
855	8	381	2	8	1	lowN	Genius	check	3	18.822	0	0	18.822	7.2809	5.50562	20.2711	NA	58.87	65.2009	55.9291	NA	NA	NA	NA	FALSE	FALSE	FALSE	FALSE	FALSE	FALSE	FALSE
856	8	381	2	8	1	lowN	Genius	check	7	54.7762	16.0726	0.293424	70.8489	14.2472	12.3371	110.861	67.8666	76.0933	65.6626	38.244	NA	NA	NA	NA	FALSE	FALSE	FALSE	FALSE	FALSE	FALSE	FALSE
857	8	430	2	9	8	highN	Genius	check	3	13.8599	0	0	13.8599	5.45318	4.17978	12.1083	NA	NA	NA	NA	NA	NA	NA	NA	FALSE	FALSE	FALSE	FALSE	FALSE	FALSE	FALSE
858	8	430	2	9	8	highN	Genius	check	7	58.1532	2.52258	0.0433782	60.6758	17.0262	12.6517	138.56	NA	87.1206	28.4461	64.4333	NA	NA	NA	NA	FALSE	FALSE	FALSE	FALSE	FALSE	FALSE	FALSE
859	8	475	2	10	9	lowN	Genius	check	3	17.2573	0	0	17.2573	6.75655	3.99251	14.1434	NA	5.41532	87.8503	86.7344	NA	NA	NA	NA	FALSE	FALSE	FALSE	FALSE	FALSE	FALSE	FALSE
860	8	475	2	10	9	lowN	Genius	check	7	57.0499	4.89491	0.0858005	61.9448	19.1536	10.3895	110.163	86.2846	45.0262	48.5877	86.3861	NA	NA	NA	NA	FALSE	FALSE	FALSE	FALSE	FALSE	FALSE	FALSE
861	8	524	2	11	3	highN	Genius	check	3	17.2883	0	0	17.2883	6.94382	4.45693	18.6382	NA	NA	NA	NA	NA	NA	NA	NA	FALSE	FALSE	FALSE	FALSE	FALSE	FALSE	FALSE
862	8	524	2	11	3	highN	Genius	check	7	44.5305	3.01371	0.0676774	47.5443	20.5993	7.37828	91.4815	NA	57.6587	47.7321	74.6093	NA	NA	NA	NA	FALSE	FALSE	FALSE	FALSE	FALSE	FALSE	FALSE
863	8	580	2	12	10	lowN	Genius	check	3	23.6581	0	0	23.6581	8.59925	8.0824	36.1406	NA	70.9548	51.997	57.0481	NA	NA	NA	NA	FALSE	FALSE	FALSE	FALSE	FALSE	FALSE	FALSE
864	8	580	2	12	10	lowN	Genius	check	7	60.0571	13.7448	0.228862	73.8019	20.8539	15.1086	179.487	74.1713	87.6256	30.053	62.3214	NA	NA	NA	NA	FALSE	FALSE	FALSE	FALSE	FALSE	FALSE	FALSE
865	1	37	1	1	11	highN	RGT Reform	check	3	9.9568	0	0	9.9568	4.9225	3.1144	8.3382	NA	NA	NA	NA	NA	NA	NA	NA	FALSE	FALSE	FALSE	FALSE	FALSE	FALSE	FALSE
866	1	37	1	1	11	highN	RGT Reform	check	7	41.2953	2.0761	0.0502745	43.3714	14.6494	10.5314	90.9313	NA	69.4504	57.86	52.6896	NA	NA	NA	NA	FALSE	FALSE	FALSE	FALSE	FALSE	FALSE	FALSE
867	1	98	1	2	6	lowN	RGT Reform	check	3	5.5773	0	0	5.5773	2.6125	1.941	2.7619	NA	NA	NA	NA	NA	NA	NA	NA	FALSE	FALSE	FALSE	FALSE	FALSE	FALSE	FALSE
868	1	98	1	2	6	lowN	RGT Reform	check	7	22.219	0.0145	0.000652595	22.2335	7.9705	5.7638	26.5872	NA	51.9815	76.0047	52.0138	NA	NA	NA	NA	FALSE	FALSE	TRUE	FALSE	FALSE	FALSE	FALSE
869	1	117	1	3	7	highN	RGT Reform	check	3	14.2482	0	0	14.2482	6.0738	4.0369	12.9979	NA	NA	NA	NA	NA	NA	NA	NA	FALSE	FALSE	FALSE	FALSE	FALSE	FALSE	FALSE
870	1	117	1	3	7	highN	RGT Reform	check	7	37.5858	4.7443	0.126226	42.3301	12.4797	8.4945	58.3861	NA	65.6026	70.1757	44.2217	NA	NA	NA	NA	FALSE	FALSE	FALSE	FALSE	FALSE	FALSE	FALSE
871	1	154	1	4	5	lowN	RGT Reform	check	3	0.4834	0	0	0.4834	0.4576	0.1107	0.0135	NA	NA	NA	NA	NA	NA	NA	NA	FALSE	FALSE	TRUE	FALSE	FALSE	FALSE	FALSE
872	1	154	1	4	5	lowN	RGT Reform	check	7	0.4458	0	0	0.4458	0.428	0.1107	0.0067	NA	NA	NA	NA	NA	NA	NA	NA	FALSE	FALSE	TRUE	FALSE	FALSE	FALSE	FALSE
873	1	242	1	5	4	highN	RGT Reform	check	3	13.8648	0	0	13.8648	5.6236	4.6052	14.0384	NA	NA	NA	NA	NA	NA	NA	NA	FALSE	FALSE	FALSE	FALSE	FALSE	FALSE	FALSE
874	1	242	1	5	4	highN	RGT Reform	check	7	44.7256	6.3818	0.142688	51.1074	12.9373	14.9299	110.372	63.5485	69.4435	55.8878	54.6687	NA	NA	NA	NA	FALSE	FALSE	FALSE	FALSE	FALSE	FALSE	FALSE
875	1	285	1	6	12	lowN	RGT Reform	check	3	17.3702	0	0	17.3702	6.3247	4.7897	18.4169	NA	NA	NA	NA	NA	NA	NA	NA	FALSE	FALSE	FALSE	FALSE	FALSE	FALSE	FALSE
876	1	285	1	6	12	lowN	RGT Reform	check	7	50.7442	8.1256	0.160129	58.8698	13.8376	12.4576	103.851	NA	57.5286	63.624	58.8474	NA	NA	NA	NA	FALSE	FALSE	FALSE	FALSE	FALSE	FALSE	FALSE
877	1	330	2	7	3	highN	RGT Reform	check	3	12.708	0	0	12.708	6.3247	2.952	9.9647	NA	NA	NA	NA	NA	NA	NA	NA	FALSE	FALSE	FALSE	FALSE	FALSE	FALSE	FALSE
878	1	330	2	7	3	highN	RGT Reform	check	7	34.8403	3.4619	0.0993648	38.3022	13.6236	7.9779	56.9999	69.8234	53.9759	77.728	48.2961	NA	NA	NA	NA	FALSE	FALSE	FALSE	FALSE	FALSE	FALSE	FALSE
879	1	37	1	1	11	highN	RGT Reform	check	12	92.1563	88.5369	0.960725	180.693	32.0295	17.5277	351.13	72.0083	69.3991	57.86	52.7409	0.0101	0.0115	45.5	12.5	FALSE	FALSE	FALSE	FALSE	FALSE	FALSE	FALSE
880	1	98	1	2	6	lowN	RGT Reform	check	12	56.9768	26.5438	0.46587	83.5206	19.8819	13.0849	137.853	69.2709	87.9408	40.0975	51.9617	0.0092	0.0085	44.5	10.8	FALSE	FALSE	TRUE	FALSE	FALSE	FALSE	TRUE
881	1	117	1	3	7	highN	RGT Reform	check	12	50.3713	61.8903	1.22868	112.262	17.1661	12.5683	95.8573	61.6957	65.8612	70.3348	43.804	0.0135	0.0116	46.7	13.6	FALSE	FALSE	FALSE	FALSE	FALSE	FALSE	FALSE
882	1	154	1	4	5	lowN	RGT Reform	check	12	0.6429	0	0	0.6429	0.583	0.1993	0.0205	NA	NA	NA	NA	NA	NA	NA	NA	FALSE	FALSE	TRUE	FALSE	FALSE	FALSE	FALSE
883	1	242	1	5	4	highN	RGT Reform	check	12	81.1449	145.513	1.79325	226.658	22.7159	17.2841	304.656	67.0995	96.7227	55.6527	27.6246	0.0128	0.014	44.1	14.4	FALSE	FALSE	FALSE	FALSE	FALSE	FALSE	TRUE
884	1	285	1	6	12	lowN	RGT Reform	check	12	91.1899	144.489	1.58449	235.679	24.6273	21.0406	314.285	63.6174	84.7637	36.6498	58.5865	0.0129	0.0188	46.5	13.9	FALSE	FALSE	FALSE	FALSE	FALSE	FALSE	TRUE
885	1	330	2	7	3	highN	RGT Reform	check	12	63.5193	63.0835	0.993139	126.603	18.4207	17.1882	188.883	64.5496	54.158	76.9483	48.8937	0.0076	0.0054	46.1	9.5	FALSE	FALSE	FALSE	FALSE	FALSE	FALSE	TRUE
886	1	387	2	8	8	lowN	RGT Reform	check	12	90.2289	95.418	1.05751	185.647	23.8967	15.0332	198.542	60.1866	80.7715	48.6548	50.5737	0.013	0.015	44.7	14.1	FALSE	FALSE	TRUE	FALSE	FALSE	FALSE	TRUE
887	1	425	2	9	2	highN	RGT Reform	check	12	84.2257	70.6572	0.838903	154.883	26.5756	11.0849	146.898	67.4353	24.1955	77.9111	77.8934	0.0118	0.0135	52.1	12.9	FALSE	FALSE	FALSE	FALSE	FALSE	FALSE	FALSE
888	1	481	2	10	10	lowN	RGT Reform	check	12	0	0	#DIV/0!	0	0	0	0	NA	NA	NA	NA	NA	NA	NA	NA	FALSE	FALSE	FALSE	TRUE	FALSE	FALSE	FALSE
889	1	544	2	11	1	highN	RGT Reform	check	12	104.716	159.191	1.52023	263.907	31.5572	15.9262	337.415	67.6707	83.5813	39.5455	56.8732	0.0158	0.0171	52.6	15.2	FALSE	FALSE	FALSE	FALSE	FALSE	FALSE	TRUE
890	1	566	2	12	9	lowN	RGT Reform	check	12	70.8181	36.275	0.512228	107.093	20.8044	14.0664	200.46	51.6589	50.3604	61.3153	68.3243	0.0081	0.0099	39.4	10.7	FALSE	FALSE	FALSE	FALSE	FALSE	FALSE	TRUE
891	2	49	1	1	11	highN	RGT Reform	check	12	124.989	74.8081	0.598519	199.797	31.2915	19.8745	438.327	75.6944	75.258	58.9637	45.7783	0.0148	0.015	47	16.5	FALSE	FALSE	FALSE	FALSE	FALSE	FALSE	TRUE
892	2	96	1	2	13	lowN	RGT Reform	check	12	69.7626	158.471	2.27158	228.234	23.8672	16.1402	267.145	61.4436	63.1313	57.905	58.9637	0.0124	0.0137	38.5	14.7	FALSE	FALSE	TRUE	FALSE	FALSE	FALSE	TRUE
893	2	122	1	3	5	highN	RGT Reform	check	12	84.6376	115.283	1.36208	199.921	29.2546	17.6531	315.828	64.4292	74.2123	55.1604	50.6273	0.0156	0.0145	47.6	14.1	FALSE	FALSE	FALSE	FALSE	FALSE	FALSE	TRUE
894	2	169	1	4	4	lowN	RGT Reform	check	12	73.1442	67.718	0.925815	140.862	23.8081	13.8376	217.363	48.5226	53.4856	74.0778	52.4366	0.0103	0.0136	37.1	12.1	FALSE	FALSE	FALSE	FALSE	FALSE	FALSE	TRUE
895	2	210	1	5	6	highN	RGT Reform	check	12	73.8658	65.9104	0.892299	139.776	24.1033	12.6421	185.513	66.6099	54.571	38.2238	87.2052	0.017	0.014	45.5	14.5	FALSE	FALSE	FALSE	FALSE	FALSE	FALSE	TRUE
896	2	298	1	6	12	lowN	RGT Reform	check	12	89.5321	147.25	1.64466	236.782	26.1181	12.3395	236.674	55.7344	55.4428	66.957	57.6002	0.0125	0.0173	40.5	14.2	FALSE	FALSE	FALSE	FALSE	FALSE	FALSE	TRUE
897	2	322	2	7	9	highN	RGT Reform	check	12	99.1887	133.589	1.34682	232.778	32.6642	10.155	186.437	70.2473	35.133	76.0868	68.7802	0.0142	0.017	45.8	13.9	FALSE	FALSE	FALSE	FALSE	FALSE	FALSE	FALSE
898	2	392	2	8	10	lowN	RGT Reform	check	12	91.7536	162.452	1.77052	254.206	24.2509	11.6162	208.305	60.1859	87.8805	61.3153	30.8042	0.0149	0.0208	45.6	15.9	FALSE	FALSE	TRUE	FALSE	FALSE	FALSE	TRUE
899	2	411	2	9	2	highN	RGT Reform	check	12	55.4517	62.5096	1.12728	117.961	20.369	12.2288	182.921	57.6451	55.4877	57.3665	67.1458	0.0095	0.0114	44.4	12.3	FALSE	FALSE	TRUE	FALSE	FALSE	FALSE	TRUE
900	2	499	2	10	8	lowN	RGT Reform	check	12	70.976	57.6935	0.812859	128.669	14.6273	18.0812	162.389	69.5688	73.0145	55.5132	51.4723	0.0117	0.011	43	13.5	TRUE	FALSE	FALSE	FALSE	FALSE	FALSE	FALSE
901	2	548	2	11	3	highN	RGT Reform	check	12	67.8224	67.2093	0.99096	135.032	27.3727	14.5535	278.599	77.4681	74.9259	47.2141	57.86	0.0076	0.0076	43.4	11	FALSE	FALSE	FALSE	FALSE	FALSE	FALSE	TRUE
902	2	574	2	12	1	lowN	RGT Reform	check	12	72.842	95.5672	1.31198	168.409	24.9299	12.6863	197.186	57.3112	89.0861	55.7004	35.2135	0.0102	0.0102	40	12.5	FALSE	FALSE	TRUE	FALSE	FALSE	FALSE	FALSE
903	3	35	1	1	13	highN	RGT Reform	check	12	107.873	125.732	1.16556	233.605	30.6067	18.0075	331.786	71.1881	46.7154	68.3897	64.8949	0.0158	0.0176	45.2	15.4	FALSE	FALSE	FALSE	FALSE	FALSE	FALSE	TRUE
904	3	51	1	2	12	lowN	RGT Reform	check	12	27.5324	4.5381	0.164828	32.0705	9.618	4.4794	16.8758	70.5083	35.8699	60.404	83.7261	0.0025	0.0033	NA	2.5	FALSE	FALSE	TRUE	FALSE	FALSE	FALSE	FALSE
905	1	387	2	8	8	lowN	RGT Reform	check	3	15.8344	0	0	15.8344	6.2878	4.1476	15.3779	NA	NA	NA	NA	NA	NA	NA	NA	FALSE	FALSE	FALSE	FALSE	FALSE	FALSE	FALSE
906	1	387	2	8	8	lowN	RGT Reform	check	7	50.4718	2.5605	0.0507313	53.0322	16.1771	9.7343	95.5775	NA	55.2975	73.706	50.9965	NA	NA	NA	NA	FALSE	FALSE	FALSE	FALSE	FALSE	FALSE	FALSE
907	3	135	1	3	11	highN	RGT Reform	check	12	84.3239	104.438	1.23853	188.762	33.3109	14.6816	312.612	67.6554	64.4746	57.4762	58.0492	0.0106	0.0122	45.2	11.6	FALSE	FALSE	FALSE	FALSE	FALSE	FALSE	TRUE
908	3	162	1	4	4	lowN	RGT Reform	check	12	71.3123	45.0859	0.632232	116.398	26.9363	10.5693	136.792	50.3048	50.2127	43.4814	86.3059	0.0095	0.0132	44.4	10.9	FALSE	FALSE	FALSE	FALSE	FALSE	FALSE	TRUE
909	3	207	1	5	5	highN	RGT Reform	check	12	46.1235	34.9352	0.757427	81.0587	17.9551	14.809	132.25	67.3212	58.0113	38.7939	83.1948	0.0069	0.0109	40.6	9.5	FALSE	FALSE	FALSE	FALSE	FALSE	FALSE	FALSE
910	3	291	1	6	6	lowN	RGT Reform	check	12	80.2492	111.834	1.39359	192.083	17.7378	18.8015	242.008	62.4384	87.0271	42.8114	50.1615	0.013	0.0144	45.8	14.9	FALSE	FALSE	TRUE	FALSE	FALSE	FALSE	TRUE
911	3	308	2	7	8	highN	RGT Reform	check	12	90.8299	60.8169	0.669569	151.647	24.0524	16.9513	297.543	65.05	74.6949	46.0924	59.2127	0.0105	0.0154	43.5	11.3	FALSE	FALSE	FALSE	FALSE	FALSE	FALSE	FALSE
912	3	394	2	8	10	lowN	RGT Reform	check	12	89.7573	131.157	1.46124	220.914	24.9963	16.4045	268.262	61.0723	82.7412	53.5938	43.665	0.0121	0.0158	40.1	13.6	FALSE	FALSE	FALSE	FALSE	FALSE	FALSE	TRUE
913	3	444	2	9	3	highN	RGT Reform	check	12	100.838	100.609	0.99773	201.446	31.8427	14.0974	311.469	76.0024	72.8115	53.0958	54.0927	0.0119	0.0141	44.8	13.5	FALSE	FALSE	FALSE	FALSE	FALSE	FALSE	FALSE
914	3	498	2	10	2	lowN	RGT Reform	check	12	56.682	93.9439	1.65739	150.626	21.8951	9.7079	114.28	51.4392	51.427	81.3844	47.1886	0.013	0.0114	29	11.2	FALSE	FALSE	FALSE	FALSE	FALSE	FALSE	FALSE
915	3	518	2	11	1	highN	RGT Reform	check	12	90.1573	86.9116	0.964	177.069	28.5768	17.1386	179.566	69.6341	48.9028	48.7656	82.3316	0.0096	0.0123	42.4	12	FALSE	FALSE	FALSE	FALSE	FALSE	FALSE	FALSE
916	3	565	2	12	9	lowN	RGT Reform	check	12	66.6448	100.285	1.50477	166.93	25.6255	15.9476	266.899	58.1717	72.4516	58.9039	48.6445	0.0109	0.0131	40.3	12.4	FALSE	FALSE	FALSE	FALSE	FALSE	FALSE	FALSE
917	4	47	1	1	13	highN	RGT Reform	check	12	104.665	166.492	1.59071	271.157	30.4944	15.5056	289.251	65.8867	29.3895	89.0566	61.5539	0.015	0.0152	41.3	15.2	FALSE	FALSE	FALSE	FALSE	FALSE	FALSE	TRUE
918	4	83	1	2	4	lowN	RGT Reform	check	12	69.702	133.724	1.91851	203.426	25.0787	15.0112	193.221	61.8483	53.7131	81.4692	44.8177	0.0112	0.0133	43.5	12.9	FALSE	FALSE	TRUE	FALSE	FALSE	FALSE	FALSE
919	4	140	1	3	11	highN	RGT Reform	check	12	110.202	102.937	0.93408	213.139	28.4195	19.4981	316.269	68.2273	83.7486	46.3972	49.8542	0.0126	0.0156	44.5	15.2	FALSE	FALSE	TRUE	FALSE	FALSE	FALSE	TRUE
920	4	151	1	4	5	lowN	RGT Reform	check	12	0.3882	0	0	0.3882	0.397	0.0449	0.0025	NA	NA	NA	NA	NA	NA	NA	NA	FALSE	FALSE	FALSE	FALSE	FALSE	FALSE	FALSE
921	4	208	1	5	12	highN	RGT Reform	check	12	43.9482	15.0053	0.341432	58.9535	16.7416	4.1348	50.4014	NA	34.1446	64.8949	80.9605	0.0077	0.0059	44.7	8.1	FALSE	FALSE	FALSE	FALSE	FALSE	FALSE	FALSE
922	4	278	1	6	6	lowN	RGT Reform	check	12	77.3279	100.63	1.30135	177.958	25.4457	11.3783	124.797	67.3315	67.6199	58.1675	54.2126	0.0113	0.0129	37.8	11.3	FALSE	FALSE	FALSE	FALSE	FALSE	FALSE	TRUE
923	4	325	2	7	9	highN	RGT Reform	check	12	50.8251	17.2838	0.340064	68.1089	17.603	9.4082	105.375	79.3569	63.8583	59.7127	56.429	0.0066	0.0045	42.1	9	FALSE	FALSE	FALSE	FALSE	FALSE	FALSE	TRUE
924	4	391	2	8	2	lowN	RGT Reform	check	12	66.7686	104.17	1.56017	170.939	18.6067	11.6479	125.354	55.1157	88.6444	53.0442	38.3114	0.0127	0.0132	46.3	14.4	FALSE	FALSE	TRUE	FALSE	FALSE	FALSE	FALSE
925	4	420	2	9	10	highN	RGT Reform	check	12	95.9232	60.7617	0.633441	156.685	29.9101	10.4719	102.472	61.5943	27.3238	84.2382	68.438	0.0118	0.0126	41.8	13.1	FALSE	FALSE	FALSE	FALSE	FALSE	FALSE	FALSE
926	4	493	2	10	3	lowN	RGT Reform	check	12	71.4286	77.3809	1.08333	148.81	25.8652	20.0449	296.812	68.3131	75.0084	58.1675	46.8241	0.0109	0.0132	38.9	12.1	FALSE	FALSE	FALSE	FALSE	FALSE	FALSE	TRUE
927	4	519	2	11	8	highN	RGT Reform	check	12	96.0962	85.1849	0.886454	181.281	26.8614	11.0187	200.215	65.8142	66.3461	81.8214	31.8325	0.0184	0.0173	47.9	15.9	FALSE	FALSE	FALSE	FALSE	FALSE	FALSE	TRUE
928	4	592	2	12	1	lowN	RGT Reform	check	12	81.9137	112.562	1.37415	194.476	24.1049	17.3408	203.206	61.7575	67.4515	54.2628	58.2857	0.0107	0.0189	42	14.6	FALSE	FALSE	FALSE	FALSE	FALSE	FALSE	FALSE
929	5	45	1	1	11	highN	RGT Reform	check	12	124.351	66.2568	0.532821	190.608	31.7154	20.0899	426.165	75.8232	99.6734	43.4223	36.9042	0.0158	0.0131	43.2	15.3	FALSE	FALSE	FALSE	FALSE	FALSE	TRUE	FALSE
930	5	69	1	2	4	lowN	RGT Reform	check	12	57.2328	64.7026	1.13052	121.935	21.5581	9.26592	134.932	57.1716	47.6258	76.7546	55.6197	0.0121	0.0128	43.4	11.2	FALSE	FALSE	TRUE	FALSE	FALSE	FALSE	TRUE
931	5	140	1	3	6	highN	RGT Reform	check	12	56.4143	57.8893	1.02615	114.304	21.8127	11.0787	145.101	85.2657	73.9281	57.5486	48.5233	0.0104	0.0102	47.6	9.7	FALSE	FALSE	TRUE	FALSE	FALSE	FALSE	TRUE
932	5	192	1	4	13	lowN	RGT Reform	check	12	76.8462	86.9299	1.13122	163.776	26.6442	11.3483	229.78	61.7864	32.6328	84.9299	62.4373	0.0098	0.0113	44.3	12.9	FALSE	FALSE	FALSE	FALSE	FALSE	FALSE	TRUE
933	5	217	1	5	12	highN	RGT Reform	check	12	37.2163	35.5634	0.955586	72.7797	13.4682	11.1985	77.3466	67.6232	67.9135	52.3738	59.7127	0.0112	0.0086	48.4	10.9	FALSE	FALSE	TRUE	FALSE	FALSE	FALSE	TRUE
934	5	289	1	6	5	lowN	RGT Reform	check	12	60.9556	134.213	2.20181	195.169	17.0787	10.9738	111.046	62.4062	46.2667	75.2564	58.4768	0.0118	0.0147	43.6	14.7	FALSE	FALSE	FALSE	FALSE	FALSE	FALSE	TRUE
935	5	314	2	7	3	highN	RGT Reform	check	12	99.5936	108.577	1.0902	208.17	25.5655	10.1948	190.44	70.3684	50.6548	88.1109	41.2344	0.0178	0.0187	48.4	15.1	FALSE	FALSE	FALSE	FALSE	FALSE	FALSE	TRUE
936	5	383	2	8	10	lowN	RGT Reform	check	12	80.3277	67.007	0.834171	147.335	25.8277	19.1685	253.486	56.5371	104.183	35.3083	40.5083	0.012	0.0142	44.2	13.1	FALSE	FALSE	FALSE	FALSE	FALSE	FALSE	TRUE
937	5	424	2	9	9	highN	RGT Reform	check	12	72.6249	43.5164	0.599194	116.141	20.6367	14.809	173.588	83.1228	58.0845	62.6291	59.2864	0.0092	0.0103	46.4	12.7	FALSE	FALSE	FALSE	FALSE	FALSE	FALSE	TRUE
938	5	498	2	10	2	lowN	RGT Reform	check	12	62.3911	57.3669	0.919472	119.758	19.9101	8.17228	123.982	62.8069	35.1542	88.7976	56.0482	0.008	0.0098	40.3	10.2	FALSE	FALSE	FALSE	FALSE	FALSE	FALSE	TRUE
939	5	506	2	11	1	highN	RGT Reform	check	12	16.7717	1.88632	0.11247	18.6581	5.91011	2.1573	8.07233	NA	NA	NA	NA	0.0043	0.0042	44.4	7.2	FALSE	FALSE	FALSE	FALSE	FALSE	FALSE	FALSE
940	5	572	2	12	8	lowN	RGT Reform	check	12	87.2511	93.8615	1.07576	181.113	25.6704	13.0861	184.685	59.9917	39.0762	82.6833	58.2405	0.0102	0.0162	41.2	12.9	FALSE	FALSE	FALSE	FALSE	FALSE	FALSE	TRUE
941	6	49	1	1	13	highN	RGT Reform	check	12	96.4041	54.672	0.567113	151.076	26.6217	11.176	189.655	61.2821	81.0314	40.9922	57.9764	0.0144	0.0121	45	13.3	FALSE	FALSE	FALSE	FALSE	FALSE	FALSE	TRUE
942	6	66	1	2	11	lowN	RGT Reform	check	12	14.2614	0.968329	0.0678985	15.2298	10.5768	4.20225	9.72565	NA	NA	NA	NA	0.0066	0.0014	42.8	5.5	FALSE	FALSE	TRUE	FALSE	FALSE	FALSE	FALSE
943	6	136	1	3	12	highN	RGT Reform	check	12	94.6787	92.6921	0.979017	187.371	33.9775	15.3858	237.974	69.6837	19.32	80.7775	79.9025	0.0119	0.0146	46	13.6	FALSE	FALSE	FALSE	FALSE	FALSE	FALSE	FALSE
944	6	190	1	4	6	lowN	RGT Reform	check	12	33.06	12.7249	0.384903	45.7849	12.9139	12.0974	87.783	71.6709	69.2647	50.8313	59.9041	0.006	0.0044	41.5	7.3	FALSE	FALSE	TRUE	FALSE	FALSE	FALSE	FALSE
945	1	425	2	9	2	highN	RGT Reform	check	3	6.0025	0	0	6.0025	4.3247	1.1439	2.4506	NA	NA	NA	NA	NA	NA	NA	NA	FALSE	FALSE	FALSE	FALSE	FALSE	FALSE	FALSE
946	1	425	2	9	2	highN	RGT Reform	check	7	30.6129	0	0	30.6129	12.4133	3.631	21.8099	NA	16.7608	85.1802	78.059	NA	NA	NA	NA	FALSE	FALSE	FALSE	FALSE	FALSE	FALSE	FALSE
947	6	207	1	5	4	highN	RGT Reform	check	12	0.471321	0	0	0.471321	0.217228	0.337079	0.045561	NA	NA	NA	NA	NA	NA	NA	NA	FALSE	FALSE	TRUE	FALSE	FALSE	FALSE	FALSE
948	6	299	1	6	5	lowN	RGT Reform	check	12	86.5202	88.2805	1.02034	174.801	28.6067	16.2772	316.237	65.7022	76.4992	68.7406	34.7602	0.0133	0.0134	47.7	13.5	FALSE	FALSE	TRUE	FALSE	FALSE	FALSE	FALSE
949	6	332	2	7	2	highN	RGT Reform	check	12	91.9118	80.6485	0.877456	172.56	30.779	17.3109	314.505	57.7103	87.1149	37.6942	55.1908	0.0115	0.0145	45.2	11.4	FALSE	FALSE	FALSE	FALSE	FALSE	FALSE	FALSE
950	6	367	2	8	1	lowN	RGT Reform	check	12	2.35908	0	0	2.35908	1.25843	0.726592	0.513123	NA	NA	NA	NA	NA	NA	NA	NA	FALSE	FALSE	FALSE	FALSE	FALSE	FALSE	FALSE
951	6	444	2	9	10	highN	RGT Reform	check	12	58.0363	75.9022	1.30784	133.938	22.2097	13.4307	146.14	63.7126	45.363	49.1938	85.4432	0.01	0.007	46.3	10.8	FALSE	FALSE	FALSE	FALSE	FALSE	FALSE	FALSE
952	6	461	2	10	3	lowN	RGT Reform	check	12	68.4827	47.8386	0.69855	116.321	24.9139	9.2809	136.147	64.8463	33.4265	87.5962	58.9774	0.0104	0.0095	38.1	12.6	FALSE	FALSE	FALSE	FALSE	FALSE	FALSE	TRUE
953	6	520	2	11	9	highN	RGT Reform	check	12	41.8349	53.2517	1.2729	95.0866	14.9213	12.3745	121.174	62.2752	78.7952	48.2809	52.9239	0.0119	0.0114	43.7	11.7	FALSE	FALSE	TRUE	FALSE	FALSE	FALSE	TRUE
954	6	568	2	12	8	lowN	RGT Reform	check	12	10.0263	0.422254	0.0421144	10.4486	5.25843	4.30712	5.01766	NA	NA	NA	NA	0.0082	0.0021	51.1	6.6	FALSE	FALSE	FALSE	FALSE	FALSE	FALSE	FALSE
955	7	15	1	1	13	highN	RGT Reform	check	12	8.32254	0.385396	0.0463075	8.70794	3.93258	2.25468	3.84867	NA	NA	NA	NA	0.0014	0.0015	NA	1	FALSE	FALSE	TRUE	FALSE	FALSE	FALSE	FALSE
956	7	61	1	2	5	lowN	RGT Reform	check	12	44.7903	5.11605	0.114222	49.9063	13.8801	8.3221	69.6532	NA	26.3652	73.9012	79.7335	0.0049	0.0073	38.2	7.6	FALSE	FALSE	FALSE	FALSE	FALSE	FALSE	FALSE
957	7	134	1	3	4	highN	RGT Reform	check	12	66.9414	121.611	1.81668	188.552	22.0824	14.4794	192.591	72.4754	41.0217	69.1226	69.8556	0.0138	0.0121	46.6	13.7	FALSE	FALSE	FALSE	FALSE	FALSE	FALSE	FALSE
958	7	181	1	4	11	lowN	RGT Reform	check	12	55.0937	105.659	1.91781	160.753	16.6217	15.1161	160.092	61.4209	55.7187	68.8516	55.4296	0.0095	0.0105	40.6	12.5	FALSE	FALSE	FALSE	FALSE	FALSE	FALSE	FALSE
959	7	208	1	5	12	highN	RGT Reform	check	12	0.604237	0	0	0.604237	0.524345	0.254682	0.0625622	NA	NA	NA	NA	NA	NA	NA	NA	FALSE	FALSE	TRUE	FALSE	FALSE	FALSE	FALSE
960	7	291	1	6	6	lowN	RGT Reform	check	12	45.6247	41.4665	0.90886	87.0912	15.7678	9.95506	124.888	49.999	55.0334	69.9656	55.001	0.0065	0.0061	NA	11.9	FALSE	FALSE	FALSE	FALSE	FALSE	FALSE	FALSE
961	7	313	2	7	1	highN	RGT Reform	check	12	70.9395	78.3234	1.10409	149.263	22.412	11.573	160.574	65.3647	60.4372	70.1269	49.436	0.0139	0.0126	48.3	14.2	FALSE	FALSE	FALSE	FALSE	FALSE	FALSE	TRUE
962	7	400	2	8	9	lowN	RGT Reform	check	12	76.4557	86.3452	1.12935	162.801	32.6217	14.9738	284.639	60.7804	58.041	67.816	54.143	0.0093	0.0118	38.5	11.8	FALSE	FALSE	FALSE	FALSE	FALSE	FALSE	FALSE
963	7	407	2	9	2	highN	RGT Reform	check	12	50.4617	33.7228	0.668285	84.1845	13.618	14.1873	90.5725	52.3067	33.7191	73.9012	72.3796	0.0096	0.0093	46.4	10.6	FALSE	FALSE	FALSE	FALSE	FALSE	FALSE	FALSE
964	7	495	2	10	8	lowN	RGT Reform	check	12	0	0	#DIV/0!	0	0	0	0	NA	NA	NA	NA	NA	NA	NA	NA	FALSE	FALSE	FALSE	TRUE	FALSE	FALSE	FALSE
965	7	519	2	11	10	highN	RGT Reform	check	12	4.03277	0	0	4.03277	2.83895	0.808989	1.18156	NA	NA	NA	NA	NA	0.0005	NA	NA	FALSE	FALSE	TRUE	FALSE	FALSE	FALSE	FALSE
966	7	554	2	12	3	lowN	RGT Reform	check	12	0	0	#DIV/0!	0	0	0	0	NA	NA	NA	NA	NA	NA	NA	NA	FALSE	FALSE	FALSE	TRUE	FALSE	FALSE	FALSE
967	8	35	1	1	4	highN	RGT Reform	check	12	38.2388	2.77724	0.0726289	41.016	13.8352	9.61049	69.5208	NA	48.6633	77.9832	53.3535	0.0031	0.0019	11.1	6.4	FALSE	FALSE	TRUE	FALSE	FALSE	FALSE	FALSE
968	8	93	1	2	13	lowN	RGT Reform	check	12	61.2743	104.285	1.70194	165.56	23.1236	12	164.565	47.7123	75.4623	57.0481	47.4896	0.011	0.0129	44.1	13	FALSE	FALSE	FALSE	FALSE	FALSE	FALSE	FALSE
969	8	119	1	3	6	highN	RGT Reform	check	12	88.3874	111.323	1.25949	199.711	34.0375	13.9775	232.841	61.8358	36.3035	76.5677	67.1288	0.0165	0.0143	47.6	15.6	FALSE	FALSE	FALSE	FALSE	FALSE	FALSE	FALSE
970	8	200	1	4	11	lowN	RGT Reform	check	12	64.2399	109.429	1.70344	173.669	17.7978	15.5206	169.229	46.1932	87.755	50.0407	42.2043	0.0113	0.0141	29.5	13	FALSE	FALSE	FALSE	FALSE	FALSE	FALSE	TRUE
971	8	211	1	5	5	highN	RGT Reform	check	12	0	0	#DIV/0!	0	0	0	0	NA	NA	NA	NA	NA	NA	NA	NA	FALSE	FALSE	FALSE	TRUE	FALSE	FALSE	FALSE
972	8	276	1	6	12	lowN	RGT Reform	check	12	47.629	11.8843	0.249519	59.5133	14.5543	10.6217	62.8819	68.6124	38.7461	67.8955	73.3584	0.004	0.0071	31.7	8.1	FALSE	FALSE	FALSE	FALSE	FALSE	FALSE	FALSE
973	8	349	2	7	2	highN	RGT Reform	check	12	93.6034	132.587	1.41648	226.191	31.9775	23.1236	368.274	73.2816	85.8557	53.0958	41.0485	0.017	0.0175	46.7	14.9	FALSE	FALSE	FALSE	FALSE	FALSE	FALSE	FALSE
974	8	392	2	8	1	lowN	RGT Reform	check	12	66.6276	103.815	1.55814	170.443	27.6479	8.8015	152.319	48.2033	53.8707	82.343	43.7863	0.0121	0.0144	43.3	14	FALSE	FALSE	FALSE	FALSE	FALSE	FALSE	FALSE
975	8	404	2	9	8	highN	RGT Reform	check	12	54.4691	12.286	0.225559	66.755	17.2584	10.5693	74.7315	NA	43.8477	83.7261	52.4262	0.0116	0.0072	47.4	11.5	FALSE	FALSE	FALSE	FALSE	FALSE	FALSE	TRUE
976	8	472	2	10	9	lowN	RGT Reform	check	12	72.8801	74.2754	1.01914	147.155	26.7191	11.3858	174.647	61.9109	37.4895	87.2492	55.2614	0.0093	0.011	42.8	12.4	FALSE	FALSE	FALSE	FALSE	FALSE	FALSE	TRUE
977	8	526	2	11	3	highN	RGT Reform	check	12	0	0	#DIV/0!	0	0	0	0	NA	NA	NA	NA	NA	NA	NA	NA	FALSE	FALSE	FALSE	TRUE	FALSE	FALSE	FALSE
978	8	566	2	12	10	lowN	RGT Reform	check	12	9.40979	2.19742	0.233525	11.6072	7.52809	3.18352	11.7632	NA	NA	NA	NA	NA	0.0006	NA	NA	FALSE	FALSE	FALSE	FALSE	FALSE	FALSE	FALSE
979	1	481	2	10	10	lowN	RGT Reform	check	3	0	0	#DIV/0!	0	0	0	0	NA	NA	NA	NA	NA	NA	NA	NA	FALSE	FALSE	FALSE	TRUE	FALSE	FALSE	FALSE
980	1	481	2	10	10	lowN	RGT Reform	check	7	0	0	#DIV/0!	0	0	0	0	NA	NA	NA	NA	NA	NA	NA	NA	FALSE	FALSE	FALSE	TRUE	FALSE	FALSE	FALSE
981	1	544	2	11	1	highN	RGT Reform	check	3	24.4672	0	0	24.4672	7.845	7.3063	32.461	NA	59.2734	63.5483	57.1783	NA	NA	NA	NA	FALSE	FALSE	FALSE	FALSE	FALSE	FALSE	FALSE
982	1	544	2	11	1	highN	RGT Reform	check	7	58.4305	24.175	0.413739	82.6056	20.2214	10.1697	130.977	69.9492	58.3294	64.3041	57.3665	NA	NA	NA	NA	FALSE	FALSE	FALSE	FALSE	FALSE	FALSE	FALSE
983	1	566	2	12	9	lowN	RGT Reform	check	3	10.4886	0	0	10.4886	3.203	3.2103	6.7221	NA	NA	NA	NA	NA	NA	NA	NA	FALSE	FALSE	FALSE	FALSE	FALSE	FALSE	FALSE
984	1	566	2	12	9	lowN	RGT Reform	check	7	34.1491	0.3962	0.0116021	34.5453	10.2878	9.572	55.7074	NA	50.1317	61.167	68.7013	NA	NA	NA	NA	FALSE	FALSE	FALSE	FALSE	FALSE	FALSE	FALSE
985	2	49	1	1	11	highN	RGT Reform	check	3	16.0101	0	0	16.0101	4.524	6.4059	15.5102	NA	73.3451	60.9372	45.7177	NA	NA	NA	NA	FALSE	FALSE	FALSE	FALSE	FALSE	FALSE	FALSE
986	2	49	1	1	11	highN	RGT Reform	check	7	54.6634	8.9972	0.164593	63.6606	15.6679	16.738	154.469	66.1935	74.4173	59.8044	45.7783	NA	NA	NA	NA	FALSE	FALSE	FALSE	FALSE	FALSE	FALSE	FALSE
987	2	96	1	2	13	lowN	RGT Reform	check	3	15.0905	0	0	15.0905	6.4576	4.3616	14.8625	NA	NA	NA	NA	NA	NA	NA	NA	FALSE	FALSE	FALSE	FALSE	FALSE	FALSE	FALSE
988	2	96	1	2	13	lowN	RGT Reform	check	7	43.7067	4.4467	0.10174	48.1534	13.3063	15.417	106.891	NA	62.1453	59.5731	58.2816	NA	NA	NA	NA	FALSE	FALSE	FALSE	FALSE	FALSE	FALSE	FALSE
989	2	122	1	3	5	highN	RGT Reform	check	3	14.4586	0	0	14.4586	6.2509	4.6421	15.243	NA	NA	NA	NA	NA	NA	NA	NA	FALSE	FALSE	FALSE	FALSE	FALSE	FALSE	FALSE
990	2	122	1	3	5	highN	RGT Reform	check	7	46.3113	1.1709	0.0252832	47.4822	14.0443	20.7085	150.771	NA	74.4517	54.8556	50.6927	NA	NA	NA	NA	FALSE	FALSE	FALSE	FALSE	FALSE	FALSE	FALSE
991	2	169	1	4	4	lowN	RGT Reform	check	3	11.6694	0	0	11.6694	4.6125	3.3948	8.7244	NA	NA	NA	NA	NA	NA	NA	NA	FALSE	FALSE	FALSE	FALSE	FALSE	FALSE	FALSE
992	2	169	1	4	4	lowN	RGT Reform	check	7	37.677	0	0	37.677	12.893	10.2066	71.5428	NA	53.8713	73.8108	52.3179	NA	NA	NA	NA	FALSE	FALSE	FALSE	FALSE	FALSE	FALSE	FALSE
993	2	210	1	5	6	highN	RGT Reform	check	3	5.9005	0	0	5.9005	2.8782	1.8672	2.8677	NA	NA	NA	NA	NA	NA	NA	NA	FALSE	FALSE	FALSE	FALSE	FALSE	FALSE	FALSE
994	2	210	1	5	6	highN	RGT Reform	check	7	34.7379	0	0	34.7379	10.4428	9.9188	54.7068	NA	52.9366	40.4547	86.6087	NA	NA	NA	NA	FALSE	FALSE	FALSE	FALSE	FALSE	FALSE	FALSE
995	2	298	1	6	12	lowN	RGT Reform	check	3	19.1205	0	0	19.1205	5.8081	5.9926	18.1492	NA	54.3883	67.8685	57.7432	NA	NA	NA	NA	FALSE	FALSE	FALSE	FALSE	FALSE	FALSE	FALSE
996	2	298	1	6	12	lowN	RGT Reform	check	7	52.1269	5.6793	0.108951	57.8062	14.8487	13.0996	113.271	NA	54.8051	67.5233	57.6716	NA	NA	NA	NA	FALSE	FALSE	FALSE	FALSE	FALSE	FALSE	FALSE
997	2	322	2	7	9	highN	RGT Reform	check	3	15.2479	0	0	15.2479	6.7528	2.8413	10.566	NA	NA	NA	NA	NA	NA	NA	NA	FALSE	FALSE	FALSE	FALSE	FALSE	FALSE	FALSE
998	2	322	2	7	9	highN	RGT Reform	check	7	47.2331	1.0081	0.0213431	48.2412	15.7269	7.9557	63.2408	NA	35.3183	76.1688	68.5129	NA	NA	NA	NA	FALSE	FALSE	FALSE	FALSE	FALSE	FALSE	FALSE
999	2	392	2	8	10	lowN	RGT Reform	check	3	21.5121	0	0	21.5121	7.4982	5.9336	24.9164	NA	57.0644	60.9782	61.9574	NA	NA	NA	NA	FALSE	FALSE	FALSE	FALSE	FALSE	FALSE	FALSE
1000	2	392	2	8	10	lowN	RGT Reform	check	7	54.2619	5.274	0.0971953	59.536	17.4982	11.1218	109.97	67.3321	56.5723	61.3558	62.0719	NA	NA	NA	NA	FALSE	FALSE	TRUE	FALSE	FALSE	FALSE	FALSE
1001	2	411	2	9	2	highN	RGT Reform	check	3	12.2353	0	0	12.2353	4.0148	4.214	10.9007	NA	NA	NA	NA	NA	NA	NA	NA	FALSE	FALSE	FALSE	FALSE	FALSE	FALSE	FALSE
1002	2	411	2	9	2	highN	RGT Reform	check	7	29.9848	0.8441	0.0281509	30.8289	10.7528	12.5018	69.2966	NA	55.4478	57.0613	67.4909	NA	NA	NA	NA	FALSE	FALSE	TRUE	FALSE	FALSE	FALSE	FALSE
1003	2	499	2	10	8	lowN	RGT Reform	check	3	9.8962	0	0	9.8962	4.31	3.6458	8.2709	NA	NA	NA	NA	NA	NA	NA	NA	FALSE	FALSE	FALSE	FALSE	FALSE	FALSE	FALSE
1004	2	499	2	10	8	lowN	RGT Reform	check	7	39.4996	0.6016	0.0152305	40.1012	10.7454	9.2915	48.1326	NA	40.526	88.3054	51.1686	NA	NA	NA	NA	TRUE	FALSE	FALSE	FALSE	FALSE	FALSE	FALSE
1005	2	548	2	11	3	highN	RGT Reform	check	3	11.3397	0	0	11.3397	4.4059	4.3026	10.2647	NA	NA	NA	NA	NA	NA	NA	NA	FALSE	FALSE	FALSE	FALSE	FALSE	FALSE	FALSE
1006	2	548	2	11	3	highN	RGT Reform	check	7	34.2372	0.9117	0.0266289	35.1489	13.6531	9.4465	75.9094	NA	49.4698	72.7418	57.7884	NA	NA	NA	NA	FALSE	FALSE	FALSE	FALSE	FALSE	FALSE	FALSE
1007	2	574	2	12	1	lowN	RGT Reform	check	3	11.7687	0	0	11.7687	3.7417	4.524	9.0726	NA	NA	NA	NA	NA	NA	NA	NA	FALSE	FALSE	FALSE	FALSE	FALSE	FALSE	FALSE
1008	2	574	2	12	1	lowN	RGT Reform	check	7	39.0964	0.6317	0.0161575	39.7281	12.7528	9.3137	79.9417	NA	70.4759	56.0052	53.5189	NA	NA	NA	NA	FALSE	FALSE	FALSE	FALSE	FALSE	FALSE	FALSE
1009	3	35	1	1	13	highN	RGT Reform	check	3	16.7164	0.0295	0.00176473	16.7459	6.2472	4.2772	14.5426	NA	NA	NA	NA	NA	NA	NA	NA	FALSE	FALSE	FALSE	FALSE	FALSE	FALSE	FALSE
1010	3	35	1	1	13	highN	RGT Reform	check	7	56.5046	8.0571	0.142592	64.5617	20.3221	12.1723	144.375	NA	46.4774	69.0118	64.5108	NA	NA	NA	NA	FALSE	FALSE	FALSE	FALSE	FALSE	FALSE	FALSE
1011	3	51	1	2	12	lowN	RGT Reform	check	3	0.6838	0	0	0.6838	0.4644	0.2472	0.0539	NA	NA	NA	NA	NA	NA	NA	NA	FALSE	FALSE	TRUE	FALSE	FALSE	FALSE	FALSE
1012	3	51	1	2	12	lowN	RGT Reform	check	7	3.8861	0	0	3.8861	2.3895	0.8614	1.3466	NA	NA	NA	NA	NA	NA	NA	NA	FALSE	FALSE	TRUE	FALSE	FALSE	FALSE	FALSE
1013	3	135	1	3	11	highN	RGT Reform	check	3	9.662	0	0	9.662	4.6067	2.809	6.8899	NA	NA	NA	NA	NA	NA	NA	NA	FALSE	FALSE	FALSE	FALSE	FALSE	FALSE	FALSE
1014	3	135	1	3	11	highN	RGT Reform	check	7	40.4412	1.2134	0.0300041	41.6546	15.5506	9.1835	81.6009	NA	64.0477	58.4037	57.5486	NA	NA	NA	NA	FALSE	FALSE	FALSE	FALSE	FALSE	FALSE	FALSE
1015	3	162	1	4	4	lowN	RGT Reform	check	3	6.1735	0	0	6.1735	3.8277	1.4232	2.7922	NA	NA	NA	NA	NA	NA	NA	NA	FALSE	FALSE	FALSE	FALSE	FALSE	FALSE	FALSE
1016	3	162	1	4	4	lowN	RGT Reform	check	7	28.7154	0.0902	0.00314117	28.8057	12.6667	6.2397	37.5796	NA	50.0649	43.5436	86.3915	NA	NA	NA	NA	FALSE	FALSE	FALSE	FALSE	FALSE	FALSE	FALSE
1017	3	207	1	5	5	highN	RGT Reform	check	3	4.0618	0	0	4.0618	1.3558	1.9625	1.3734	NA	NA	NA	NA	NA	NA	NA	NA	FALSE	FALSE	FALSE	FALSE	FALSE	FALSE	FALSE
1018	3	207	1	5	5	highN	RGT Reform	check	7	18.1121	0	0	18.1121	7.5955	5.9625	23.8422	NA	57.7905	38.6732	83.5363	NA	NA	NA	NA	FALSE	FALSE	FALSE	FALSE	FALSE	FALSE	FALSE
1019	3	291	1	6	6	lowN	RGT Reform	check	3	11.7172	0	0	11.7172	4.3146	4.809	11.112	NA	NA	NA	NA	NA	NA	NA	NA	FALSE	FALSE	FALSE	FALSE	FALSE	FALSE	FALSE
1020	3	291	1	6	6	lowN	RGT Reform	check	7	51.4233	0.6284	0.0122201	52.0517	13.4757	17.191	124.055	NA	86.2284	42.7531	51.0185	NA	NA	NA	NA	FALSE	FALSE	FALSE	FALSE	FALSE	FALSE	FALSE
1021	3	308	2	7	8	highN	RGT Reform	check	3	11.1909	0	0	11.1909	4.2996	3.2584	7.4178	NA	NA	NA	NA	NA	NA	NA	NA	FALSE	FALSE	FALSE	FALSE	FALSE	FALSE	FALSE
1022	3	308	2	7	8	highN	RGT Reform	check	7	34.7443	0.4141	0.0119185	35.1585	10.0974	10.0599	55.836	NA	60.4147	66.9706	52.6147	NA	NA	NA	NA	FALSE	FALSE	FALSE	FALSE	FALSE	FALSE	FALSE
1023	3	394	2	8	10	lowN	RGT Reform	check	3	19.783	0	0	19.783	6.3371	8.2697	27.6678	NA	83.599	52.6147	43.7863	NA	NA	NA	NA	FALSE	FALSE	FALSE	FALSE	FALSE	FALSE	FALSE
1024	3	394	2	8	10	lowN	RGT Reform	check	7	44.3496	11.4205	0.257511	55.77	13.5506	15.4157	105.598	41.3792	83.7213	52.7351	43.5436	NA	NA	NA	NA	FALSE	FALSE	FALSE	FALSE	FALSE	FALSE	FALSE
1025	3	444	2	9	3	highN	RGT Reform	check	3	11.2317	0	0	11.2317	4.764	3.7528	9.247	NA	NA	NA	NA	NA	NA	NA	NA	FALSE	FALSE	FALSE	FALSE	FALSE	FALSE	FALSE
1026	3	444	2	9	3	highN	RGT Reform	check	7	43.916	3.1533	0.071803	47.0693	16.0674	11.176	107.606	NA	71.9548	53.0442	55.001	NA	NA	NA	NA	FALSE	FALSE	FALSE	FALSE	FALSE	FALSE	FALSE
1027	3	498	2	10	2	lowN	RGT Reform	check	3	16.7443	0	0	16.7443	7.0412	4.2322	17.1621	NA	NA	NA	NA	NA	NA	NA	NA	FALSE	FALSE	FALSE	FALSE	FALSE	FALSE	FALSE
1028	3	498	2	10	2	lowN	RGT Reform	check	7	38.5863	5.1242	0.132798	43.7104	13.6704	7.8352	60.4852	NA	51.7307	81.5667	46.7026	NA	NA	NA	NA	FALSE	FALSE	FALSE	FALSE	FALSE	FALSE	FALSE
1029	3	518	2	11	1	highN	RGT Reform	check	3	9.8584	0	0	9.8584	3.6929	2.1498	5.6358	NA	NA	NA	NA	NA	NA	NA	NA	FALSE	FALSE	FALSE	FALSE	FALSE	FALSE	FALSE
1030	3	518	2	11	1	highN	RGT Reform	check	7	44.7973	2.3289	0.0519875	47.1262	15.0487	4.1948	31.1504	NA	22.5982	75.4225	81.9793	NA	NA	NA	NA	FALSE	FALSE	FALSE	FALSE	FALSE	FALSE	FALSE
1031	3	565	2	12	9	lowN	RGT Reform	check	3	14.7092	0	0	14.7092	6.5843	4.839	16.7079	NA	NA	NA	NA	NA	NA	NA	NA	FALSE	FALSE	FALSE	FALSE	FALSE	FALSE	FALSE
1032	3	565	2	12	9	lowN	RGT Reform	check	7	39.5233	0.965	0.024416	40.4883	15.0861	9.8352	90.2264	NA	72.2094	58.9039	48.8867	NA	NA	NA	NA	FALSE	FALSE	FALSE	FALSE	FALSE	FALSE	FALSE
1033	4	47	1	1	13	highN	RGT Reform	check	3	18.6733	0	0	18.6733	6.7566	3.2659	12.3061	NA	29.7221	88.7994	61.4785	NA	NA	NA	NA	FALSE	FALSE	FALSE	FALSE	FALSE	FALSE	FALSE
1034	4	47	1	1	13	highN	RGT Reform	check	7	60.9261	11.6916	0.191898	72.6177	19.7004	11.5281	124.102	60.4999	29.4098	89.2281	61.3621	NA	NA	NA	NA	FALSE	FALSE	FALSE	FALSE	FALSE	FALSE	FALSE
1035	4	83	1	2	4	lowN	RGT Reform	check	3	17.5921	0	0	17.5921	6.5243	4.1049	15.5549	NA	48.7557	79.9175	51.3268	NA	NA	NA	NA	FALSE	FALSE	FALSE	FALSE	FALSE	FALSE	FALSE
1036	4	83	1	2	4	lowN	RGT Reform	check	7	41.3656	7.2558	0.175407	48.6214	13.1536	11.176	77.0057	NA	46.7206	81.2147	52.0647	NA	NA	NA	NA	FALSE	FALSE	FALSE	FALSE	FALSE	FALSE	FALSE
1037	4	140	1	3	11	highN	RGT Reform	check	3	12.8535	0	0	12.8535	4.2921	5.6629	13.5413	NA	NA	NA	NA	NA	NA	NA	NA	FALSE	FALSE	FALSE	FALSE	FALSE	FALSE	FALSE
1038	4	140	1	3	11	highN	RGT Reform	check	7	51.4403	1.6074	0.0312479	53.0477	15.5431	16.6442	146.575	NA	84.8962	45.5468	49.557	NA	NA	NA	NA	FALSE	FALSE	TRUE	FALSE	FALSE	FALSE	FALSE
1039	4	151	1	4	5	lowN	RGT Reform	check	3	0.3175	0	0	0.3175	0.3221	0.0524	0.002	NA	NA	NA	NA	NA	NA	NA	NA	FALSE	FALSE	FALSE	FALSE	FALSE	FALSE	FALSE
1040	4	151	1	4	5	lowN	RGT Reform	check	7	0.3544	0	0	0.3544	0.3596	0.0524	0.0025	NA	NA	NA	NA	NA	NA	NA	NA	FALSE	FALSE	FALSE	FALSE	FALSE	FALSE	FALSE
1041	4	208	1	5	12	highN	RGT Reform	check	3	4.8616	0	0	4.8616	2.1648	1.4457	1.6668	NA	NA	NA	NA	NA	NA	NA	NA	FALSE	FALSE	FALSE	FALSE	FALSE	FALSE	FALSE
1042	4	208	1	5	12	highN	RGT Reform	check	7	17.2582	0	0	17.2582	6.2622	2.7266	9.7596	NA	34.0372	65.0869	80.8759	NA	NA	NA	NA	FALSE	FALSE	FALSE	FALSE	FALSE	FALSE	FALSE
1043	4	278	1	6	6	lowN	RGT Reform	check	3	15.3481	0	0	15.3481	5.9401	3.1685	10.1693	NA	NA	NA	NA	NA	NA	NA	NA	FALSE	FALSE	FALSE	FALSE	FALSE	FALSE	FALSE
1044	4	278	1	6	6	lowN	RGT Reform	check	7	45.8769	3.0158	0.0657368	48.8926	15.1011	9.3558	54.0314	NA	37.8172	87.8503	54.3325	NA	NA	NA	NA	FALSE	FALSE	FALSE	FALSE	FALSE	FALSE	FALSE
1045	4	325	2	7	9	highN	RGT Reform	check	3	2.6082	0	0	2.6082	1.0861	0.7041	0.5391	NA	NA	NA	NA	NA	NA	NA	NA	FALSE	FALSE	FALSE	FALSE	FALSE	FALSE	FALSE
1046	4	325	2	7	9	highN	RGT Reform	check	7	17.5746	0	0	17.5746	6.3071	5.5356	9.2539	NA	52.0834	60.2126	67.704	NA	NA	NA	NA	FALSE	FALSE	FALSE	FALSE	FALSE	FALSE	FALSE
1047	4	391	2	8	2	lowN	RGT Reform	check	3	17.0585	0	0	17.0585	6.1498	4.1573	13.9821	NA	25.4037	80.7775	73.8188	NA	NA	NA	NA	FALSE	FALSE	FALSE	FALSE	FALSE	FALSE	FALSE
1048	4	391	2	8	2	lowN	RGT Reform	check	7	41.5222	4.4493	0.107155	45.9715	13.6779	6.1573	55.4456	NA	48.1014	56.3099	75.5887	NA	NA	NA	NA	FALSE	FALSE	TRUE	FALSE	FALSE	FALSE	FALSE
1049	4	420	2	9	10	highN	RGT Reform	check	3	13.7376	0.0694	0.00505183	13.807	4.2846	2.3446	6.972	NA	NA	NA	NA	NA	NA	NA	NA	FALSE	FALSE	FALSE	FALSE	FALSE	FALSE	FALSE
1050	4	420	2	9	10	highN	RGT Reform	check	7	41.4668	0.6788	0.0163697	42.1456	13.2584	4.2622	24.2008	NA	27.2766	83.6314	69.092	NA	NA	NA	NA	FALSE	FALSE	FALSE	FALSE	FALSE	FALSE	FALSE
1051	4	493	2	10	3	lowN	RGT Reform	check	3	13.1975	0.046	0.00348551	13.2436	3.4532	5.3633	10.0385	NA	NA	NA	NA	NA	NA	NA	NA	FALSE	FALSE	FALSE	FALSE	FALSE	FALSE	FALSE
1052	4	493	2	10	3	lowN	RGT Reform	check	7	42.4993	0.7032	0.0165462	43.2025	12.6292	16.2547	110.9	NA	74.6408	58.0492	47.31	NA	NA	NA	NA	FALSE	FALSE	TRUE	FALSE	FALSE	FALSE	FALSE
1053	4	519	2	11	8	highN	RGT Reform	check	3	13.951	0	0	13.951	5.3483	2.8165	9.0127	NA	NA	NA	NA	NA	NA	NA	NA	FALSE	FALSE	FALSE	FALSE	FALSE	FALSE	FALSE
1054	4	519	2	11	8	highN	RGT Reform	check	7	51.1419	0.5763	0.0112686	51.7182	15.0861	9.97	61.3329	NA	39.9807	81.4692	58.5501	NA	NA	NA	NA	FALSE	FALSE	FALSE	FALSE	FALSE	FALSE	FALSE
1055	4	592	2	12	1	lowN	RGT Reform	check	3	19.7882	0	0	19.7882	7.1386	3.206	10.6308	NA	35.4822	77.0054	67.5124	NA	NA	NA	NA	FALSE	FALSE	FALSE	FALSE	FALSE	FALSE	FALSE
1056	4	592	2	12	1	lowN	RGT Reform	check	7	50.1085	6.9579	0.138857	57.0663	15.5206	11.1985	64.3641	52.7998	26.9728	85.7858	67.2414	NA	NA	NA	NA	FALSE	FALSE	FALSE	FALSE	FALSE	FALSE	FALSE
1057	5	45	1	1	11	highN	RGT Reform	check	3	14.37	0	0	14.37	5.42322	5.38577	15.2862	NA	NA	NA	NA	NA	NA	NA	NA	FALSE	FALSE	FALSE	FALSE	FALSE	FALSE	FALSE
1058	5	45	1	1	11	highN	RGT Reform	check	7	52.3888	0	0	52.3888	14.1498	12.3221	109.719	NA	78.156	43.1759	58.6681	NA	NA	NA	NA	FALSE	FALSE	FALSE	FALSE	FALSE	FALSE	FALSE
1059	5	69	1	2	4	lowN	RGT Reform	check	3	13.1755	0	0	13.1755	3.76779	4.12734	9.9961	NA	NA	NA	NA	NA	NA	NA	NA	FALSE	FALSE	FALSE	FALSE	FALSE	FALSE	FALSE
1060	5	69	1	2	4	lowN	RGT Reform	check	7	32.7462	0	0	32.7462	10.6966	10.1948	63.1761	NA	47.8645	76.7546	55.3809	NA	NA	NA	NA	FALSE	FALSE	TRUE	FALSE	FALSE	FALSE	FALSE
1061	5	140	1	3	6	highN	RGT Reform	check	3	7.45509	0	0	7.45509	4.01498	2.13483	4.39933	NA	NA	NA	NA	NA	NA	NA	NA	FALSE	FALSE	FALSE	FALSE	FALSE	FALSE	FALSE
1062	5	140	1	3	6	highN	RGT Reform	check	7	24.3604	0	0	24.3604	7.79026	9.61049	41.1878	NA	73.3763	57.8581	48.7656	NA	NA	NA	NA	FALSE	FALSE	TRUE	FALSE	FALSE	FALSE	FALSE
1063	5	192	1	4	13	lowN	RGT Reform	check	3	14.9159	0	0	14.9159	6.02996	2.57678	9.21825	NA	NA	NA	NA	NA	NA	NA	NA	FALSE	FALSE	FALSE	FALSE	FALSE	FALSE	FALSE
1064	5	192	1	4	13	lowN	RGT Reform	check	7	39.8483	1.82067	0.0456899	41.669	15.5506	6.03745	46.8069	NA	32.7075	85.2791	62.0134	NA	NA	NA	NA	FALSE	FALSE	FALSE	FALSE	FALSE	FALSE	FALSE
1065	5	217	1	5	12	highN	RGT Reform	check	3	11.4415	0	0	11.4415	4.11236	4.52434	10.6595	NA	NA	NA	NA	NA	NA	NA	NA	FALSE	FALSE	FALSE	FALSE	FALSE	FALSE	FALSE
1066	5	217	1	5	12	highN	RGT Reform	check	7	19.6481	0	0	19.6481	6.67416	9.82772	24.3031	NA	NA	NA	NA	NA	NA	NA	NA	FALSE	FALSE	TRUE	FALSE	FALSE	FALSE	FALSE
1067	5	289	1	6	5	lowN	RGT Reform	check	3	13.9671	0	0	13.9671	5.64045	3.37828	11.2182	NA	NA	NA	NA	NA	NA	NA	NA	FALSE	FALSE	FALSE	FALSE	FALSE	FALSE	FALSE
1068	5	289	1	6	5	lowN	RGT Reform	check	7	39.7856	3.72076	0.0935202	43.5064	12.1798	11.8127	75.6238	NA	46.4677	75.1735	58.3587	NA	NA	NA	NA	FALSE	FALSE	FALSE	FALSE	FALSE	FALSE	FALSE
1069	5	314	2	7	3	highN	RGT Reform	check	3	13.3301	0	0	13.3301	4.77903	2.26966	6.74679	NA	NA	NA	NA	NA	NA	NA	NA	FALSE	FALSE	FALSE	FALSE	FALSE	FALSE	FALSE
1070	5	314	2	7	3	highN	RGT Reform	check	7	43.9509	0	0	43.9509	12.8015	7.7603	29.1576	NA	22.1437	88.1109	69.7455	NA	NA	NA	NA	FALSE	FALSE	FALSE	FALSE	FALSE	FALSE	FALSE
1071	5	383	2	8	10	lowN	RGT Reform	check	3	11.3765	0	0	11.3765	3.28839	3.7603	7.01028	NA	NA	NA	NA	NA	NA	NA	NA	FALSE	FALSE	FALSE	FALSE	FALSE	FALSE	FALSE
1072	5	383	2	8	10	lowN	RGT Reform	check	7	41.5047	0.252937	0.00609418	41.7576	12.9813	12.0899	94.9046	NA	58.668	64.3559	56.9761	NA	NA	NA	NA	FALSE	FALSE	FALSE	FALSE	FALSE	FALSE	FALSE
1073	5	424	2	9	9	highN	RGT Reform	check	3	8.04149	0	0	8.04149	2.74906	2.2397	2.95625	NA	NA	NA	NA	NA	NA	NA	NA	FALSE	FALSE	FALSE	FALSE	FALSE	FALSE	FALSE
1074	5	424	2	9	9	highN	RGT Reform	check	7	36.9798	0	0	36.9798	9.64794	8.61423	14.8141	NA	57.4731	63.3581	59.1688	NA	NA	NA	NA	FALSE	FALSE	FALSE	FALSE	FALSE	FALSE	FALSE
1075	5	498	2	10	2	lowN	RGT Reform	check	3	8.2117	0	0	8.2117	4.21723	1.93258	4.60307	NA	NA	NA	NA	NA	NA	NA	NA	FALSE	FALSE	FALSE	FALSE	FALSE	FALSE	FALSE
1076	5	498	2	10	2	lowN	RGT Reform	check	7	33.3985	0.124049	0.00371422	33.5225	12.8914	6.00749	39.1077	NA	35.7545	88.6259	55.6197	NA	NA	NA	NA	FALSE	FALSE	FALSE	FALSE	FALSE	FALSE	FALSE
1077	5	506	2	11	1	highN	RGT Reform	check	3	1.46372	0	0	1.46372	0.801498	0.434457	0.212768	NA	NA	NA	NA	NA	NA	NA	NA	FALSE	FALSE	FALSE	FALSE	FALSE	FALSE	FALSE
1078	5	506	2	11	1	highN	RGT Reform	check	7	6.68027	0	0	6.68027	2.397	1.38577	1.94201	NA	NA	NA	NA	NA	NA	NA	NA	FALSE	FALSE	FALSE	FALSE	FALSE	FALSE	FALSE
1079	5	572	2	12	8	lowN	RGT Reform	check	3	17.601	0.0147431	0.000837629	17.6157	6.83146	3.66292	14.7337	NA	NA	NA	NA	NA	NA	NA	NA	FALSE	FALSE	FALSE	FALSE	FALSE	FALSE	FALSE
1080	5	572	2	12	8	lowN	RGT Reform	check	7	44.4638	1.41419	0.0318055	45.878	15.3783	9.80524	75.3686	NA	39.0951	82.428	58.4768	NA	NA	NA	NA	FALSE	FALSE	FALSE	FALSE	FALSE	FALSE	FALSE
1081	6	49	1	1	13	highN	RGT Reform	check	3	1.06981	0	0	1.06981	0.614232	0.831461	0.165131	NA	NA	NA	NA	NA	NA	NA	NA	FALSE	FALSE	FALSE	FALSE	FALSE	FALSE	FALSE
1082	6	49	1	1	13	highN	RGT Reform	check	7	33.2675	0	0	33.2675	9.17603	8.00749	46.1887	NA	81.4029	41.0485	57.5486	NA	NA	NA	NA	FALSE	FALSE	FALSE	FALSE	FALSE	FALSE	FALSE
1083	6	66	1	2	11	lowN	RGT Reform	check	3	0	0	#DIV/0!	0	0	0	0	NA	NA	NA	NA	NA	NA	NA	NA	FALSE	FALSE	FALSE	TRUE	FALSE	FALSE	FALSE
1084	6	66	1	2	11	lowN	RGT Reform	check	7	2.71391	0	0	2.71391	1.37828	1.78277	1.03057	NA	NA	NA	NA	NA	NA	NA	NA	FALSE	FALSE	FALSE	FALSE	FALSE	FALSE	FALSE
1085	6	136	1	3	12	highN	RGT Reform	check	3	9.19754	0	0	9.19754	3.82022	1.44569	3.22238	NA	NA	NA	NA	NA	NA	NA	NA	FALSE	FALSE	FALSE	FALSE	FALSE	FALSE	FALSE
1086	6	136	1	3	12	highN	RGT Reform	check	7	42.9865	1.78663	0.0415626	44.7731	14.0449	6.54682	18.8876	NA	18.7969	81.1167	80.0864	NA	NA	NA	NA	FALSE	FALSE	FALSE	FALSE	FALSE	FALSE	FALSE
1087	6	190	1	4	6	lowN	RGT Reform	check	3	0.98411	0	0	0.98411	0.509363	0.666667	0.162606	NA	NA	NA	NA	NA	NA	NA	NA	FALSE	FALSE	FALSE	FALSE	FALSE	FALSE	FALSE
1088	6	190	1	4	6	lowN	RGT Reform	check	7	12.4084	0	0	12.4084	2.74906	3.69288	6.35975	NA	NA	NA	NA	NA	NA	NA	NA	FALSE	FALSE	FALSE	FALSE	FALSE	FALSE	FALSE
1089	6	207	1	5	4	highN	RGT Reform	check	3	0.48405	0	0	0.48405	0.217228	0.397004	0.0507792	NA	NA	NA	NA	NA	NA	NA	NA	FALSE	FALSE	FALSE	FALSE	FALSE	FALSE	FALSE
1090	6	207	1	5	4	highN	RGT Reform	check	7	0.477945	0	0	0.477945	0.209738	0.35206	0.0452244	NA	NA	NA	NA	NA	NA	NA	NA	FALSE	FALSE	TRUE	FALSE	FALSE	FALSE	FALSE
1091	6	299	1	6	5	lowN	RGT Reform	check	3	7.65533	0	0	7.65533	4.51685	1.96255	4.43373	NA	NA	NA	NA	NA	NA	NA	NA	FALSE	FALSE	FALSE	FALSE	FALSE	FALSE	FALSE
1092	6	299	1	6	5	lowN	RGT Reform	check	7	41.275	0	0	41.275	12.1348	8.26217	60.8044	NA	47.517	68.7406	63.7424	NA	NA	NA	NA	FALSE	FALSE	FALSE	FALSE	FALSE	FALSE	FALSE
1093	6	332	2	7	2	highN	RGT Reform	check	3	4.20244	0	0	4.20244	2.14232	1.13858	1.60333	NA	NA	NA	NA	NA	NA	NA	NA	FALSE	FALSE	FALSE	FALSE	FALSE	FALSE	FALSE
1094	6	332	2	7	2	highN	RGT Reform	check	7	32.1932	1.0751	0.0333954	33.2683	12.8015	3.51311	20.1085	NA	22.3839	79.1112	78.5049	NA	NA	NA	NA	FALSE	FALSE	FALSE	FALSE	FALSE	FALSE	FALSE
1095	6	367	2	8	1	lowN	RGT Reform	check	3	2.4389	0	0	2.4389	1.31835	0.756554	0.56003	NA	NA	NA	NA	NA	NA	NA	NA	FALSE	FALSE	FALSE	FALSE	FALSE	FALSE	FALSE
1096	6	367	2	8	1	lowN	RGT Reform	check	7	2.30085	0	0	2.30085	1.26592	0.734082	0.526252	NA	NA	NA	NA	NA	NA	NA	NA	FALSE	FALSE	FALSE	FALSE	FALSE	FALSE	FALSE
1097	6	444	2	9	10	highN	RGT Reform	check	3	11.2401	0	0	11.2401	5.37079	3.35581	9.43394	NA	NA	NA	NA	NA	NA	NA	NA	FALSE	FALSE	FALSE	FALSE	FALSE	FALSE	FALSE
1098	6	444	2	9	10	highN	RGT Reform	check	7	36.9348	3.80656	0.103061	40.7414	15.3558	8.47191	74.6859	87.181	46.0335	48.5233	85.4432	NA	NA	NA	NA	FALSE	FALSE	FALSE	FALSE	FALSE	FALSE	FALSE
1099	6	461	2	10	3	lowN	RGT Reform	check	3	7.42743	0	0	7.42743	3.76779	1.71536	3.78757	NA	NA	NA	NA	NA	NA	NA	NA	FALSE	FALSE	FALSE	FALSE	FALSE	FALSE	FALSE
1100	6	461	2	10	3	lowN	RGT Reform	check	7	29.9346	0.133207	0.00444992	30.0678	10.8689	6.71161	38.3729	NA	33.4142	87.6819	58.9039	NA	NA	NA	NA	FALSE	FALSE	FALSE	FALSE	FALSE	FALSE	FALSE
1101	6	520	2	11	9	highN	RGT Reform	check	3	11.2909	0	0	11.2909	3.30337	5.03371	9.17264	NA	NA	NA	NA	NA	NA	NA	NA	FALSE	FALSE	FALSE	FALSE	FALSE	FALSE	FALSE
1102	6	520	2	11	9	highN	RGT Reform	check	7	30.0802	0	0	30.0802	10.2097	13.5655	74.9154	NA	79.4774	48.2168	52.3058	NA	NA	NA	NA	FALSE	FALSE	TRUE	FALSE	FALSE	FALSE	FALSE
1103	6	568	2	12	8	lowN	RGT Reform	check	3	0	0	#DIV/0!	0	0	0	0	NA	NA	NA	NA	NA	NA	NA	NA	FALSE	FALSE	FALSE	TRUE	FALSE	FALSE	FALSE
1104	6	568	2	12	8	lowN	RGT Reform	check	7	3.31295	0	0	3.31295	2.74157	1.08614	0.610192	NA	NA	NA	NA	NA	NA	NA	NA	FALSE	FALSE	FALSE	FALSE	FALSE	FALSE	FALSE
1105	7	15	1	1	13	highN	RGT Reform	check	3	2.30104	0	0	2.30104	0.921348	1.49064	0.623827	NA	NA	NA	NA	NA	NA	NA	NA	FALSE	FALSE	FALSE	FALSE	FALSE	FALSE	FALSE
1106	7	15	1	1	13	highN	RGT Reform	check	7	4.11969	0	0	4.11969	2.31461	1.49813	1.82182	NA	NA	NA	NA	NA	NA	NA	NA	FALSE	FALSE	TRUE	FALSE	FALSE	FALSE	FALSE
1107	7	61	1	2	5	lowN	RGT Reform	check	3	3.66506	0	0	3.66506	1.97753	1.1236	0.832948	NA	NA	NA	NA	NA	NA	NA	NA	FALSE	FALSE	FALSE	FALSE	FALSE	FALSE	FALSE
1108	7	61	1	2	5	lowN	RGT Reform	check	7	19.2521	0	0	19.2521	5.81273	3.88015	12.6688	NA	26.6983	74.09	79.2117	NA	NA	38.2	NA	FALSE	FALSE	FALSE	FALSE	FALSE	FALSE	FALSE
1109	7	134	1	3	4	highN	RGT Reform	check	3	7.74781	0	0	7.74781	3.85768	2.00749	4.24105	NA	NA	NA	NA	NA	NA	NA	NA	FALSE	FALSE	FALSE	FALSE	FALSE	FALSE	FALSE
1110	7	134	1	3	4	highN	RGT Reform	check	7	45.0297	1.1244	0.0249702	46.1541	15.8277	9.67041	86.772	NA	41.2131	69.0118	69.7751	NA	NA	NA	NA	FALSE	FALSE	FALSE	FALSE	FALSE	FALSE	FALSE
1111	7	181	1	4	11	lowN	RGT Reform	check	3	11.9205	0	0	11.9205	4.86142	3.35581	9.15928	NA	NA	NA	NA	NA	NA	NA	NA	FALSE	FALSE	FALSE	FALSE	FALSE	FALSE	FALSE
1112	7	181	1	4	11	lowN	RGT Reform	check	7	36.0278	1.35723	0.0376719	37.385	12.6367	13.0712	81.7573	NA	56.5063	68.8516	54.6421	NA	NA	NA	NA	FALSE	FALSE	FALSE	FALSE	FALSE	FALSE	FALSE
1113	7	208	1	5	12	highN	RGT Reform	check	3	0.651519	0	0	0.651519	0.561798	0.314607	0.0859039	NA	NA	NA	NA	NA	NA	NA	NA	FALSE	FALSE	FALSE	FALSE	FALSE	FALSE	FALSE
1114	7	208	1	5	12	highN	RGT Reform	check	7	0.690682	0	0	0.690682	0.569288	0.322097	0.0896632	NA	NA	NA	NA	NA	NA	NA	NA	FALSE	FALSE	TRUE	FALSE	FALSE	FALSE	FALSE
1115	7	291	1	6	6	lowN	RGT Reform	check	3	6.91259	0	0	6.91259	3.88764	2.0824	3.93598	NA	NA	NA	NA	NA	NA	NA	NA	FALSE	FALSE	FALSE	FALSE	FALSE	FALSE	FALSE
1116	7	291	1	6	6	lowN	RGT Reform	check	7	24.9642	0	0	24.9642	8.17228	8.27715	38.7988	NA	55.1149	69.5042	55.3809	NA	NA	NA	NA	FALSE	FALSE	FALSE	FALSE	FALSE	FALSE	FALSE
1117	7	313	2	7	1	highN	RGT Reform	check	3	10.7127	0	0	10.7127	4.66667	3.24345	8.11727	NA	NA	NA	NA	NA	NA	NA	NA	FALSE	FALSE	FALSE	FALSE	FALSE	FALSE	FALSE
1118	7	313	2	7	1	highN	RGT Reform	check	7	41.1898	0.520389	0.0126339	41.7102	12.6367	11.2434	89.4044	NA	60.4328	70.3173	49.2498	NA	NA	48.3	NA	FALSE	FALSE	FALSE	FALSE	FALSE	FALSE	FALSE
1119	7	400	2	8	9	lowN	RGT Reform	check	3	8.63944	0	0	8.63944	4.09738	2.62172	5.84107	NA	NA	NA	NA	NA	NA	NA	NA	FALSE	FALSE	FALSE	FALSE	FALSE	FALSE	FALSE
1120	7	400	2	8	9	lowN	RGT Reform	check	7	37.0284	0.408778	0.0110396	37.4372	14.9438	8.26966	72.0073	NA	58.14	69.3135	52.5465	NA	NA	NA	NA	FALSE	FALSE	FALSE	FALSE	FALSE	FALSE	FALSE
1121	7	407	2	9	2	highN	RGT Reform	check	3	4.87003	0	0	4.87003	2.56929	1.75281	2.33657	NA	NA	NA	NA	NA	NA	NA	NA	FALSE	FALSE	FALSE	FALSE	FALSE	FALSE	FALSE
1122	7	407	2	9	2	highN	RGT Reform	check	7	19.5831	0	0	19.5831	7.18352	3.02622	13.1704	NA	25.6615	82.5019	71.8366	NA	NA	46.4	NA	FALSE	FALSE	FALSE	FALSE	FALSE	FALSE	FALSE
1123	7	495	2	10	8	lowN	RGT Reform	check	3	0	0	#DIV/0!	0	0	0	0	NA	NA	NA	NA	NA	NA	NA	NA	FALSE	FALSE	FALSE	TRUE	FALSE	FALSE	FALSE
1124	7	495	2	10	8	lowN	RGT Reform	check	7	0	0.57199	#DIV/0!	0.57199	0.292135	0.0973783	0.0123441	NA	NA	NA	NA	NA	NA	NA	NA	FALSE	FALSE	FALSE	TRUE	FALSE	FALSE	FALSE
1125	7	519	2	11	10	highN	RGT Reform	check	3	3.65267	0	0	3.65267	2.78652	0.636704	0.889169	NA	NA	NA	NA	NA	NA	NA	NA	FALSE	FALSE	FALSE	FALSE	FALSE	FALSE	FALSE
1126	7	519	2	11	10	highN	RGT Reform	check	7	4.2242	0	0	4.2242	2.85393	0.794007	1.17292	NA	NA	NA	NA	NA	NA	NA	NA	FALSE	FALSE	TRUE	FALSE	FALSE	FALSE	FALSE
1127	7	554	2	12	3	lowN	RGT Reform	check	3	0	0.212279	#DIV/0!	0.212279	0.134831	0.104869	0.00516209	NA	NA	NA	NA	NA	NA	NA	NA	FALSE	FALSE	FALSE	TRUE	FALSE	FALSE	FALSE
1128	7	554	2	12	3	lowN	RGT Reform	check	7	0	0.198803	#DIV/0!	0.198803	0.134831	0.0898876	0.00448877	NA	NA	NA	NA	NA	NA	NA	NA	FALSE	FALSE	FALSE	TRUE	FALSE	FALSE	FALSE
1129	8	35	1	1	4	highN	RGT Reform	check	3	5.43994	0	0	5.43994	2.32959	1.70037	2.08863	NA	NA	NA	NA	NA	NA	NA	NA	FALSE	FALSE	FALSE	FALSE	FALSE	FALSE	FALSE
1130	8	35	1	1	4	highN	RGT Reform	check	7	19.9912	0	0	19.9912	7.58052	4.85393	19.9106	NA	48.5216	77.8154	53.663	NA	NA	NA	NA	FALSE	FALSE	FALSE	FALSE	FALSE	FALSE	FALSE
1131	8	93	1	2	13	lowN	RGT Reform	check	3	13.1076	0	0	13.1076	5.39326	3.87266	11.3876	NA	NA	NA	NA	NA	NA	NA	NA	FALSE	FALSE	FALSE	FALSE	FALSE	FALSE	FALSE
1132	8	93	1	2	13	lowN	RGT Reform	check	7	33.2975	4.22202	0.126797	37.5195	10.8015	8.98876	61.3157	35.5196	70.417	63.5502	46.0328	NA	NA	NA	NA	FALSE	FALSE	FALSE	FALSE	FALSE	FALSE	FALSE
1133	8	119	1	3	6	highN	RGT Reform	check	3	13.7789	0	0	13.7789	5.85768	2.73408	10.0924	NA	NA	NA	NA	NA	NA	NA	NA	FALSE	FALSE	FALSE	FALSE	FALSE	FALSE	FALSE
1134	8	119	1	3	6	highN	RGT Reform	check	7	48.1103	4.69081	0.0975011	52.8011	18.2397	7.37079	79.7184	NA	36.4326	76.2137	67.3537	NA	NA	NA	NA	FALSE	FALSE	FALSE	FALSE	FALSE	FALSE	FALSE
1135	8	200	1	4	11	lowN	RGT Reform	check	3	13.0784	0	0	13.0784	3.91011	4.96629	10.6346	NA	NA	NA	NA	NA	NA	NA	NA	FALSE	FALSE	FALSE	FALSE	FALSE	FALSE	FALSE
1136	8	200	1	4	11	lowN	RGT Reform	check	7	37.081	2.52154	0.0680009	39.6026	9.79026	11.7004	68.4507	NA	88.2966	49.678	42.0255	NA	NA	NA	NA	FALSE	FALSE	FALSE	FALSE	FALSE	FALSE	FALSE
1137	8	211	1	5	5	highN	RGT Reform	check	3	0	0	#DIV/0!	0	0	0	0	NA	NA	NA	NA	NA	NA	NA	NA	FALSE	FALSE	FALSE	TRUE	FALSE	FALSE	FALSE
1138	8	211	1	5	5	highN	RGT Reform	check	7	0	0	#DIV/0!	0	0	0	0	NA	NA	NA	NA	NA	NA	NA	NA	FALSE	FALSE	FALSE	TRUE	FALSE	FALSE	FALSE
1139	8	276	1	6	12	lowN	RGT Reform	check	3	6.36778	0	0	6.36778	2.45693	1.97004	2.69147	NA	NA	NA	NA	NA	NA	NA	NA	FALSE	FALSE	FALSE	FALSE	FALSE	FALSE	FALSE
1140	8	276	1	6	12	lowN	RGT Reform	check	7	17.56	0	0	17.56	7.23596	3.83521	8.1038	NA	NA	NA	NA	NA	NA	NA	NA	FALSE	FALSE	FALSE	FALSE	FALSE	FALSE	FALSE
1141	8	349	2	7	2	highN	RGT Reform	check	3	14.2993	0	0	14.2993	4.40449	4.92135	12.8791	NA	NA	NA	NA	NA	NA	NA	NA	FALSE	FALSE	FALSE	FALSE	FALSE	FALSE	FALSE
1142	8	349	2	7	2	highN	RGT Reform	check	7	53.0889	3.67156	0.0691588	56.7604	14.8614	13.221	110.17	NA	86.2715	53.1645	40.564	NA	NA	NA	NA	FALSE	FALSE	FALSE	FALSE	FALSE	FALSE	FALSE
1143	8	392	2	8	1	lowN	RGT Reform	check	3	16.3324	0	0	16.3324	6.31461	3.4382	13.0354	NA	NA	NA	NA	NA	NA	NA	NA	FALSE	FALSE	FALSE	FALSE	FALSE	FALSE	FALSE
1144	8	392	2	8	1	lowN	RGT Reform	check	7	43.6907	5.63586	0.128994	49.3266	16.1648	6.70412	48.5534	62.8025	38.5935	82.0763	59.3302	NA	NA	NA	NA	FALSE	FALSE	FALSE	FALSE	FALSE	FALSE	FALSE
1145	8	404	2	9	8	highN	RGT Reform	check	3	8.33272	0	0	8.33272	2.73408	2.44944	4.08618	NA	NA	NA	NA	NA	NA	NA	NA	FALSE	FALSE	FALSE	FALSE	FALSE	FALSE	FALSE
1146	8	404	2	9	8	highN	RGT Reform	check	7	26.9327	0.0976157	0.00362443	27.0303	7.44569	7.98502	30.3659	NA	44.1655	83.4607	52.3738	NA	NA	NA	NA	FALSE	FALSE	FALSE	FALSE	FALSE	FALSE	FALSE
1147	8	472	2	10	9	lowN	RGT Reform	check	3	6.31394	0	0	6.31394	3.35581	1.99251	3.41489	NA	NA	NA	NA	NA	NA	NA	NA	FALSE	FALSE	FALSE	FALSE	FALSE	FALSE	FALSE
1148	8	472	2	10	9	lowN	RGT Reform	check	7	36.1713	0.00737154	0.000203795	36.1786	13.573	7.88015	58.5883	NA	37.6644	86.9059	55.4296	NA	NA	NA	NA	FALSE	FALSE	FALSE	FALSE	FALSE	FALSE	FALSE
1149	8	526	2	11	3	highN	RGT Reform	check	3	0	0	#DIV/0!	0	0	0	0	NA	NA	NA	NA	NA	NA	NA	NA	FALSE	FALSE	FALSE	TRUE	FALSE	FALSE	FALSE
1150	8	526	2	11	3	highN	RGT Reform	check	7	0	0	#DIV/0!	0	0	0	0	NA	NA	NA	NA	NA	NA	NA	NA	FALSE	FALSE	FALSE	TRUE	FALSE	FALSE	FALSE
1151	8	566	2	12	10	lowN	RGT Reform	check	3	0.642133	0	0	0.642133	0.599251	0.164794	0.00751869	NA	NA	NA	NA	NA	NA	NA	NA	FALSE	FALSE	FALSE	FALSE	FALSE	FALSE	FALSE
1152	8	566	2	12	10	lowN	RGT Reform	check	7	5.20326	0	0	5.20326	3.85019	2.47191	2.30223	NA	NA	NA	NA	NA	NA	NA	NA	FALSE	FALSE	FALSE	FALSE	FALSE	FALSE	FALSE
1153	1	10	1	1	11	highN	Bernstein	founder	12	91.3863	67.2246	0.735609	158.611	29.8376	20.7011	297.882	68.3184	37.8464	78.7565	63.3971	0.0125	0.0144	42	12.4	FALSE	FALSE	FALSE	FALSE	FALSE	TRUE	TRUE
1154	1	94	1	2	6	lowN	Bernstein	founder	12	83.7513	157.387	1.87922	241.138	24.0812	18.7897	214.476	67.0921	73.4178	42.1256	64.4566	0.0151	0.0219	43	16.6	FALSE	FALSE	TRUE	FALSE	FALSE	FALSE	FALSE
1155	1	135	1	3	7	highN	Bernstein	founder	12	97.1429	85.2573	0.877648	182.4	28.1845	18.8856	329.474	66.0459	67.0304	32.14	80.8296	0.0155	0.0139	49.8	16.7	TRUE	FALSE	FALSE	FALSE	FALSE	FALSE	TRUE
1156	1	188	1	4	5	lowN	Bernstein	founder	12	56.7952	98.0812	1.72693	154.876	16.2509	8.1328	84.9743	55.0941	43.502	63.2459	73.2521	0.0165	0.0194	43.5	16.5	FALSE	FALSE	TRUE	FALSE	FALSE	FALSE	FALSE
1157	1	240	1	5	4	highN	Bernstein	founder	12	109.754	205.512	1.87247	315.267	28.583	14.6568	219.492	65.4398	53.776	45.6585	80.5655	0.0176	0.021	42.8	18	TRUE	FALSE	FALSE	FALSE	FALSE	FALSE	TRUE
1158	1	254	1	6	12	lowN	Bernstein	founder	12	57.9509	65.596	1.13192	123.547	26.8044	5.9631	89.1566	56.4004	24.5474	79.8991	75.5535	0.01	0.0141	41.9	13.9	FALSE	TRUE	TRUE	FALSE	FALSE	FALSE	FALSE
1159	1	319	2	7	3	highN	Bernstein	founder	12	104.83	115.643	1.10315	220.473	32.4945	13.4613	261.151	70.8539	24.0932	69.7209	86.1859	0.0146	0.0188	45.3	15.5	FALSE	FALSE	FALSE	FALSE	FALSE	FALSE	FALSE
1160	1	394	2	8	8	lowN	Bernstein	founder	12	64.9464	86.2887	1.32861	151.235	13.8819	17.941	148.418	40.7093	80.6837	45.1196	54.1967	0.0108	0.0142	40.7	15	FALSE	FALSE	TRUE	FALSE	FALSE	FALSE	FALSE
1161	1	407	2	9	2	highN	Bernstein	founder	12	89.2988	36.2394	0.405822	125.538	26.8856	10.0517	189.574	58.9903	42.6917	85.7698	51.5385	0.0117	0.011	51.2	12.6	FALSE	FALSE	FALSE	FALSE	FALSE	FALSE	FALSE
1162	1	10	1	1	11	highN	Bernstein	founder	3	9.9609	0	0	9.9609	4.9151	1.3137	2.0054	NA	NA	NA	NA	NA	NA	NA	NA	FALSE	FALSE	FALSE	FALSE	FALSE	FALSE	FALSE
1163	1	10	1	1	11	highN	Bernstein	founder	7	42.0222	0	0	42.0222	15.0627	5.2841	32.6952	NA	37.747	78.8559	63.3971	NA	NA	NA	NA	FALSE	FALSE	FALSE	FALSE	FALSE	FALSE	FALSE
1164	1	490	2	10	10	lowN	Bernstein	founder	12	76.0404	189.114	2.48702	265.154	26.7823	14.1919	251.231	57.2376	79.3864	44.1628	56.4508	0.0161	0.022	39.7	17.2	FALSE	FALSE	TRUE	FALSE	FALSE	FALSE	FALSE
1165	1	519	2	11	1	highN	Bernstein	founder	12	75.966	153.116	2.01559	229.082	27.0037	15.3506	274.182	63.4198	49.2477	50.2702	80.4821	0.0134	0.0145	44.8	15.6	FALSE	FALSE	FALSE	FALSE	FALSE	FALSE	TRUE
1166	1	572	2	12	9	lowN	Bernstein	founder	12	56.5647	117.971	2.08559	174.536	26.8339	14.0221	137.736	68.0549	57.2267	57.4834	65.2899	0.0167	0.015	44	17.5	FALSE	FALSE	TRUE	FALSE	FALSE	FALSE	FALSE
1167	1	94	1	2	6	lowN	Bernstein	founder	3	20.5504	0	0	20.5504	7.5498	3.0406	10.214	NA	32.1817	82.5284	65.2899	NA	NA	NA	NA	FALSE	FALSE	FALSE	FALSE	FALSE	FALSE	FALSE
1168	1	94	1	2	6	lowN	Bernstein	founder	7	59.7317	3.4426	0.0576344	63.1743	17.0775	13.0996	60.5661	NA	73.0697	41.5282	65.4021	NA	NA	NA	NA	FALSE	FALSE	TRUE	FALSE	FALSE	FALSE	FALSE
1169	1	135	1	3	7	highN	Bernstein	founder	3	16.2285	0	0	16.2285	6.2657	3.0849	11.4068	NA	NA	NA	NA	NA	NA	NA	NA	TRUE	FALSE	FALSE	FALSE	FALSE	FALSE	FALSE
1170	1	135	1	3	7	highN	Bernstein	founder	7	48.4439	5.7713	0.119134	54.2152	17.7417	5.6236	67.3422	49.6459	36.008	63.2459	80.7461	NA	NA	NA	NA	TRUE	FALSE	FALSE	FALSE	FALSE	FALSE	FALSE
1171	1	188	1	4	5	lowN	Bernstein	founder	3	16.7621	0	0	16.7621	6.7528	3.5203	14.1654	NA	NA	NA	NA	NA	NA	NA	NA	FALSE	FALSE	FALSE	FALSE	FALSE	FALSE	FALSE
1172	1	188	1	4	5	lowN	Bernstein	founder	7	50.0825	1.0231	0.0204283	51.1056	15.4613	6.4945	48.8364	NA	43.8586	63.1322	73.0092	NA	NA	NA	NA	FALSE	FALSE	FALSE	FALSE	FALSE	FALSE	FALSE
1173	1	240	1	5	4	highN	Bernstein	founder	3	15.9208	0	0	15.9208	5.3875	3.786	12.327	NA	42.8722	55.7004	81.4274	NA	NA	NA	NA	FALSE	FALSE	FALSE	FALSE	FALSE	FALSE	FALSE
1174	1	240	1	5	4	highN	Bernstein	founder	7	57.6343	9.0123	0.15637	66.6466	17.0996	10.2288	94.6018	73.6622	54.0147	45.2392	80.7461	NA	NA	NA	NA	FALSE	FALSE	FALSE	FALSE	FALSE	FALSE	FALSE
1175	1	254	1	6	12	lowN	Bernstein	founder	3	12.0832	0	0	12.0832	3.9779	3.9114	8.7455	NA	NA	NA	NA	NA	NA	NA	NA	FALSE	FALSE	FALSE	FALSE	FALSE	FALSE	FALSE
1176	1	254	1	6	12	lowN	Bernstein	founder	7	24.6939	0.2026	0.00820446	24.8965	10.2657	3.9926	22.9393	NA	NA	NA	NA	NA	NA	NA	NA	FALSE	FALSE	FALSE	FALSE	FALSE	FALSE	FALSE
1177	1	319	2	7	3	highN	Bernstein	founder	3	13.7257	0	0	13.7257	4.679	2.6494	7.025	NA	NA	NA	NA	NA	NA	NA	NA	FALSE	FALSE	FALSE	FALSE	FALSE	FALSE	FALSE
1178	1	319	2	7	3	highN	Bernstein	founder	7	49.3686	1.3332	0.027005	50.7018	15.7048	3.2915	33.4747	NA	24.3709	69.6122	86.0169	NA	NA	NA	NA	FALSE	FALSE	FALSE	FALSE	FALSE	FALSE	FALSE
1179	1	394	2	8	8	lowN	Bernstein	founder	3	13.72	0	0	13.72	5.9926	4.6642	14.5867	NA	NA	NA	NA	NA	NA	NA	NA	FALSE	FALSE	FALSE	FALSE	FALSE	FALSE	FALSE
1180	1	394	2	8	8	lowN	Bernstein	founder	7	38.1479	1.3455	0.0352706	39.4934	13.1513	8.2362	69.3849	NA	36.2064	88.5637	55.2299	NA	NA	NA	NA	FALSE	FALSE	TRUE	FALSE	FALSE	FALSE	FALSE
1181	1	407	2	9	2	highN	Bernstein	founder	3	9.5651	0	0	9.5651	3.8672	1.6605	3.7162	NA	NA	NA	NA	NA	NA	NA	NA	FALSE	FALSE	FALSE	FALSE	FALSE	FALSE	FALSE
1182	1	407	2	9	2	highN	Bernstein	founder	7	35.3107	0.3083	0.00873106	35.619	12.0221	2.7232	18.2517	NA	14.9456	85.6013	79.4531	NA	NA	NA	NA	FALSE	FALSE	FALSE	FALSE	FALSE	FALSE	FALSE
1183	1	490	2	10	10	lowN	Bernstein	founder	3	19.1891	0	0	19.1891	7.7417	5.6827	23.4172	NA	64.9833	43.2643	71.7524	NA	NA	NA	NA	FALSE	FALSE	FALSE	FALSE	FALSE	FALSE	FALSE
1184	1	490	2	10	10	lowN	Bernstein	founder	7	45.8619	9.1691	0.199928	55.031	12.5756	13.3432	100.963	53.335	65.216	44.102	70.682	NA	NA	NA	NA	FALSE	FALSE	TRUE	FALSE	FALSE	FALSE	FALSE
1185	1	519	2	11	1	highN	Bernstein	founder	3	14.6826	0	0	14.6826	6.1771	4.1181	13.7074	NA	NA	NA	NA	NA	NA	NA	NA	FALSE	FALSE	FALSE	FALSE	FALSE	FALSE	FALSE
1186	1	519	2	11	1	highN	Bernstein	founder	7	45.0736	0.8769	0.0194548	45.9505	14.7528	10.4945	82.0041	NA	49.1286	50.3893	80.4821	NA	NA	NA	NA	FALSE	FALSE	FALSE	FALSE	FALSE	FALSE	FALSE
1187	1	572	2	12	9	lowN	Bernstein	founder	3	18.2167	0	0	18.2167	7.0627	5.1144	19.0228	NA	59.5942	54.7377	65.6681	NA	NA	NA	NA	FALSE	FALSE	FALSE	FALSE	FALSE	FALSE	FALSE
1188	1	572	2	12	9	lowN	Bernstein	founder	7	37.5586	2.0423	0.0543764	39.6009	14.6494	10.1255	54.8154	NA	57.4205	57.3665	65.213	NA	NA	NA	NA	FALSE	FALSE	TRUE	FALSE	FALSE	FALSE	FALSE
1189	1	17	1	1	11	highN	JB_Asano	founder	3	19.7982	0	0	19.7982	8.1476	4.2362	18.7783	NA	44.7452	57.1783	78.0765	NA	NA	NA	NA	FALSE	FALSE	FALSE	FALSE	FALSE	FALSE	FALSE
1190	1	17	1	1	11	highN	JB_Asano	founder	7	48.8798	10.0031	0.204647	58.883	18.6568	6.3247	77.0733	52.868	43.1166	56.5681	80.3153	NA	NA	NA	NA	FALSE	FALSE	FALSE	FALSE	FALSE	FALSE	FALSE
1191	1	72	1	2	6	lowN	JB_Asano	founder	3	20.0574	0	0	20.0574	7.7196	4.3321	19.622	NA	45.4679	71.3244	63.2077	NA	NA	NA	NA	FALSE	FALSE	FALSE	FALSE	FALSE	FALSE	FALSE
1192	1	72	1	2	6	lowN	JB_Asano	founder	7	40.9722	2.3621	0.0576513	43.3343	14.4871	6.9594	47.4021	NA	46.0781	70.7897	63.1322	NA	NA	NA	NA	FALSE	FALSE	TRUE	FALSE	FALSE	FALSE	FALSE
1193	1	110	1	3	7	highN	JB_Asano	founder	3	4.0948	0	0	4.0948	2.3911	1.2694	0.8701	NA	NA	NA	NA	NA	NA	NA	NA	FALSE	FALSE	FALSE	FALSE	FALSE	FALSE	FALSE
1194	1	110	1	3	7	highN	JB_Asano	founder	7	13.7017	0	0	13.7017	4.3985	3.0775	5.7139	NA	NA	NA	NA	NA	NA	NA	NA	FALSE	FALSE	FALSE	FALSE	FALSE	FALSE	FALSE
1195	1	175	1	4	5	lowN	JB_Asano	founder	3	18.5749	0	0	18.5749	6.9004	3.6679	9.5851	NA	44.4517	68.7802	66.7681	NA	NA	NA	NA	FALSE	FALSE	FALSE	FALSE	FALSE	FALSE	FALSE
1196	1	175	1	4	5	lowN	JB_Asano	founder	7	45.3454	3.5403	0.0780741	48.8857	14.3469	10.1993	77.6958	69.4634	30.0948	83.1371	66.7681	NA	NA	NA	NA	FALSE	FALSE	FALSE	FALSE	FALSE	FALSE	FALSE
1197	1	214	1	5	4	highN	JB_Asano	founder	3	20.9283	0.0218	0.00104165	20.9501	8.0738	5.9336	25.4437	NA	62.1216	47.2762	70.6022	NA	NA	NA	NA	FALSE	FALSE	FALSE	FALSE	FALSE	FALSE	FALSE
1198	1	214	1	5	4	highN	JB_Asano	founder	7	56.8731	10.5862	0.186137	67.4593	16.2731	8.8044	100.093	63.3441	61.643	47.7548	70.6022	NA	NA	NA	NA	FALSE	FALSE	FALSE	FALSE	FALSE	FALSE	FALSE
1199	1	275	1	6	12	lowN	JB_Asano	founder	3	17.3166	0	0	17.3166	7.3579	5.0332	19.458	NA	NA	NA	NA	NA	NA	NA	NA	FALSE	FALSE	FALSE	FALSE	FALSE	FALSE	FALSE
1200	1	275	1	6	12	lowN	JB_Asano	founder	7	42.326	5.4632	0.129074	47.7892	13.4317	9.3727	82.1016	38.6483	61.9701	55.4653	62.5646	NA	NA	NA	NA	FALSE	FALSE	FALSE	FALSE	FALSE	FALSE	FALSE
1201	1	17	1	1	11	highN	JB_Asano	founder	12	73.901	147.178	1.99156	221.079	24.524	17.7122	245.866	49.3145	84.1747	56.7561	39.0692	0.0146	0.0195	51.6	13.8	FALSE	FALSE	FALSE	FALSE	FALSE	FALSE	FALSE
1202	1	72	1	2	6	lowN	JB_Asano	founder	12	58.1679	110.316	1.89652	168.484	19.4391	9.7565	132.753	62.5206	45.2389	71.1371	63.624	0.0137	0.0173	48.7	14.1	FALSE	FALSE	TRUE	FALSE	FALSE	FALSE	FALSE
1203	1	110	1	3	7	highN	JB_Asano	founder	12	60.3728	8.5824	0.142157	68.9552	17.2841	13.6753	134.44	85.7121	66.4871	45	68.5129	0.0053	0.009	52.1	8	FALSE	FALSE	FALSE	FALSE	FALSE	FALSE	TRUE
1204	1	175	1	4	5	lowN	JB_Asano	founder	12	67.4444	146.806	2.1767	214.251	23.6679	11.3801	179.125	61.3053	30.1096	83.389	66.5014	0.0113	0.0156	41.2	12.3	FALSE	FALSE	FALSE	FALSE	FALSE	FALSE	TRUE
1205	1	214	1	5	4	highN	JB_Asano	founder	12	100.493	228.135	2.27016	328.629	30.1919	22.9963	495.352	67.4686	90.7175	46.7357	42.5468	0.0183	0.0183	47.1	17.3	FALSE	FALSE	TRUE	FALSE	FALSE	FALSE	FALSE
1206	1	275	1	6	12	lowN	JB_Asano	founder	12	88.0751	96.2439	1.09275	184.319	23.7196	16.6494	276.834	52.0966	111.309	44.2823	24.409	0.0137	0.0178	46.6	14	FALSE	FALSE	TRUE	FALSE	FALSE	FALSE	FALSE
1207	1	342	2	7	3	highN	JB_Asano	founder	12	90.0587	259.843	2.88526	349.902	27.69	19.2251	376.188	64.8298	31.8198	87.5472	60.633	0.0168	0.0192	46.5	16.8	FALSE	FALSE	FALSE	FALSE	FALSE	FALSE	FALSE
1208	1	379	2	8	8	lowN	JB_Asano	founder	12	65.0858	154.777	2.37805	219.863	17.5277	12.0295	138.199	49.4715	79.5399	36.8361	63.624	0.0119	0.0161	45.1	14.1	FALSE	FALSE	FALSE	FALSE	FALSE	FALSE	FALSE
1209	1	443	2	9	2	highN	JB_Asano	founder	12	87.6634	197.548	2.25348	285.212	28.9225	15.9557	268.765	58.2519	92.0913	40.2165	47.6922	0.0141	0.0181	47.7	14.7	FALSE	FALSE	TRUE	FALSE	FALSE	FALSE	TRUE
1210	1	485	2	10	10	lowN	JB_Asano	founder	12	63.0179	93.5962	1.48523	156.614	19.5646	12.4576	157.993	61.9679	54.7543	60.9782	64.2675	0.012	0.0112	45	11.2	FALSE	FALSE	FALSE	FALSE	FALSE	FALSE	TRUE
1211	1	527	2	11	1	highN	JB_Asano	founder	12	103.028	149.224	1.44838	252.252	30.1107	18.3764	411.881	70.9863	54.039	46.6741	79.2869	0.0124	0.0141	47.5	14.2	FALSE	FALSE	FALSE	FALSE	FALSE	FALSE	TRUE
1212	1	581	2	12	9	lowN	JB_Asano	founder	12	56.2889	97.7453	1.73649	154.034	29.6753	13.3284	173.909	59.0198	66.277	55.2087	58.5143	0.0077	0.0114	33.3	11.1	FALSE	FALSE	FALSE	FALSE	FALSE	FALSE	FALSE
1213	1	342	2	7	3	highN	JB_Asano	founder	3	20.6868	0	0	20.6868	7.107	3.5424	14.8067	NA	29.2247	87.3782	63.3971	NA	NA	NA	NA	FALSE	FALSE	FALSE	FALSE	FALSE	FALSE	FALSE
1214	1	342	2	7	3	highN	JB_Asano	founder	7	60.2962	16.9879	0.281741	77.2841	15.6162	17.6236	162.21	55.332	29.4141	87.3782	63.2077	NA	NA	NA	NA	FALSE	FALSE	FALSE	FALSE	FALSE	FALSE	FALSE
1215	1	379	2	8	8	lowN	JB_Asano	founder	3	19.2059	0	0	19.2059	7.7712	4.4207	18.6717	NA	45.5196	51.3534	83.127	NA	NA	NA	NA	FALSE	FALSE	FALSE	FALSE	FALSE	FALSE	FALSE
1216	1	379	2	8	8	lowN	JB_Asano	founder	7	46.8455	5.9147	0.12626	52.7602	15.9852	8.9889	77.6508	66.4087	45.5026	51.5385	82.9589	NA	NA	NA	NA	FALSE	FALSE	FALSE	FALSE	FALSE	FALSE	FALSE
1217	1	443	2	9	2	highN	JB_Asano	founder	3	18.7025	0	0	18.7025	7.048	3.0185	11.9484	NA	32.953	89.4922	57.5548	NA	NA	NA	NA	FALSE	FALSE	FALSE	FALSE	FALSE	FALSE	FALSE
1218	1	443	2	9	2	highN	JB_Asano	founder	7	57.2535	14.1881	0.247812	71.4416	16.4059	14.4649	132.265	48.9895	81.6877	40.3356	57.9767	NA	NA	NA	NA	FALSE	FALSE	TRUE	FALSE	FALSE	FALSE	FALSE
1219	1	485	2	10	10	lowN	JB_Asano	founder	3	8.9857	0	0	8.9857	4.428	2.9373	5.7788	NA	NA	NA	NA	NA	NA	NA	NA	FALSE	FALSE	FALSE	FALSE	FALSE	FALSE	FALSE
1220	1	485	2	10	10	lowN	JB_Asano	founder	7	43.952	0.65	0.0147889	44.6019	11.6531	11.8081	68.3511	NA	54.5301	61.1262	64.3437	NA	NA	NA	NA	FALSE	FALSE	FALSE	FALSE	FALSE	FALSE	FALSE
1221	1	527	2	11	1	highN	JB_Asano	founder	3	17.7309	0	0	17.7309	7.69	4.2878	17.5251	NA	NA	NA	NA	NA	NA	NA	NA	FALSE	FALSE	FALSE	FALSE	FALSE	FALSE	FALSE
1222	1	527	2	11	1	highN	JB_Asano	founder	7	53.8051	12.7158	0.236331	66.5209	19.2251	12.0369	124.054	66.6235	53.4848	46.7974	79.7178	NA	NA	NA	NA	FALSE	FALSE	FALSE	FALSE	FALSE	FALSE	FALSE
1223	1	581	2	12	9	lowN	JB_Asano	founder	3	18.0506	0	0	18.0506	7.5941	5.4686	21.9904	NA	NA	NA	NA	NA	NA	NA	NA	FALSE	FALSE	FALSE	FALSE	FALSE	FALSE	FALSE
1224	1	581	2	12	9	lowN	JB_Asano	founder	7	39.8995	4.6614	0.116829	44.5609	17.2546	9.2768	89.1521	67.9257	66.8627	54.5508	58.5865	NA	NA	NA	NA	FALSE	FALSE	FALSE	FALSE	FALSE	FALSE	FALSE
1225	1	50	1	1	11	highN	Julius	founder	3	20.8689	0	0	20.8689	7.0554	3.321	5.2545	NA	39.8549	74.5891	65.556	NA	NA	NA	NA	FALSE	FALSE	FALSE	FALSE	FALSE	FALSE	FALSE
1226	1	50	1	1	11	highN	Julius	founder	7	58.8662	11.6621	0.198112	70.5283	18.1993	11.5424	96.7968	84.6411	41.3044	73.9733	64.7223	NA	NA	NA	NA	FALSE	FALSE	FALSE	FALSE	FALSE	FALSE	FALSE
1227	1	90	1	2	6	lowN	Julius	founder	3	23.1333	0	0	23.1333	9.2103	4.8487	25.2992	NA	44.884	59.993	75.123	NA	NA	NA	NA	FALSE	FALSE	FALSE	FALSE	FALSE	FALSE	FALSE
1228	1	90	1	2	6	lowN	Julius	founder	7	44.3531	14.2975	0.322356	58.6506	15.7491	9.4022	82.3686	63.9096	44.9252	60.4857	74.5891	NA	NA	NA	NA	FALSE	FALSE	FALSE	FALSE	FALSE	FALSE	FALSE
1229	1	142	1	3	7	highN	Julius	founder	3	19.1228	0.0073	0.000381743	19.1301	7.3432	4.7232	18.659	NA	50.8162	69.988	59.1958	NA	NA	NA	NA	FALSE	FALSE	FALSE	FALSE	FALSE	FALSE	FALSE
1230	1	142	1	3	7	highN	Julius	founder	7	62.2978	29.1389	0.467736	91.4366	20.1328	9.0849	136.697	64.1271	50.438	69.8002	59.7618	NA	NA	NA	NA	FALSE	FALSE	FALSE	FALSE	FALSE	FALSE	FALSE
1231	1	162	1	4	5	lowN	Julius	founder	3	19.16	0	0	19.16	7.8672	2.7675	14.0062	NA	31.2288	68.6225	80.1487	NA	NA	NA	NA	FALSE	FALSE	FALSE	FALSE	FALSE	FALSE	FALSE
1232	1	162	1	4	5	lowN	Julius	founder	7	31.7798	0.9931	0.0312494	32.7729	9.8303	3.6605	21.7812	NA	31.2333	68.7013	80.0654	NA	NA	NA	NA	FALSE	FALSE	FALSE	FALSE	FALSE	FALSE	FALSE
1233	1	208	1	5	4	highN	Julius	founder	3	20.2812	0	0	20.2812	6.9225	3.9483	16.2405	NA	38.7001	53.1639	88.136	NA	NA	NA	NA	FALSE	FALSE	FALSE	FALSE	FALSE	FALSE	FALSE
1234	1	208	1	5	4	highN	Julius	founder	7	54.2332	9.9776	0.183976	64.2108	15.845	14.6421	119.698	73.79	38.3424	52.9269	88.7307	NA	NA	NA	NA	FALSE	FALSE	FALSE	FALSE	FALSE	FALSE	FALSE
1235	1	299	1	6	12	lowN	Julius	founder	3	21.5222	0	0	21.5222	8.0369	5.6384	24.0254	NA	53.0971	56.5681	70.3348	NA	NA	NA	NA	FALSE	FALSE	FALSE	FALSE	FALSE	FALSE	FALSE
1236	1	299	1	6	12	lowN	Julius	founder	7	43.0872	12.0683	0.28009	55.1555	17.0849	6.7897	73.1367	57.8018	53.1676	56.4976	70.3348	NA	NA	NA	NA	FALSE	FALSE	FALSE	FALSE	FALSE	FALSE	FALSE
1237	1	50	1	1	11	highN	Julius	founder	12	102.628	131.698	1.28326	234.326	31.572	17.0184	312.046	72.93	39.2822	74.9378	65.78	0.0122	0.0139	49.3	14.6	FALSE	FALSE	FALSE	FALSE	FALSE	FALSE	TRUE
1238	1	90	1	2	6	lowN	Julius	founder	12	78.7618	181.529	2.30478	260.291	32.4723	13.0849	221.904	60.181	64.7996	39.9138	75.2866	0.0128	0.016	50	19.8	FALSE	FALSE	FALSE	FALSE	FALSE	FALSE	FALSE
1239	1	142	1	3	7	highN	Julius	founder	12	115.922	205.359	1.77153	321.281	29.9262	18.8192	387.12	69.1338	50.7418	69.4538	59.8044	0.0154	0.0166	52	16.2	FALSE	FALSE	FALSE	FALSE	FALSE	FALSE	TRUE
1240	1	162	1	4	5	lowN	Julius	founder	12	44.1498	108.248	2.45183	152.398	12.6937	6.7159	58.6378	53.7063	30.9001	68.7013	80.3986	0.011	0.0137	45.8	12	FALSE	FALSE	FALSE	FALSE	FALSE	FALSE	FALSE
1241	1	208	1	5	4	highN	Julius	founder	12	81.6093	177.009	2.16898	258.618	27.7638	15.6089	272.562	61.1357	38.3421	53.0963	88.5616	0.014	0.0136	51.2	13.2	FALSE	TRUE	TRUE	FALSE	FALSE	FALSE	TRUE
1242	1	299	1	6	12	lowN	Julius	founder	12	69.408	154.353	2.22385	223.761	22.8266	12.7749	189.078	44.6939	53.4302	55.8878	70.682	0.0118	0.0119	49.9	14.7	FALSE	FALSE	FALSE	FALSE	FALSE	FALSE	FALSE
1243	1	324	2	7	3	highN	Julius	founder	12	99.2865	48.3484	0.486958	147.635	28.8118	14.2066	285.826	78.1112	34.668	68.9989	76.3331	0.0098	0.0102	48.4	11.1	FALSE	FALSE	FALSE	FALSE	FALSE	FALSE	TRUE
1244	1	400	2	8	8	lowN	Julius	founder	12	52.8761	185.068	3.50003	237.944	19.5793	20.3395	203.131	69.0796	58.0797	67.9787	53.9416	0.0128	0.0122	47.9	13.9	FALSE	FALSE	FALSE	FALSE	FALSE	TRUE	TRUE
1245	1	404	2	9	2	highN	Julius	founder	12	68.121	46.0067	0.675367	114.128	27.2841	7.7565	89.929	70.327	16.2636	77.2969	86.4395	0.0101	0.0118	51.7	10.7	FALSE	FALSE	FALSE	FALSE	FALSE	FALSE	FALSE
1246	1	461	2	10	10	lowN	Julius	founder	12	87.9777	136.693	1.55372	224.671	30.1697	16.5166	264.315	55.1923	67.5907	57.6716	54.7377	0.0129	0.0142	48.2	13.3	FALSE	FALSE	FALSE	FALSE	FALSE	FALSE	TRUE
1247	1	515	2	11	1	highN	Julius	founder	12	79.5634	145.577	1.8297	225.141	24.7011	20.0738	288.789	64.5833	60.7833	53.2823	65.9344	0.0106	0.0205	49.4	12.5	FALSE	FALSE	FALSE	FALSE	FALSE	TRUE	FALSE
1248	1	324	2	7	3	highN	Julius	founder	3	21.2735	0	0	21.2735	7.8155	5.2103	18.7124	NA	34.699	68.7013	76.5997	NA	NA	NA	NA	FALSE	FALSE	FALSE	FALSE	FALSE	FALSE	FALSE
1249	1	324	2	7	3	highN	Julius	founder	7	56.8736	3.0471	0.0535767	59.9207	17.6753	12.2066	116.986	NA	34.0521	69.2659	76.682	NA	NA	NA	NA	FALSE	FALSE	FALSE	FALSE	FALSE	FALSE	FALSE
1250	1	583	2	12	9	lowN	Julius	founder	12	70.105	141.775	2.02232	211.88	26.5314	15.845	310.432	53.5854	59.9813	58.5143	61.5044	0.0129	0.0128	46.9	15.6	FALSE	FALSE	TRUE	FALSE	FALSE	FALSE	TRUE
1251	1	400	2	8	8	lowN	Julius	founder	3	23.2729	0	0	23.2729	7.2103	6.9299	27.487	NA	56.5486	67.8685	55.5829	NA	NA	NA	NA	FALSE	FALSE	FALSE	FALSE	FALSE	FALSE	FALSE
1252	1	400	2	8	8	lowN	Julius	founder	7	38.224	15.4299	0.40367	53.654	9.7417	15.2989	78.9505	58.7408	57.3856	67.5233	55.0911	NA	NA	NA	NA	FALSE	FALSE	FALSE	FALSE	FALSE	TRUE	FALSE
1253	1	404	2	9	2	highN	Julius	founder	3	10.8387	0	0	10.8387	5.1882	1.6162	3.6907	NA	NA	NA	NA	NA	NA	NA	NA	FALSE	FALSE	FALSE	FALSE	FALSE	FALSE	FALSE
1254	1	404	2	9	2	highN	Julius	founder	7	29.8938	0	0	29.8938	14.5461	2.1919	17.502	NA	11.1063	82.6233	86.2704	NA	NA	NA	NA	FALSE	FALSE	FALSE	FALSE	FALSE	FALSE	FALSE
1255	1	461	2	10	10	lowN	Julius	founder	3	18.3813	0	0	18.3813	8.5609	4.6199	21.5136	NA	36.1294	57.6002	86.2704	NA	NA	NA	NA	FALSE	FALSE	FALSE	FALSE	FALSE	FALSE	FALSE
1256	1	461	2	10	10	lowN	Julius	founder	7	41.9879	4.7942	0.114181	46.7821	20.0074	7.7048	74.2644	NA	53.164	57.7884	69.0476	NA	NA	NA	NA	FALSE	FALSE	FALSE	FALSE	FALSE	FALSE	FALSE
1257	1	515	2	11	1	highN	Julius	founder	3	23.0524	0.0103	0.000446808	23.0627	8.797	6.5166	30.3529	NA	59.7484	54.1281	66.1235	NA	NA	NA	NA	FALSE	FALSE	FALSE	FALSE	FALSE	FALSE	FALSE
1258	1	515	2	11	1	highN	Julius	founder	7	59.4533	10.8372	0.182281	70.2905	18.9594	15.5424	152.867	54.6637	60.2078	53.8234	65.9688	NA	NA	NA	NA	FALSE	FALSE	FALSE	FALSE	FALSE	FALSE	FALSE
1259	1	583	2	12	9	lowN	Julius	founder	3	21.3875	0	0	21.3875	7.845	6.6199	26.7216	NA	60.2888	58.4701	61.2411	NA	NA	NA	NA	FALSE	FALSE	FALSE	FALSE	FALSE	FALSE	FALSE
1260	1	583	2	12	9	lowN	Julius	founder	7	49.7626	5.1603	0.103698	54.9229	19.7122	16.0148	164.154	NA	60.2132	58.5865	61.2003	NA	NA	NA	NA	FALSE	FALSE	FALSE	FALSE	FALSE	TRUE	FALSE
1261	1	8	1	1	11	highN	Linus	founder	3	15.6709	0	0	15.6709	5.0775	4.1255	12.788	NA	NA	NA	NA	NA	NA	NA	NA	FALSE	FALSE	FALSE	FALSE	FALSE	FALSE	FALSE
1262	1	8	1	1	11	highN	Linus	founder	7	40.6311	11.3792	0.280061	52.0103	15.3579	10.8782	95.0322	60.7481	50.0608	68.2457	61.6935	NA	NA	NA	NA	FALSE	FALSE	TRUE	FALSE	FALSE	FALSE	FALSE
1263	1	100	1	2	6	lowN	Linus	founder	3	21.574	0	0	21.574	7.9188	5.8893	26.0115	NA	57.9365	59.1958	62.8677	NA	NA	NA	NA	FALSE	FALSE	FALSE	FALSE	FALSE	FALSE	FALSE
1264	1	100	1	2	6	lowN	Linus	founder	7	53.8023	5.8023	0.107845	59.6045	15.3063	12.059	99.6942	77.9275	58.049	58.8188	63.1322	NA	NA	NA	NA	FALSE	FALSE	FALSE	FALSE	FALSE	FALSE	FALSE
1265	1	115	1	3	7	highN	Linus	founder	3	17.0852	0	0	17.0852	5.6679	3.048	11.6369	NA	34.6832	82.1091	63.2077	NA	NA	NA	NA	FALSE	FALSE	FALSE	FALSE	FALSE	FALSE	FALSE
1266	1	115	1	3	7	highN	Linus	founder	7	40.8356	16.2684	0.398388	57.104	17.0701	5.2472	64.1071	58.0422	34.053	82.3606	63.5864	NA	NA	NA	NA	FALSE	FALSE	TRUE	FALSE	FALSE	FALSE	FALSE
1267	1	171	1	4	5	lowN	Linus	founder	3	23.6045	0	0	23.6045	8.1107	5.7786	23.4047	NA	45.0463	58.7027	76.251	NA	NA	NA	NA	FALSE	FALSE	FALSE	FALSE	FALSE	FALSE	FALSE
1268	1	171	1	4	5	lowN	Linus	founder	7	35.0886	4.862	0.138564	39.9507	12.155	5.7712	33.9015	63.53	44.349	58.7027	76.9483	NA	NA	NA	NA	FALSE	FALSE	TRUE	FALSE	FALSE	FALSE	FALSE
1269	1	204	1	5	4	highN	Linus	founder	3	13.3328	0	0	13.3328	4.31	2.4945	5.8306	NA	NA	NA	NA	NA	NA	NA	NA	FALSE	FALSE	FALSE	FALSE	FALSE	FALSE	FALSE
1270	1	204	1	5	4	highN	Linus	founder	7	37.8259	0	0	37.8259	12.6494	7.5424	33.81	NA	31.2355	69.9086	78.8559	NA	NA	NA	NA	FALSE	FALSE	TRUE	FALSE	FALSE	FALSE	FALSE
1271	1	280	1	6	12	lowN	Linus	founder	3	12.2971	0.0145	0.00117914	12.3116	5.1292	2.2731	5.2772	NA	24.1015	84.1461	71.7524	NA	NA	NA	NA	FALSE	FALSE	FALSE	FALSE	FALSE	FALSE	FALSE
1272	1	280	1	6	12	lowN	Linus	founder	7	56.5745	2.1615	0.0382063	58.7359	15.6753	8.9299	44.5121	NA	20.2103	88.7326	71.0571	NA	NA	NA	NA	FALSE	FALSE	FALSE	FALSE	FALSE	FALSE	FALSE
1273	1	302	2	7	3	highN	Linus	founder	3	14.214	0	0	14.214	4.3321	3.7196	8.5076	NA	NA	NA	NA	NA	NA	NA	NA	FALSE	FALSE	FALSE	FALSE	FALSE	FALSE	FALSE
1274	1	302	2	7	3	highN	Linus	founder	7	25.6831	0.1686	0.00656463	25.8517	12.8413	9.6089	20.1784	NA	NA	NA	NA	NA	NA	NA	NA	FALSE	FALSE	TRUE	FALSE	FALSE	FALSE	FALSE
1275	1	8	1	1	11	highN	Linus	founder	12	66.7033	165.385	2.47942	232.089	31.203	16.6125	272.399	59.1081	50.0639	67.9787	61.9574	0.0117	0.0141	49.9	10.9	FALSE	FALSE	TRUE	FALSE	FALSE	TRUE	TRUE
1276	1	100	1	2	6	lowN	Linus	founder	12	74.3352	194.2	2.6125	268.536	19.1218	14.1624	205.24	58.6096	60.1795	56.3099	63.5106	0.0117	0.0157	44.5	13.1	FALSE	FALSE	TRUE	FALSE	FALSE	FALSE	FALSE
1277	1	115	1	3	7	highN	Linus	founder	12	60.4106	167.223	2.76811	227.633	28.9151	11.9852	222.77	58.702	33.8636	82.3606	63.7758	0.013	0.0122	45.8	10.3	FALSE	FALSE	TRUE	FALSE	FALSE	FALSE	TRUE
1278	1	171	1	4	5	lowN	Linus	founder	12	58.7196	113.198	1.92777	171.917	21.69	9.048	116.936	56.4441	44.1896	58.9637	76.8467	0.0095	0.0143	42.7	10.2	FALSE	FALSE	TRUE	FALSE	FALSE	FALSE	FALSE
1279	1	204	1	5	4	highN	Linus	founder	12	73.9938	125.94	1.70203	199.934	27.3432	9.2472	199.583	68.1906	28.7942	71.0571	80.1487	0.0141	0.0153	43.6	13.5	FALSE	FALSE	TRUE	FALSE	FALSE	FALSE	FALSE
1280	1	280	1	6	12	lowN	Linus	founder	12	101.401	98.2028	0.968462	199.604	25.048	12.6273	170.139	62.7246	20.3133	88.8171	70.8696	0.0108	0.0177	48.5	9.6	FALSE	FALSE	FALSE	FALSE	FALSE	FALSE	TRUE
1281	1	302	2	7	3	highN	Linus	founder	12	41.9568	84.7557	2.02007	126.713	25.2472	11.5572	155.422	67.1054	NA	NA	NA	0.0116	0.0103	47.2	9.7	FALSE	FALSE	TRUE	FALSE	FALSE	FALSE	TRUE
1282	1	397	2	8	8	lowN	Linus	founder	12	62.447	107.313	1.71847	169.76	30.2952	11.476	231.503	74.4453	33.2044	61.8827	84.9129	0.0074	0.0095	41.5	10.8	FALSE	FALSE	FALSE	FALSE	FALSE	FALSE	TRUE
1283	1	403	2	9	2	highN	Linus	founder	12	57.3664	113.621	1.98061	170.987	25.9779	8.9225	137.284	68.8426	49.6545	81.6907	48.6548	0.0141	0.0159	47.2	12.9	FALSE	FALSE	TRUE	FALSE	FALSE	FALSE	FALSE
1284	1	499	2	10	10	lowN	Linus	founder	12	59.9908	172.598	2.87707	232.589	17.2915	12.0221	128.511	57.9016	71.4714	41.9495	66.5791	0.0119	0.0158	46.4	11.8	FALSE	FALSE	FALSE	FALSE	FALSE	FALSE	FALSE
1285	1	501	2	11	1	highN	Linus	founder	12	27.453	96.7779	3.52522	124.231	12	7.476	49.8089	52.08	47.2296	66.1577	66.6127	0.008	0.0066	41.3	9.8	FALSE	FALSE	FALSE	FALSE	FALSE	FALSE	FALSE
1286	1	568	2	12	9	lowN	Linus	founder	12	19.0995	0	0	19.0995	6.6273	6.31	16.1989	NA	69.8048	41.9495	68.2457	0.0019	0.0019	32.5	5.1	FALSE	FALSE	FALSE	FALSE	FALSE	FALSE	FALSE
1287	1	397	2	8	8	lowN	Linus	founder	3	20.0571	0	0	20.0571	8.738	4.3469	17.2596	NA	7.2794	87.6317	85.0889	NA	NA	NA	NA	FALSE	FALSE	FALSE	FALSE	FALSE	FALSE	FALSE
1288	1	397	2	8	8	lowN	Linus	founder	7	43.3875	10.5299	0.242694	53.9174	20.0221	7.2472	74.4141	79.6402	33.1238	62.3005	84.5757	NA	NA	NA	NA	FALSE	FALSE	FALSE	FALSE	FALSE	FALSE	FALSE
1289	1	403	2	9	2	highN	Linus	founder	3	17.0091	0	0	17.0091	5.5941	3.9779	12.3641	NA	36.806	82.3719	60.8221	NA	NA	NA	NA	FALSE	FALSE	FALSE	FALSE	FALSE	FALSE	FALSE
1290	1	403	2	9	2	highN	Linus	founder	7	32.6253	4.9537	0.151836	37.579	11.5203	7.3063	35.6706	NA	51.6713	82.3719	45.9568	NA	NA	NA	NA	FALSE	FALSE	FALSE	FALSE	FALSE	FALSE	FALSE
1291	1	499	2	10	10	lowN	Linus	founder	3	19.7557	0	0	19.7557	6.2731	4.4945	17.6041	NA	47.3401	65.5141	67.1458	NA	NA	NA	NA	FALSE	FALSE	FALSE	FALSE	FALSE	FALSE	FALSE
1292	1	499	2	10	10	lowN	Linus	founder	7	45.9067	12.875	0.28046	58.7817	12.214	6.7823	54.8915	65.558	47.7528	65.6681	66.5791	NA	NA	NA	NA	FALSE	FALSE	FALSE	FALSE	FALSE	FALSE	FALSE
1293	1	501	2	11	1	highN	Linus	founder	3	17.5633	0	0	17.5633	8.1181	3.6974	7.7453	NA	48.5171	65.5141	65.9688	NA	NA	NA	NA	FALSE	FALSE	FALSE	FALSE	FALSE	FALSE	FALSE
1294	1	501	2	11	1	highN	Linus	founder	7	20.2252	13.0608	0.645769	33.2861	8.2952	3.786	10.319	56.2607	47.985	65.78	66.235	NA	NA	NA	NA	FALSE	FALSE	FALSE	FALSE	FALSE	FALSE	FALSE
1295	1	568	2	12	9	lowN	Linus	founder	3	3.7791	0	0	3.7791	1.3801	1.5793	1.0468	NA	NA	NA	NA	NA	NA	NA	NA	FALSE	FALSE	FALSE	FALSE	FALSE	FALSE	FALSE
1296	1	568	2	12	9	lowN	Linus	founder	7	13.5025	0	0	13.5025	4.5609	5.2177	9.5315	NA	70.2952	41.6476	68.0572	NA	NA	NA	NA	FALSE	FALSE	FALSE	FALSE	FALSE	FALSE	FALSE
1297	1	47	1	1	11	highN	Meister	founder	3	21.5988	0	0	21.5988	8.3838	8.5092	36.979	NA	81.8586	50.8652	47.2762	NA	NA	NA	NA	FALSE	FALSE	FALSE	FALSE	FALSE	FALSE	FALSE
1298	1	47	1	1	11	highN	Meister	founder	7	73.0175	16.1348	0.220972	89.1524	18.9373	23.9705	235.589	83.393	84.3708	49.0131	46.6161	NA	NA	NA	NA	FALSE	FALSE	FALSE	FALSE	FALSE	TRUE	FALSE
1299	1	86	1	2	6	lowN	Meister	founder	3	13.0229	0	0	13.0229	5.6679	4.5461	13.7411	NA	NA	NA	NA	NA	NA	NA	NA	FALSE	FALSE	FALSE	FALSE	FALSE	FALSE	FALSE
1300	1	86	1	2	6	lowN	Meister	founder	7	33.4969	1.1331	0.033827	34.63	11.7122	14.5756	75.8379	NA	87.7226	43.2643	49.0131	NA	NA	NA	NA	FALSE	FALSE	FALSE	FALSE	FALSE	FALSE	FALSE
1301	1	106	1	3	7	highN	Meister	founder	3	14.1095	0	0	14.1095	6.369	4.4871	16.0635	NA	NA	NA	NA	NA	NA	NA	NA	FALSE	FALSE	FALSE	FALSE	FALSE	FALSE	FALSE
1302	1	106	1	3	7	highN	Meister	founder	7	55.8537	3.9668	0.0710213	59.8205	16.7159	13.3063	127.573	NA	69.174	61.6935	49.1325	NA	NA	NA	NA	FALSE	FALSE	FALSE	FALSE	FALSE	FALSE	FALSE
1303	1	163	1	4	5	lowN	Meister	founder	3	13.4136	0	0	13.4136	5.9631	4.3616	13.3824	NA	NA	NA	NA	NA	NA	NA	NA	FALSE	FALSE	FALSE	FALSE	FALSE	FALSE	FALSE
1304	1	163	1	4	5	lowN	Meister	founder	7	24.212	0	0	24.212	10.6642	6.8856	39.9508	NA	77.562	56.1225	46.3155	NA	NA	NA	NA	FALSE	FALSE	FALSE	FALSE	FALSE	FALSE	FALSE
1305	1	225	1	5	4	highN	Meister	founder	3	26.2557	0	0	26.2557	8.1107	6.6642	27.7717	NA	46.8794	54.3641	78.7565	NA	NA	NA	NA	FALSE	FALSE	FALSE	FALSE	FALSE	FALSE	FALSE
1306	1	225	1	5	4	highN	Meister	founder	7	79.2384	20.8214	0.262769	100.06	18.6273	17.7048	173.43	80.5452	73.1815	54.3148	52.5037	NA	NA	NA	NA	TRUE	FALSE	FALSE	FALSE	FALSE	FALSE	FALSE
1307	1	297	1	6	12	lowN	Meister	founder	3	19.5283	0	0	19.5283	5.7638	2.9742	10.3469	NA	NA	NA	NA	NA	NA	NA	NA	FALSE	FALSE	FALSE	FALSE	FALSE	FALSE	FALSE
1308	1	297	1	6	12	lowN	Meister	founder	7	63.9144	8.1107	0.126899	72.0251	14.8487	6.7749	57.9797	47.4368	49.0487	50.2052	80.7461	NA	NA	NA	NA	FALSE	FALSE	FALSE	FALSE	FALSE	FALSE	FALSE
1309	1	332	2	7	3	highN	Meister	founder	3	22.2495	0	0	22.2495	8.6273	4.6642	23.2599	NA	44.8912	77.1321	57.9767	NA	NA	NA	NA	FALSE	FALSE	FALSE	FALSE	FALSE	FALSE	FALSE
1310	1	332	2	7	3	highN	Meister	founder	7	62.1909	19.8583	0.319312	82.0492	17.1439	6.8487	73.6804	70.0748	45.3413	77.4804	57.1783	NA	NA	NA	NA	FALSE	FALSE	FALSE	FALSE	FALSE	FALSE	FALSE
1311	1	47	1	1	11	highN	Meister	founder	12	114.141	215.311	1.88636	329.452	25.572	21.8524	364.548	73.264	84.8492	48.8937	46.2571	0.0169	0.0176	46.4	19.1	FALSE	FALSE	FALSE	FALSE	FALSE	TRUE	TRUE
1312	1	86	1	2	6	lowN	Meister	founder	12	51.1051	90.9311	1.7793	142.036	23.0258	15.5277	206.988	63.171	88.1437	42.7238	49.1325	0.0111	0.0095	NA	11.9	FALSE	FALSE	TRUE	FALSE	FALSE	FALSE	TRUE
1313	1	106	1	3	7	highN	Meister	founder	12	112.371	129.407	1.15161	241.778	33.9926	13.3653	280.317	68.2555	69.273	61.3558	49.3712	0.016	0.0167	49.4	17.1	FALSE	FALSE	FALSE	FALSE	TRUE	FALSE	TRUE
1314	1	163	1	4	5	lowN	Meister	founder	12	33.0308	2.6199	0.0793169	35.6507	14.583	7.6531	57.5888	NA	77.3765	55.8878	46.7357	0.0038	0.0037	38.8	8.1	FALSE	FALSE	FALSE	FALSE	FALSE	FALSE	FALSE
1315	1	225	1	5	4	highN	Meister	founder	12	131.655	238.631	1.81255	370.286	26.9373	19.3727	357.87	76.4342	73.1341	54.9042	51.9617	0.0186	0.021	40.9	16.8	TRUE	FALSE	FALSE	FALSE	FALSE	FALSE	TRUE
1316	1	297	1	6	12	lowN	Meister	founder	12	100.978	152.002	1.50529	252.98	28.7897	14.4133	204.033	71.6154	49.1554	49.848	80.9966	0.0099	0.0194	50.8	11.9	FALSE	FALSE	FALSE	FALSE	FALSE	FALSE	FALSE
1317	1	332	2	7	3	highN	Meister	founder	12	106.985	199.131	1.86129	306.116	28.9816	19.5498	334.546	64.103	45.3758	77.5629	57.0613	0.0149	0.0191	49.1	16.1	FALSE	FALSE	FALSE	FALSE	FALSE	TRUE	FALSE
1318	1	362	2	8	8	lowN	Meister	founder	12	60.6547	57.0951	0.941314	117.75	22.3395	11.3358	113.374	53.3887	45.3366	76.0047	58.6587	0.0089	0.0132	40.2	11.6	FALSE	FALSE	TRUE	FALSE	FALSE	FALSE	FALSE
1319	1	429	2	9	2	highN	Meister	founder	12	121.667	148.239	1.2184	269.906	33.6089	19.3653	492.108	70.9202	85.5738	45	49.4262	0.0135	0.018	49.4	15.2	FALSE	FALSE	FALSE	FALSE	FALSE	TRUE	TRUE
1320	1	494	2	10	10	lowN	Meister	founder	12	72.612	177.159	2.4398	249.771	16.7823	18.4502	230.847	73.9717	100.816	52.8083	26.376	0.0106	0.016	45	13	FALSE	FALSE	TRUE	FALSE	FALSE	FALSE	TRUE
1321	1	525	2	11	1	highN	Meister	founder	12	113.837	199.964	1.75658	313.801	33.4686	18.7011	386.003	63.2987	41.8223	66.1577	72.02	0.0172	0.0187	50.7	20.2	FALSE	FALSE	TRUE	FALSE	FALSE	FALSE	TRUE
1322	1	558	2	12	9	lowN	Meister	founder	12	49.4843	71.0135	1.43507	120.498	18.6125	9.4465	54.2336	55.8442	26.0206	76.7837	77.1957	0.0123	0.0146	45.5	11.6	FALSE	FALSE	TRUE	FALSE	FALSE	FALSE	FALSE
1323	1	362	2	8	8	lowN	Meister	founder	3	13.5585	0	0	13.5585	4.7159	3.7122	9.8203	NA	NA	NA	NA	NA	NA	NA	NA	FALSE	FALSE	FALSE	FALSE	FALSE	FALSE	FALSE
1324	1	362	2	8	8	lowN	Meister	founder	7	32.2656	0.8228	0.0255008	33.0884	9.8672	5.6089	31.8405	52.3121	35.3828	85.7698	58.8474	NA	NA	NA	NA	FALSE	FALSE	TRUE	FALSE	FALSE	FALSE	FALSE
1325	1	429	2	9	2	highN	Meister	founder	3	16.6733	0	0	16.6733	6.1255	5.631	18.5833	NA	68.6567	61.7336	49.6097	NA	NA	NA	NA	FALSE	FALSE	FALSE	FALSE	FALSE	FALSE	FALSE
1326	1	429	2	9	2	highN	Meister	founder	7	61.5564	4.0118	0.0651728	65.5682	17.0849	18.3173	175.415	NA	85.4496	45.0599	49.4905	NA	NA	NA	NA	FALSE	FALSE	FALSE	FALSE	FALSE	FALSE	FALSE
1327	1	494	2	10	10	lowN	Meister	founder	3	19.2932	0.0103	0.000533867	19.3035	6.952	5.6753	22.3757	NA	58.5529	69.9086	51.5385	NA	NA	NA	NA	FALSE	FALSE	FALSE	FALSE	FALSE	FALSE	FALSE
1328	1	494	2	10	10	lowN	Meister	founder	7	52.0474	10.3025	0.197945	62.35	13.9705	18.0148	137.92	82.8614	58.6087	69.8002	51.5911	NA	NA	NA	NA	FALSE	FALSE	TRUE	FALSE	FALSE	FALSE	FALSE
1329	1	525	2	11	1	highN	Meister	founder	3	23.0858	0.0291	0.00126052	23.1148	8.7159	4.2731	22.4571	NA	41.0508	66.7681	72.1811	NA	NA	NA	NA	FALSE	FALSE	FALSE	FALSE	FALSE	FALSE	FALSE
1330	1	525	2	11	1	highN	Meister	founder	7	63.9932	17.5109	0.273637	81.5041	19.1808	8.8413	89.7741	62.0873	41.6649	65.78	72.5551	NA	NA	NA	NA	FALSE	FALSE	TRUE	FALSE	FALSE	FALSE	FALSE
1331	1	558	2	12	9	lowN	Meister	founder	3	15.6281	0	0	15.6281	5.6458	1.3948	5.686	NA	NA	NA	NA	NA	NA	NA	NA	FALSE	FALSE	TRUE	FALSE	FALSE	FALSE	FALSE
1332	1	558	2	12	9	lowN	Meister	founder	7	37.8057	0	0	37.8057	10.8118	4.4576	21.2506	NA	13.1401	80.843	86.0169	NA	NA	NA	NA	FALSE	FALSE	TRUE	FALSE	FALSE	FALSE	FALSE
1333	1	49	1	1	11	highN	Patras	founder	3	14.9759	0	0	14.9759	5.7565	4.2878	13.6336	NA	NA	NA	NA	NA	NA	NA	NA	FALSE	FALSE	FALSE	FALSE	FALSE	FALSE	FALSE
1334	1	49	1	1	11	highN	Patras	founder	7	58.4471	2.4563	0.042026	60.9034	17.2472	14.6642	134.319	NA	58.888	63.6999	57.4121	NA	NA	NA	NA	FALSE	FALSE	FALSE	FALSE	FALSE	FALSE	FALSE
1335	1	62	1	2	6	lowN	Patras	founder	3	2.441	0	0	2.441	1.5277	0.7306	0.4364	NA	NA	NA	NA	NA	NA	NA	NA	FALSE	FALSE	TRUE	FALSE	FALSE	FALSE	FALSE
1336	1	62	1	2	6	lowN	Patras	founder	7	2.319	0	0	2.319	1.5203	0.6642	0.4315	NA	NA	NA	NA	NA	NA	NA	NA	FALSE	FALSE	TRUE	FALSE	FALSE	FALSE	FALSE
1337	1	125	1	3	7	highN	Patras	founder	3	16.6834	0	0	16.6834	6.9668	5.8303	21.735	NA	NA	NA	NA	NA	NA	NA	NA	FALSE	FALSE	FALSE	FALSE	FALSE	FALSE	FALSE
1338	1	125	1	3	7	highN	Patras	founder	7	51.4693	11.7823	0.228919	63.2517	14.2509	12.8782	120.479	81.6983	77.5815	49.7289	52.6896	NA	NA	NA	NA	TRUE	FALSE	FALSE	FALSE	FALSE	FALSE	FALSE
1339	1	189	1	4	5	lowN	Patras	founder	3	19.1352	0	0	19.1352	7.5055	2.3469	8.6493	NA	13.4109	85.3417	81.2474	NA	NA	NA	NA	FALSE	FALSE	FALSE	FALSE	FALSE	FALSE	FALSE
1340	1	189	1	4	5	lowN	Patras	founder	7	48.3788	4.7705	0.0986072	53.1493	16.524	5.417	42.2333	71.0672	24.4729	85.0046	70.5225	NA	NA	NA	NA	FALSE	FALSE	FALSE	FALSE	FALSE	FALSE	FALSE
1341	1	236	1	5	4	highN	Patras	founder	3	17.5681	0.0145	0.00082536	17.5826	7.0185	4.797	17.959	NA	41.8484	51.1155	87.0361	NA	NA	NA	NA	FALSE	FALSE	FALSE	FALSE	FALSE	FALSE	FALSE
1342	1	236	1	5	4	highN	Patras	founder	7	46.8016	10.5134	0.224638	57.3151	15.0923	10.6052	101.79	55.8872	56.7333	51.3534	71.9133	NA	NA	NA	NA	FALSE	FALSE	FALSE	FALSE	FALSE	FALSE	FALSE
1343	1	282	1	6	12	lowN	Patras	founder	3	7.1664	0	0	7.1664	2.5904	1.6679	2.5989	NA	NA	NA	NA	NA	NA	NA	NA	FALSE	FALSE	FALSE	FALSE	FALSE	FALSE	FALSE
1344	1	282	1	6	12	lowN	Patras	founder	7	32.8128	0	0	32.8128	10.1402	5.3506	17.3134	NA	34.6744	65.8571	79.4685	NA	NA	NA	NA	FALSE	FALSE	FALSE	FALSE	FALSE	FALSE	FALSE
1345	1	347	2	7	3	highN	Patras	founder	3	14.1127	0	0	14.1127	4.7454	5.2694	14.1666	NA	NA	NA	NA	NA	NA	NA	NA	FALSE	FALSE	FALSE	FALSE	FALSE	FALSE	FALSE
1346	1	347	2	7	3	highN	Patras	founder	7	48.5256	3.6423	0.0750594	52.1679	14.679	12.7823	110.57	51.3587	62.1701	54.4328	63.3971	NA	NA	NA	NA	FALSE	FALSE	FALSE	FALSE	FALSE	FALSE	FALSE
1347	1	49	1	1	11	highN	Patras	founder	12	125.013	99.7773	0.798132	224.791	26.5609	20.3616	358.172	73.5578	63.2779	63.3214	53.4007	0.0158	0.0189	51.3	13.1	FALSE	FALSE	FALSE	FALSE	FALSE	FALSE	TRUE
1348	1	62	1	2	6	lowN	Patras	founder	12	2.3558	0	0	2.3558	1.5277	0.6642	0.425	NA	NA	NA	NA	NA	NA	NA	NA	FALSE	FALSE	TRUE	FALSE	FALSE	FALSE	FALSE
1349	1	125	1	3	7	highN	Patras	founder	12	94.8391	186.7	1.9686	281.539	28.6494	19.9705	302.485	62.5437	79.275	49.4905	51.2345	0.0165	0.0222	54.3	15	FALSE	FALSE	FALSE	FALSE	FALSE	FALSE	TRUE
1350	1	189	1	4	5	lowN	Patras	founder	12	81.3921	101.454	1.24648	182.846	26.8266	11.1956	174.845	77.1135	64.3018	45.898	69.8002	0.0118	0.0214	43.7	13	FALSE	FALSE	TRUE	FALSE	FALSE	FALSE	FALSE
1351	1	236	1	5	4	highN	Patras	founder	12	69.0279	209.628	3.03686	278.656	30.4797	12.6494	255.131	67.9138	57.0492	50.9308	72.02	0.0161	0.0176	51.1	15.3	FALSE	FALSE	TRUE	FALSE	FALSE	FALSE	TRUE
1352	1	282	1	6	12	lowN	Patras	founder	12	74.1621	43.4885	0.586398	117.651	23.476	9.3137	111.844	62.2315	62.5019	37.6821	79.816	0.0093	0.0108	47.7	9.4	FALSE	FALSE	FALSE	FALSE	FALSE	FALSE	FALSE
1353	1	347	2	7	3	highN	Patras	founder	12	104.113	71.978	0.691347	176.091	31.7122	14.583	257.377	73.225	62.0122	54.8556	63.1322	0.0124	0.0173	52.1	12.4	FALSE	FALSE	FALSE	FALSE	FALSE	FALSE	TRUE
1354	1	368	2	8	8	lowN	Patras	founder	12	80.2087	114.188	1.42364	194.397	21.7196	13.2103	193.636	64.3731	78.02	51.7098	50.2702	0.0099	0.0177	47.6	11.4	FALSE	FALSE	TRUE	FALSE	FALSE	FALSE	TRUE
1355	1	424	2	9	2	highN	Patras	founder	12	33.4237	16.0128	0.479085	49.4365	14.428	11.7196	87.035	69.8916	64.5156	43.3839	72.1005	0.0059	0.0093	45.5	6.9	FALSE	FALSE	FALSE	FALSE	FALSE	FALSE	FALSE
1356	1	480	2	10	10	lowN	Patras	founder	12	89.0437	60.9832	0.684868	150.027	26.9668	14.31	212.449	64.7891	77.6843	62.943	39.3727	0.0125	0.0163	38.5	11.3	FALSE	FALSE	TRUE	FALSE	FALSE	FALSE	FALSE
1357	1	528	2	11	1	highN	Patras	founder	12	95.8682	110.078	1.14822	205.946	29.5203	21.0406	436.354	73.3842	82.5035	45.0599	52.4366	0.0128	0.0122	49.7	11.6	FALSE	FALSE	TRUE	FALSE	FALSE	FALSE	TRUE
1358	1	594	2	12	9	lowN	Patras	founder	12	107.896	143.463	1.32965	251.359	28.3173	15.2915	268.134	66.6991	60.0986	59.2684	60.633	0.0142	0.0181	45.5	12.4	FALSE	FALSE	FALSE	FALSE	FALSE	FALSE	TRUE
1359	1	368	2	8	8	lowN	Patras	founder	3	14.9625	0	0	14.9625	6.6642	5.2399	18.2073	NA	NA	NA	NA	NA	NA	NA	NA	FALSE	FALSE	FALSE	FALSE	FALSE	FALSE	FALSE
1360	1	368	2	8	8	lowN	Patras	founder	7	44.4668	0.9199	0.0206873	45.3867	15.2251	15.9262	125.708	NA	77.1217	52.251	50.6273	NA	NA	NA	NA	FALSE	FALSE	FALSE	FALSE	FALSE	FALSE	FALSE
1361	1	424	2	9	2	highN	Patras	founder	3	3.3117	0	0	3.3117	1.4022	1.2399	0.8898	NA	NA	NA	NA	NA	NA	NA	NA	FALSE	FALSE	FALSE	FALSE	FALSE	FALSE	FALSE
1362	1	424	2	9	2	highN	Patras	founder	7	10.6878	0	0	10.6878	4.9742	2.738	6.5547	NA	35.6925	72.207	72.1005	NA	NA	NA	NA	FALSE	FALSE	FALSE	FALSE	FALSE	FALSE	FALSE
1363	1	480	2	10	10	lowN	Patras	founder	3	10.5516	0	0	10.5516	4.6199	3.048	7.7717	NA	NA	NA	NA	NA	NA	NA	NA	FALSE	FALSE	TRUE	FALSE	FALSE	FALSE	FALSE
1364	1	480	2	10	10	lowN	Patras	founder	7	35.8264	0.0145	0.000404729	35.8409	11.3948	5.5572	49.4736	NA	50.8979	63.8891	65.213	NA	NA	NA	NA	FALSE	FALSE	TRUE	FALSE	FALSE	FALSE	FALSE
1365	1	528	2	11	1	highN	Patras	founder	3	11.2433	0	0	11.2433	4.4502	5.3948	10.2421	NA	NA	NA	NA	NA	NA	NA	NA	FALSE	FALSE	TRUE	FALSE	FALSE	FALSE	FALSE
1366	1	528	2	11	1	highN	Patras	founder	7	42.4998	2.521	0.0593179	45.0208	13.8967	13.4908	111.159	NA	73.1307	54.0099	52.8594	NA	NA	NA	NA	FALSE	FALSE	TRUE	FALSE	FALSE	FALSE	FALSE
1367	1	594	2	12	9	lowN	Patras	founder	3	15.8846	0.0175	0.0011017	15.9021	5.8007	4.797	15.7438	NA	NA	NA	NA	NA	NA	NA	NA	FALSE	FALSE	FALSE	FALSE	FALSE	FALSE	FALSE
1368	1	594	2	12	9	lowN	Patras	founder	7	52.8066	3.3765	0.0639409	56.1831	16.0959	11.3653	112.145	NA	59.6044	59.3844	61.0112	NA	NA	NA	NA	FALSE	FALSE	FALSE	FALSE	FALSE	FALSE	FALSE
1369	1	30	1	1	11	highN	Safari	founder	3	12.3453	0	0	12.3453	4.952	3.5277	8.9879	NA	NA	NA	NA	NA	NA	NA	NA	FALSE	FALSE	FALSE	FALSE	FALSE	FALSE	FALSE
1370	1	30	1	1	11	highN	Safari	founder	7	46.4015	4.1119	0.0886157	50.5134	15.1292	11.9262	106.217	80.4148	65.0505	62.5646	52.3849	NA	NA	NA	NA	FALSE	FALSE	FALSE	FALSE	FALSE	FALSE	FALSE
1371	1	69	1	2	6	lowN	Safari	founder	3	19.5297	0	0	19.5297	8.1624	2.8192	15.3352	NA	18.4477	82.6964	78.8559	NA	NA	NA	NA	FALSE	FALSE	FALSE	FALSE	FALSE	FALSE	FALSE
1372	1	69	1	2	6	lowN	Safari	founder	7	39.0074	3.7882	0.0971149	42.7956	13.321	8.583	56.9161	42.6912	27.1657	74.0778	78.7565	NA	NA	NA	NA	FALSE	FALSE	FALSE	FALSE	FALSE	FALSE	FALSE
1373	1	118	1	3	7	highN	Safari	founder	3	17.3688	0	0	17.3688	5.9041	3.7638	15.0728	NA	33.4459	82.0975	64.4566	NA	NA	NA	NA	FALSE	FALSE	FALSE	FALSE	FALSE	FALSE	FALSE
1374	1	118	1	3	7	highN	Safari	founder	7	66.1986	7.7234	0.11667	73.922	16.6716	5.0775	59.188	63.8015	46.0379	71.5116	62.4505	NA	NA	NA	NA	FALSE	FALSE	FALSE	FALSE	FALSE	FALSE	FALSE
1375	1	159	1	4	5	lowN	Safari	founder	3	17.7838	0	0	17.7838	7.5498	3.3506	14.94	NA	NA	NA	NA	NA	NA	NA	NA	FALSE	FALSE	FALSE	FALSE	FALSE	FALSE	FALSE
1376	1	159	1	4	5	lowN	Safari	founder	7	46.3267	3.1919	0.0688998	49.5186	15.6384	10.4871	86.9786	44.3793	40.6669	69.7209	69.6122	NA	NA	NA	NA	FALSE	FALSE	FALSE	FALSE	FALSE	FALSE	FALSE
1377	1	227	1	5	4	highN	Safari	founder	3	13.7457	0	0	13.7457	4.4502	3.4317	9.5379	NA	NA	NA	NA	NA	NA	NA	NA	FALSE	FALSE	FALSE	FALSE	FALSE	FALSE	FALSE
1378	1	227	1	5	4	highN	Safari	founder	7	43.9923	5.386	0.122431	49.3783	13.0996	9.8081	72.0209	NA	46.0837	64.3041	69.6122	NA	NA	NA	NA	FALSE	FALSE	FALSE	FALSE	FALSE	FALSE	FALSE
1379	1	262	1	6	12	lowN	Safari	founder	3	11.4808	0	0	11.4808	3.6162	3.7565	7.2848	NA	NA	NA	NA	NA	NA	NA	NA	FALSE	FALSE	FALSE	FALSE	FALSE	FALSE	FALSE
1380	1	262	1	6	12	lowN	Safari	founder	7	27.7182	0.0611	0.00220433	27.7793	9.4244	10.1771	51.8558	NA	57.6488	57.0613	65.2899	NA	NA	NA	NA	FALSE	FALSE	TRUE	FALSE	FALSE	FALSE	FALSE
1381	1	304	2	7	3	highN	Safari	founder	3	19.3053	0	0	19.3053	6.7306	2.7675	10.0201	NA	27.8672	87.3744	64.7584	NA	NA	NA	NA	FALSE	FALSE	FALSE	FALSE	FALSE	FALSE	FALSE
1382	1	304	2	7	3	highN	Safari	founder	7	55.1325	7.833	0.142076	62.9655	17.4022	7.1661	43.4516	53.2375	27.9798	87.3744	64.6458	NA	NA	NA	NA	FALSE	FALSE	FALSE	FALSE	FALSE	FALSE	FALSE
1383	1	352	2	8	8	lowN	Safari	founder	3	0.4724	0	0	0.4724	0.4428	0.1402	0.0051	NA	NA	NA	NA	NA	NA	NA	NA	FALSE	FALSE	FALSE	FALSE	FALSE	FALSE	FALSE
1384	1	352	2	8	8	lowN	Safari	founder	7	0.4536	0	0	0.4536	0.4207	0.1476	0.0044	NA	NA	NA	NA	NA	NA	NA	NA	FALSE	FALSE	FALSE	FALSE	FALSE	FALSE	FALSE
1385	1	409	2	9	2	highN	Safari	founder	3	12.8776	0	0	12.8776	5.0627	3.69	9.7008	NA	NA	NA	NA	NA	NA	NA	NA	FALSE	FALSE	FALSE	FALSE	FALSE	FALSE	FALSE
1386	1	409	2	9	2	highN	Safari	founder	7	32.3333	0.695	0.0214949	33.0283	11.4244	11.5572	72.4662	NA	42.6787	67.4127	69.9086	NA	NA	NA	NA	FALSE	FALSE	TRUE	FALSE	FALSE	FALSE	FALSE
1387	1	30	1	1	11	highN	Safari	founder	12	101.277	115.424	1.13968	216.701	31.3284	17.2472	357.077	67.1844	122.861	28.1173	29.0218	0.0151	0.0155	46.5	15	FALSE	FALSE	FALSE	FALSE	FALSE	FALSE	TRUE
1388	1	69	1	2	6	lowN	Safari	founder	12	76.1821	97.9943	1.28632	174.177	23.3948	15.4391	195.506	55.9289	32.8565	74.1591	72.9844	0.0133	0.0185	46.6	13.3	FALSE	FALSE	FALSE	FALSE	FALSE	FALSE	TRUE
1389	1	118	1	3	7	highN	Safari	founder	12	121.621	152.379	1.25289	274	28.2657	11.1292	168.525	63.2816	45.7346	71.5116	62.7538	0.0158	0.024	42.6	13.4	FALSE	FALSE	FALSE	FALSE	FALSE	FALSE	FALSE
1390	1	460	2	10	10	lowN	Safari	founder	3	1.4233	0	0	1.4233	1.0996	0.4133	0.2238	NA	NA	NA	NA	NA	NA	NA	NA	FALSE	FALSE	FALSE	FALSE	FALSE	FALSE	FALSE
1391	1	460	2	10	10	lowN	Safari	founder	7	1.496	0	0	1.496	1.1144	0.3764	0.2121	NA	NA	NA	NA	NA	NA	NA	NA	FALSE	FALSE	FALSE	FALSE	FALSE	FALSE	FALSE
1392	1	159	1	4	5	lowN	Safari	founder	12	77.4139	118.984	1.53699	196.398	24.0369	15.7712	219.901	55.2612	46.6539	69.533	63.8131	0.012	0.0215	45.9	13.8	FALSE	FALSE	FALSE	FALSE	FALSE	FALSE	FALSE
1393	1	227	1	5	4	highN	Safari	founder	12	87.6894	97.5763	1.11275	185.266	29.5203	10.7306	193.341	66.1946	80.5285	29.1367	70.3348	0.0099	0.0138	46	11.1	FALSE	FALSE	FALSE	FALSE	FALSE	FALSE	TRUE
1394	1	262	1	6	12	lowN	Safari	founder	12	45.1212	58.7006	1.30095	103.822	12.7306	13.4317	87.5301	53.182	62.6581	52.3179	65.024	0.0077	0.0112	37.9	9.8	FALSE	FALSE	TRUE	FALSE	FALSE	FALSE	FALSE
1395	1	304	2	7	3	highN	Safari	founder	12	99.4915	126.043	1.26687	225.535	32.3616	10.2731	239.726	63.9035	29.1678	86.8671	63.9651	0.0179	0.0176	52.8	15.3	FALSE	FALSE	FALSE	FALSE	FALSE	FALSE	FALSE
1396	1	352	2	8	8	lowN	Safari	founder	12	0.4639	0	0	0.4639	0.428	0.155	0.0043	NA	NA	NA	NA	NA	NA	NA	NA	FALSE	FALSE	FALSE	FALSE	FALSE	FALSE	FALSE
1397	1	409	2	9	2	highN	Safari	founder	12	61.5571	92.3581	1.50036	153.915	25.3875	13.0923	257.882	63.899	43.3984	67.2566	69.345	0.0134	0.0184	50.8	13.8	FALSE	FALSE	TRUE	FALSE	FALSE	FALSE	TRUE
1398	1	460	2	10	10	lowN	Safari	founder	12	16.399	0	0	16.399	5.6384	5.4096	7.655	NA	NA	NA	NA	0.0019	0.004	NA	NA	FALSE	FALSE	FALSE	FALSE	FALSE	FALSE	FALSE
1399	1	532	2	11	1	highN	Safari	founder	12	80.186	85.6897	1.06864	165.876	26.1033	19.6827	326.704	74.2313	65.725	74.4261	39.8489	0.0115	0.0156	52.2	12.1	FALSE	FALSE	FALSE	FALSE	FALSE	FALSE	FALSE
1400	1	591	2	12	9	lowN	Safari	founder	12	124.05	122.896	0.990697	246.946	28.8266	18.059	322.781	55.4444	72.4532	53.8917	53.6551	0.0146	0.0195	46.2	12.8	FALSE	FALSE	FALSE	FALSE	FALSE	FALSE	TRUE
1401	1	532	2	11	1	highN	Safari	founder	3	7.5465	0	0	7.5465	3.5572	2.5609	5.0022	NA	NA	NA	NA	NA	NA	NA	NA	FALSE	FALSE	FALSE	FALSE	FALSE	FALSE	FALSE
1402	1	532	2	11	1	highN	Safari	founder	7	37.4129	0.0786	0.00210088	37.4915	12.2657	10.1255	66.5212	NA	55.7356	84.4155	39.8489	NA	NA	NA	NA	FALSE	FALSE	FALSE	FALSE	FALSE	FALSE	FALSE
1403	1	591	2	12	9	lowN	Safari	founder	3	17.7224	0	0	17.7224	7.2989	5.7122	23.4925	NA	NA	NA	NA	NA	NA	NA	NA	FALSE	FALSE	FALSE	FALSE	FALSE	FALSE	FALSE
1404	1	591	2	12	9	lowN	Safari	founder	7	60.6483	2.56	0.0422106	63.2084	15.4244	13.3579	121.596	NA	71.7934	54.1281	54.0785	NA	NA	NA	NA	FALSE	FALSE	FALSE	FALSE	FALSE	FALSE	FALSE
1405	1	34	1	1	11	highN	Tobak	founder	3	8.7653	0	0	8.7653	3.8598	0.9151	2.003	NA	NA	NA	NA	NA	NA	NA	NA	FALSE	FALSE	FALSE	FALSE	FALSE	FALSE	FALSE
1406	1	34	1	1	11	highN	Tobak	founder	7	41.2177	0.6572	0.0159446	41.8749	15.3358	1.9188	10.3189	NA	24.0358	82.4445	73.5197	NA	NA	NA	NA	FALSE	FALSE	FALSE	FALSE	FALSE	FALSE	FALSE
1407	1	57	1	2	6	lowN	Tobak	founder	3	6.6872	0	0	6.6872	3.0849	1.69	2.7099	NA	NA	NA	NA	NA	NA	NA	NA	FALSE	FALSE	FALSE	FALSE	FALSE	FALSE	FALSE
1408	1	57	1	2	6	lowN	Tobak	founder	7	25.2246	0	0	25.2246	9.2768	5.3432	25.9497	NA	50.9198	72.207	56.8732	NA	NA	NA	NA	FALSE	FALSE	FALSE	FALSE	FALSE	FALSE	FALSE
1409	1	137	1	3	7	highN	Tobak	founder	3	17.588	0	0	17.588	6.5387	3.69	14.4523	NA	19.4689	89.6615	70.8696	NA	NA	NA	NA	FALSE	FALSE	FALSE	FALSE	FALSE	FALSE	FALSE
1410	1	137	1	3	7	highN	Tobak	founder	7	58.191	15.0029	0.257822	73.1939	16.428	10.6494	93.0155	81.8706	43.4912	65.024	71.4848	NA	NA	NA	NA	TRUE	FALSE	FALSE	FALSE	FALSE	FALSE	FALSE
1411	1	192	1	4	5	lowN	Tobak	founder	3	21.6799	0	0	21.6799	7.9631	3.572	14.9349	NA	35.676	58.8912	85.4328	NA	NA	NA	NA	FALSE	FALSE	FALSE	FALSE	FALSE	FALSE	FALSE
1412	1	192	1	4	5	lowN	Tobak	founder	7	56.2618	7.6309	0.135632	63.8926	17.8303	10.6273	78.3587	69.6037	34.6376	55.7004	89.662	NA	NA	NA	NA	FALSE	FALSE	FALSE	FALSE	FALSE	FALSE	FALSE
1413	1	216	1	5	4	highN	Tobak	founder	3	16.1573	0.0291	0.00180104	16.1863	6.1181	2.3616	8.9985	NA	NA	NA	NA	NA	NA	NA	NA	FALSE	FALSE	FALSE	FALSE	FALSE	FALSE	FALSE
1414	1	216	1	5	4	highN	Tobak	founder	7	53.6826	2.46	0.0458249	56.1426	15.3653	8.1033	63.1337	NA	27.2289	75.4928	77.2783	NA	NA	NA	NA	FALSE	FALSE	FALSE	FALSE	FALSE	FALSE	FALSE
1415	1	260	1	6	12	lowN	Tobak	founder	3	9.7123	0	0	9.7123	4.4059	2.4207	5.4994	NA	NA	NA	NA	NA	NA	NA	NA	FALSE	FALSE	FALSE	FALSE	FALSE	FALSE	FALSE
1416	1	260	1	6	12	lowN	Tobak	founder	7	28.5583	1.3786	0.0482732	29.9369	6.0517	6.2731	20.6947	NA	57.572	71.4315	50.9965	NA	NA	NA	NA	FALSE	FALSE	FALSE	FALSE	FALSE	FALSE	FALSE
1417	1	326	2	7	3	highN	Tobak	founder	3	10.725	0	0	10.725	4.4723	2.7897	6.751	NA	NA	NA	NA	NA	NA	NA	NA	FALSE	FALSE	FALSE	FALSE	FALSE	FALSE	FALSE
1418	1	326	2	7	3	highN	Tobak	founder	7	44.2802	1.606	0.036269	45.8862	12.6052	8.1328	61.2442	NA	44.066	74.2405	61.6935	NA	NA	NA	NA	FALSE	FALSE	FALSE	FALSE	FALSE	FALSE	FALSE
1419	1	366	2	8	8	lowN	Tobak	founder	3	16.0827	0	0	16.0827	6.7897	1.4317	4.9429	NA	NA	NA	NA	NA	NA	NA	NA	FALSE	FALSE	FALSE	FALSE	FALSE	FALSE	FALSE
1420	1	366	2	8	8	lowN	Tobak	founder	7	33.4906	0.959	0.0286349	34.4496	11.2399	2.6421	12.5129	87.9589	15.7089	82.6964	81.5947	NA	NA	NA	NA	FALSE	FALSE	TRUE	FALSE	FALSE	FALSE	FALSE
1421	1	444	2	9	2	highN	Tobak	founder	3	19.0274	0.0248	0.00130338	19.0522	7.2177	5.5646	22.1179	NA	27.3875	64.6458	87.9667	NA	NA	NA	NA	FALSE	FALSE	FALSE	FALSE	FALSE	FALSE	FALSE
1422	1	444	2	9	2	highN	Tobak	founder	7	60.8688	8.9609	0.147217	69.8297	17.0184	14.524	147.968	69.4873	75.3667	54.0596	50.5737	NA	NA	NA	NA	FALSE	FALSE	FALSE	FALSE	FALSE	FALSE	FALSE
1423	1	463	2	10	10	lowN	Tobak	founder	3	15.0631	0	0	15.0631	5.6679	1.845	7.1833	NA	NA	NA	NA	NA	NA	NA	NA	FALSE	FALSE	FALSE	FALSE	FALSE	FALSE	FALSE
1424	1	463	2	10	10	lowN	Tobak	founder	7	42.1142	1.3767	0.0326897	43.491	14.8266	2.7897	27.6975	NA	21.5769	74.9597	83.4634	NA	NA	NA	NA	FALSE	FALSE	FALSE	FALSE	FALSE	FALSE	FALSE
1425	1	34	1	1	11	highN	Tobak	founder	12	81.9568	57.5286	0.701938	139.485	25.4244	11.0701	146.059	63.7576	23.4351	82.6964	73.8685	0.0086	0.0105	41.6	11.4	FALSE	FALSE	FALSE	FALSE	FALSE	FALSE	FALSE
1426	1	57	1	2	6	lowN	Tobak	founder	12	48.8041	28.527	0.584521	77.3311	19.3432	6.2362	87.5159	47.6368	50.9198	72.207	56.8732	0.0072	0.0248	36	9.7	FALSE	FALSE	FALSE	FALSE	FALSE	FALSE	FALSE
1427	1	137	1	3	7	highN	Tobak	founder	12	97.7805	193.834	1.98233	291.614	27.69	15.4686	292.681	60.7441	79.9898	62.2612	37.749	0.0136	0.0178	47.8	15.7	TRUE	FALSE	FALSE	FALSE	FALSE	FALSE	TRUE
1428	1	192	1	4	5	lowN	Tobak	founder	12	82.4884	121.599	1.47413	204.087	28.5387	18.3542	266.473	66.5109	34.4653	55.9579	89.5768	0.0132	0.0208	47.7	14.4	FALSE	FALSE	FALSE	FALSE	FALSE	FALSE	TRUE
1429	1	216	1	5	4	highN	Tobak	founder	12	101.993	122.92	1.20517	224.913	27.0554	10.7749	163.75	67.0884	48.7369	54.3148	76.9483	0.0127	0.0168	46.9	14.1	FALSE	FALSE	FALSE	FALSE	FALSE	FALSE	TRUE
1430	1	260	1	6	12	lowN	Tobak	founder	12	47.7374	57.6129	1.20687	105.35	13.321	11.9557	62.4589	62.4441	56.8942	71.7524	51.3534	0.0093	0.0107	40.6	12.2	FALSE	FALSE	FALSE	FALSE	FALSE	FALSE	FALSE
1431	1	326	2	7	3	highN	Tobak	founder	12	89.3786	64.7037	0.723928	154.082	27.2546	13.1661	239.441	65.4694	46.1336	72.2876	61.5788	0.0099	0.0129	43.5	11	FALSE	FALSE	FALSE	FALSE	FALSE	FALSE	FALSE
1432	1	366	2	8	8	lowN	Tobak	founder	12	44.4353	66.9108	1.5058	111.346	11.7048	7.6974	47.2428	45.007	66.0719	36.6498	77.2783	0.0078	0.0129	43.2	10.7	FALSE	FALSE	TRUE	FALSE	FALSE	FALSE	FALSE
1433	1	444	2	9	2	highN	Tobak	founder	12	121.327	174.15	1.43538	295.477	31.7565	17.572	373.05	68.6614	76.0769	53.4686	50.4545	0.0184	0.0218	54.9	13.3	FALSE	FALSE	FALSE	FALSE	FALSE	FALSE	TRUE
1434	1	463	2	10	10	lowN	Tobak	founder	12	77.3601	80.3439	1.03857	157.704	27.4022	9.6015	167.068	53.5842	46.2142	53.6371	80.1487	0.0096	0.0131	39.7	13.1	FALSE	FALSE	FALSE	FALSE	FALSE	FALSE	FALSE
1435	1	521	2	11	1	highN	Tobak	founder	12	69.9015	149.737	2.14212	219.639	22.6347	16.6125	249.832	62.0924	67.4034	70.71	41.8866	0.0143	0.0157	49.5	13.4	FALSE	FALSE	FALSE	FALSE	FALSE	FALSE	FALSE
1436	1	554	2	12	9	lowN	Tobak	founder	12	0	0	#DIV/0!	0	0	0	0	NA	NA	NA	NA	NA	NA	NA	NA	FALSE	FALSE	FALSE	FALSE	FALSE	FALSE	FALSE
1437	1	521	2	11	1	highN	Tobak	founder	3	17.3429	0	0	17.3429	6.214	4.9004	19.2031	NA	NA	NA	NA	NA	NA	NA	NA	FALSE	FALSE	FALSE	FALSE	FALSE	FALSE	FALSE
1438	1	521	2	11	1	highN	Tobak	founder	7	40.0326	2.6159	0.0653442	42.6485	14.5756	12.369	85.5841	NA	67.1243	70.8696	42.0061	NA	NA	NA	NA	FALSE	FALSE	FALSE	FALSE	FALSE	FALSE	FALSE
1439	1	554	2	12	9	lowN	Tobak	founder	3	0	0	#DIV/0!	0	0	0	0	NA	NA	NA	NA	NA	NA	NA	NA	FALSE	FALSE	FALSE	FALSE	FALSE	FALSE	FALSE
1440	1	554	2	12	9	lowN	Tobak	founder	7	0	0	#DIV/0!	0	0	0	0	NA	NA	NA	NA	NA	NA	NA	NA	FALSE	FALSE	FALSE	FALSE	FALSE	FALSE	FALSE
1441	1	4	1	1	11	highN	WM-800_010	line	3	18.183	0	0	18.183	8.1476	2.0369	3.959	NA	NA	NA	NA	NA	NA	NA	NA	FALSE	FALSE	FALSE	FALSE	FALSE	FALSE	FALSE
1442	1	4	1	1	11	highN	WM-800_010	line	7	43.6185	4.8896	0.112099	48.5081	19.8524	4.5978	22.7231	79.7539	39.8142	70.4942	69.6916	NA	NA	NA	NA	FALSE	FALSE	FALSE	FALSE	FALSE	FALSE	FALSE
1443	1	61	1	2	6	lowN	WM-800_010	line	3	16.2541	0	0	16.2541	5.7417	4.8561	14.9008	NA	NA	NA	NA	NA	NA	NA	NA	FALSE	FALSE	FALSE	FALSE	FALSE	FALSE	FALSE
1444	1	61	1	2	6	lowN	WM-800_010	line	7	36.9969	2.1347	0.0576994	39.1316	11.0996	11.7122	59.2946	78.8491	61.1578	57.905	60.9372	NA	NA	NA	NA	FALSE	FALSE	FALSE	FALSE	FALSE	FALSE	FALSE
1445	1	144	1	3	7	highN	WM-800_010	line	3	21.9805	0	0	21.9805	8.2657	5.6827	23.9105	NA	53.5068	49.7289	76.7643	NA	NA	NA	NA	FALSE	FALSE	FALSE	FALSE	FALSE	FALSE	FALSE
1446	1	144	1	3	7	highN	WM-800_010	line	7	79.8592	28.5284	0.357234	108.388	21.9631	10.369	154.591	81.0591	90.8901	48.7743	40.3356	NA	NA	NA	NA	FALSE	FALSE	FALSE	FALSE	FALSE	FALSE	FALSE
1447	1	185	1	4	5	lowN	WM-800_010	line	3	11.0467	0	0	11.0467	4.6494	3.1513	8.9256	NA	NA	NA	NA	NA	NA	NA	NA	FALSE	FALSE	FALSE	FALSE	FALSE	FALSE	FALSE
1448	1	185	1	4	5	lowN	WM-800_010	line	7	41.577	0.9036	0.0217332	42.4806	13.321	8.5609	71.4041	NA	66.0662	55.0426	58.8912	NA	NA	NA	NA	FALSE	FALSE	FALSE	FALSE	FALSE	FALSE	FALSE
1449	1	228	1	5	4	highN	WM-800_010	line	3	28.0326	0	0	28.0326	9.3063	9.1292	46.8244	NA	83.9387	44.7608	51.3005	NA	NA	NA	NA	FALSE	FALSE	FALSE	FALSE	FALSE	FALSE	FALSE
1450	1	228	1	5	4	highN	WM-800_010	line	7	81.4229	24.4859	0.300725	105.909	17.8303	20.0812	223.801	64.6426	88.8071	41.2257	49.9672	NA	NA	NA	NA	FALSE	FALSE	FALSE	FALSE	FALSE	FALSE	FALSE
1451	1	258	1	6	12	lowN	WM-800_010	line	3	15.0934	0	0	15.0934	5.8376	1.845	5.3826	NA	NA	NA	NA	NA	NA	NA	NA	FALSE	FALSE	FALSE	FALSE	FALSE	FALSE	FALSE
1452	1	258	1	6	12	lowN	WM-800_010	line	7	29.7985	0	0	29.7985	10.3764	3.1882	16.8875	NA	6.0149	89.662	84.3231	NA	NA	NA	NA	FALSE	FALSE	TRUE	FALSE	FALSE	FALSE	FALSE
1453	1	333	2	7	3	highN	WM-800_010	line	3	25.0862	0	0	25.0862	8.7897	4.4871	21.4153	NA	37.7569	73.1955	69.0476	NA	NA	NA	NA	FALSE	FALSE	FALSE	FALSE	FALSE	FALSE	FALSE
1454	1	333	2	7	3	highN	WM-800_010	line	7	61.092	27.3824	0.448216	88.4744	18.8856	15.8155	165.506	45.8386	51.7297	58.4701	69.8002	NA	NA	NA	NA	FALSE	FALSE	FALSE	FALSE	FALSE	FALSE	FALSE
1455	1	376	2	8	8	lowN	WM-800_010	line	3	21.2686	0.0508	0.0023885	21.3195	7.786	4.0959	21.0048	NA	45.8102	74.8782	59.3116	NA	NA	NA	NA	FALSE	FALSE	FALSE	FALSE	FALSE	FALSE	FALSE
1456	1	376	2	8	8	lowN	WM-800_010	line	7	66.3532	3.6991	0.0557486	70.0523	19.8819	8	78.1561	80.6359	47.2953	74.6115	58.0932	NA	NA	NA	NA	FALSE	FALSE	FALSE	FALSE	FALSE	FALSE	FALSE
1457	1	410	2	9	2	highN	WM-800_010	line	3	0	0	#DIV/0!	0	0	0	0	NA	NA	NA	NA	NA	NA	NA	NA	FALSE	FALSE	FALSE	TRUE	FALSE	FALSE	FALSE
1458	1	410	2	9	2	highN	WM-800_010	line	7	0	0	#DIV/0!	0	0	0	0	NA	NA	NA	NA	NA	NA	NA	NA	FALSE	FALSE	FALSE	TRUE	FALSE	FALSE	FALSE
1459	1	4	1	1	11	highN	WM-800_010	line	12	66.0649	179.89	2.72292	245.955	28.5535	7.1218	146.694	60.3922	41.3398	69.6916	68.9686	0.0132	NA	46.4	13.6	FALSE	FALSE	FALSE	FALSE	FALSE	FALSE	FALSE
1460	1	61	1	2	6	lowN	WM-800_010	line	12	73.5562	62.4198	0.8486	135.976	18.5092	13.6236	133.904	67.6947	80.1373	39.1882	60.6745	0.014	0.0221	44.1	11.9	FALSE	FALSE	FALSE	FALSE	FALSE	FALSE	TRUE
1461	1	144	1	3	7	highN	WM-800_010	line	12	124.256	277.745	2.23527	402	32.5461	19.6015	348.074	77.8796	82.3321	49.0131	48.6548	0.0166	0.0207	48.7	15.8	FALSE	FALSE	FALSE	FALSE	FALSE	FALSE	TRUE
1462	1	185	1	4	5	lowN	WM-800_010	line	12	71.7607	70.7846	0.986398	142.545	19.9114	12.1771	142.588	65.8986	76.8516	55.5132	47.6352	0.0093	0.0113	38	10.4	FALSE	FALSE	FALSE	FALSE	FALSE	FALSE	FALSE
1463	1	228	1	5	4	highN	WM-800_010	line	12	136.851	189.937	1.38791	326.788	30.7601	18.6347	380.654	68.8551	88.2646	41.5843	50.1511	0.0156	0.0198	42.7	18.7	FALSE	FALSE	FALSE	FALSE	FALSE	FALSE	TRUE
1464	1	258	1	6	12	lowN	WM-800_010	line	12	52.9962	40.7124	0.768214	93.7086	16.9077	7.476	68.9083	54.0885	69.1758	44.7007	66.1235	0.0086	0.0115	45.7	8.1	FALSE	FALSE	TRUE	FALSE	FALSE	FALSE	FALSE
1465	1	333	2	7	3	highN	WM-800_010	line	12	100.27	238.524	2.37881	338.794	34.1476	18.155	390.478	61.5742	51.6847	58.8912	69.4241	0.0158	0.0177	49.1	14.7	FALSE	FALSE	TRUE	FALSE	FALSE	FALSE	FALSE
1466	1	376	2	8	8	lowN	WM-800_010	line	12	107.558	169.968	1.58024	277.526	32.4723	12.6052	261.449	55.4067	47.447	74.693	57.86	0.0117	0.0203	48.2	11.6	FALSE	FALSE	FALSE	FALSE	FALSE	FALSE	FALSE
1467	1	410	2	9	2	highN	WM-800_010	line	12	0	0	#DIV/0!	0	0	0	0	NA	NA	NA	NA	NA	NA	NA	NA	FALSE	FALSE	FALSE	TRUE	FALSE	FALSE	FALSE
1468	1	495	2	10	10	lowN	WM-800_010	line	12	70.7958	235.485	3.32626	306.281	23.1218	12.0959	147.499	51.67	44.7959	65.78	69.4241	0.0121	0.0184	49.3	14.9	FALSE	FALSE	TRUE	FALSE	FALSE	FALSE	FALSE
1469	1	505	2	11	1	highN	WM-800_010	line	12	66.5296	102.749	1.54441	169.279	25.3727	12.6716	128.728	61.0502	19.8521	75.6564	84.4915	0.0104	0.0123	52.6	11.7	FALSE	FALSE	FALSE	FALSE	FALSE	FALSE	TRUE
1470	1	596	2	12	9	lowN	WM-800_010	line	12	85.4829	207.397	2.42618	292.88	29.6162	15.5793	302.572	59.5581	59.0186	77.2969	43.6845	0.0123	0.0165	48.7	10.8	FALSE	FALSE	TRUE	FALSE	FALSE	FALSE	FALSE
1471	1	495	2	10	10	lowN	WM-800_010	line	3	23.6738	0	0	23.6738	8.9668	3.1513	14.1512	NA	23.461	88.136	68.403	NA	NA	NA	NA	FALSE	FALSE	FALSE	FALSE	FALSE	FALSE	FALSE
1472	1	495	2	10	10	lowN	WM-800_010	line	7	53.1295	16.1872	0.304674	69.3167	13.4686	6.2066	35.5803	52.7335	43.3984	67.2566	69.345	NA	NA	NA	NA	FALSE	FALSE	TRUE	FALSE	FALSE	FALSE	FALSE
1473	1	505	2	11	1	highN	WM-800_010	line	3	18.9112	0	0	18.9112	7.3137	2.6347	11.2037	NA	19.7654	75.5746	84.66	NA	NA	NA	NA	FALSE	FALSE	FALSE	FALSE	FALSE	FALSE	FALSE
1474	1	505	2	11	1	highN	WM-800_010	line	7	47.4922	3.7082	0.0780802	51.2004	15.2251	8.4576	72.9763	NA	20.1132	75.6564	84.2304	NA	NA	NA	NA	FALSE	FALSE	FALSE	FALSE	FALSE	FALSE	FALSE
1475	1	596	2	12	9	lowN	WM-800_010	line	3	21.6721	0	0	21.6721	8.4059	6.31	29.1228	NA	59.3911	76.866	43.7429	NA	NA	NA	NA	FALSE	FALSE	FALSE	FALSE	FALSE	FALSE	FALSE
1476	1	596	2	12	9	lowN	WM-800_010	line	7	55.9882	15.2295	0.272013	71.2177	14.9077	13.3653	119.91	69.4663	88.6218	47.3959	43.9823	NA	NA	NA	NA	FALSE	FALSE	TRUE	FALSE	FALSE	FALSE	FALSE
1477	1	31	1	1	11	highN	WM-800_011	line	3	NA	NA	#VALUE!	NA	NA	NA	NA	NA	NA	NA	NA	NA	NA	NA	NA	FALSE	FALSE	FALSE	FALSE	FALSE	FALSE	FALSE
1478	1	31	1	1	11	highN	WM-800_011	line	7	57.0433	16.4283	0.287997	73.4716	18.8413	5.6974	63.8952	40.2843	47.9335	58.0932	73.9733	NA	NA	NA	NA	FALSE	FALSE	FALSE	FALSE	FALSE	FALSE	FALSE
1479	1	65	1	2	6	lowN	WM-800_011	line	3	19.2968	0	0	19.2968	7.0701	2.9299	12.659	NA	29.0858	66.7681	84.1461	NA	NA	NA	NA	FALSE	FALSE	FALSE	FALSE	FALSE	FALSE	FALSE
1480	1	65	1	2	6	lowN	WM-800_011	line	7	27.8241	2.5467	0.0915286	30.3708	7.8303	3.0849	17.0914	NA	26.8914	68.7013	84.4073	NA	NA	NA	NA	FALSE	FALSE	TRUE	FALSE	FALSE	FALSE	FALSE
1481	1	150	1	3	7	highN	WM-800_011	line	3	21.8587	0.0248	0.00113456	21.8835	7.0996	5.6753	22.0315	NA	54.8781	53.6371	71.4848	NA	NA	NA	NA	FALSE	FALSE	FALSE	FALSE	FALSE	FALSE	FALSE
1482	1	150	1	3	7	highN	WM-800_011	line	7	67.2136	34.2321	0.509303	101.446	18.6716	12.6273	147.008	80.2859	61.2495	48.4157	70.3348	NA	NA	NA	NA	FALSE	FALSE	FALSE	FALSE	FALSE	FALSE	FALSE
1483	1	158	1	4	5	lowN	WM-800_011	line	3	16.6325	0	0	16.6325	6.7528	4.0664	12.2083	NA	NA	NA	NA	NA	NA	NA	NA	FALSE	FALSE	FALSE	FALSE	FALSE	FALSE	FALSE
1484	1	158	1	4	5	lowN	WM-800_011	line	7	30.3446	0.2529	0.00833427	30.5976	7.9852	6.7306	23.7765	NA	60.2794	43.9823	75.7383	NA	NA	NA	NA	FALSE	FALSE	TRUE	FALSE	FALSE	FALSE	FALSE
1485	1	246	1	5	4	highN	WM-800_011	line	3	23.6019	0	0	23.6019	6.2657	7.048	26.4298	NA	61.272	57.7168	61.0112	NA	NA	NA	NA	FALSE	FALSE	FALSE	FALSE	FALSE	FALSE	FALSE
1486	1	246	1	5	4	highN	WM-800_011	line	7	65.7391	25.7519	0.391729	91.491	17.7269	17.2768	185.693	51.8677	61.8849	57.86	60.2551	NA	NA	NA	NA	FALSE	FALSE	FALSE	FALSE	FALSE	TRUE	FALSE
1487	1	277	1	6	12	lowN	WM-800_011	line	3	21.6709	0	0	21.6709	7.4465	5.1513	24.1447	NA	54.8982	79.2038	45.898	NA	NA	NA	NA	FALSE	FALSE	FALSE	FALSE	FALSE	FALSE	FALSE
1488	1	277	1	6	12	lowN	WM-800_011	line	7	46.3821	12.5756	0.27113	58.9576	15.4317	8.31	72.2486	54.9522	54.611	78.7729	46.6161	NA	NA	NA	NA	FALSE	FALSE	FALSE	FALSE	FALSE	FALSE	FALSE
1489	1	346	2	7	3	highN	WM-800_011	line	3	22.3736	0	0	22.3736	8.0221	4.4576	20.8504	NA	41.9644	72.8226	65.213	NA	NA	NA	NA	FALSE	FALSE	FALSE	FALSE	FALSE	FALSE	FALSE
1490	1	346	2	7	3	highN	WM-800_011	line	7	55.3459	12.2216	0.220822	67.5675	17.9705	10.9889	114.7	54.5796	42.1534	72.8226	65.024	NA	NA	NA	NA	FALSE	FALSE	FALSE	FALSE	FALSE	FALSE	FALSE
1491	1	370	2	8	8	lowN	WM-800_011	line	3	22.2022	0	0	22.2022	8.369	2.893	14.5489	NA	24.2786	70.9771	84.7443	NA	NA	NA	NA	FALSE	FALSE	FALSE	FALSE	FALSE	FALSE	FALSE
1492	1	370	2	8	8	lowN	WM-800_011	line	7	40.7598	10.5187	0.258066	51.2786	14.3764	4.4059	39.8827	47.0473	24.527	70.8973	84.5757	NA	NA	NA	NA	FALSE	FALSE	TRUE	FALSE	FALSE	FALSE	FALSE
1493	1	437	2	9	2	highN	WM-800_011	line	3	15.1265	0	0	15.1265	5.7638	3.3063	10.5007	NA	40.7988	87.9667	51.2345	NA	NA	NA	NA	FALSE	FALSE	FALSE	FALSE	FALSE	FALSE	FALSE
1494	1	437	2	9	2	highN	WM-800_011	line	7	56.76	5.4937	0.0967882	62.2538	15.6531	9.8598	88.3361	43.6557	92.2852	36.5993	51.1155	NA	NA	NA	NA	FALSE	FALSE	FALSE	FALSE	FALSE	FALSE	FALSE
1495	1	456	2	10	10	lowN	WM-800_011	line	3	0	0	#DIV/0!	0	0	0	0	NA	NA	NA	NA	NA	NA	NA	NA	FALSE	FALSE	FALSE	TRUE	FALSE	FALSE	FALSE
1496	1	456	2	10	10	lowN	WM-800_011	line	7	0	0	#DIV/0!	0	0	0	0	NA	NA	NA	NA	NA	NA	NA	NA	FALSE	FALSE	FALSE	TRUE	FALSE	FALSE	FALSE
1497	1	31	1	1	11	highN	WM-800_011	line	12	90.6641	183.59	2.02494	274.254	31.9631	18.2804	236.299	60.6467	42.0837	58.2816	79.6347	0.0107	0.0147	47.1	13.6	FALSE	FALSE	FALSE	FALSE	FALSE	FALSE	FALSE
1498	1	65	1	2	6	lowN	WM-800_011	line	12	46.4647	41.7365	0.898241	88.2011	19.7048	7.0627	51.8893	58.4408	38.6033	56.5681	84.8286	0.0094	0.0122	43.4	11.5	FALSE	FALSE	TRUE	FALSE	FALSE	FALSE	FALSE
1499	1	150	1	3	7	highN	WM-800_011	line	12	115.404	259.465	2.24831	374.869	30.4133	17.0258	382.196	69.1256	61.5402	48.4718	69.988	0.0167	0.0225	49	15.8	FALSE	FALSE	FALSE	FALSE	FALSE	FALSE	TRUE
1500	1	158	1	4	5	lowN	WM-800_011	line	12	48.0217	55.7449	1.16083	103.767	14.1328	16.4871	86.1172	66.5138	83.5675	43.7429	52.6896	0.0094	0.0194	42.8	10.5	FALSE	FALSE	TRUE	FALSE	FALSE	FALSE	FALSE
1501	1	246	1	5	4	highN	WM-800_011	line	12	89.1557	275.44	3.08943	364.596	25.2694	21.3948	338.965	55.3764	62.1895	57.3665	60.444	0.016	0.0205	48.5	15.2	FALSE	FALSE	FALSE	FALSE	FALSE	TRUE	TRUE
1502	1	277	1	6	12	lowN	WM-800_011	line	12	67.8146	175.529	2.58836	243.343	22.1402	14.8856	172.346	49.0461	86.6485	47.2141	46.1374	0.0123	0.0162	45.5	13.8	FALSE	FALSE	FALSE	FALSE	FALSE	FALSE	FALSE
1503	1	346	2	7	3	highN	WM-800_011	line	12	93.8453	48.5674	0.517526	142.413	32.4797	12.2066	283.649	64.6646	41.9668	73.0092	65.024	0.0096	0.0089	45.9	14.3	FALSE	FALSE	FALSE	FALSE	FALSE	FALSE	FALSE
1504	1	370	2	8	8	lowN	WM-800_011	line	12	64.8599	174.03	2.68316	238.89	17.321	15.1218	144.809	46.6147	117.757	35.7539	26.4894	0.0131	0.0171	43.5	14.7	FALSE	FALSE	TRUE	FALSE	FALSE	FALSE	FALSE
1505	1	437	2	9	2	highN	WM-800_011	line	12	101.36	104.98	1.03571	206.339	30.1255	13.9926	256.878	54.0982	91.8622	36.5993	51.5385	0.008	0.0138	48	12.6	FALSE	FALSE	FALSE	FALSE	FALSE	FALSE	FALSE
1506	1	456	2	10	10	lowN	WM-800_011	line	12	0	0	#DIV/0!	0	0	0	0	NA	NA	NA	NA	NA	NA	NA	NA	FALSE	FALSE	FALSE	TRUE	FALSE	FALSE	FALSE
1507	1	549	2	11	1	highN	WM-800_011	line	12	86.3766	213.156	2.46775	299.533	20.0517	13.9705	124.817	62.0505	35.5163	56.263	88.2207	0.0162	0.0225	48.8	14.9	FALSE	FALSE	TRUE	FALSE	FALSE	FALSE	FALSE
1508	1	578	2	12	9	lowN	WM-800_011	line	12	76.0798	94.6234	1.24374	170.703	29.5498	11.6162	259.973	61.1466	67.8464	54.482	57.6716	0.0161	0.0189	49.2	14.3	FALSE	FALSE	TRUE	FALSE	FALSE	FALSE	TRUE
1509	1	549	2	11	1	highN	WM-800_011	line	3	25.5273	0	0	25.5273	9.1292	1.6015	10.8342	NA	8.0591	82.0254	89.9155	NA	NA	NA	NA	FALSE	FALSE	FALSE	FALSE	FALSE	FALSE	FALSE
1510	1	549	2	11	1	highN	WM-800_011	line	7	76.9547	31.4417	0.408574	108.396	16.5461	11.4391	85.6704	57.5134	35.3143	56.3803	88.3054	NA	NA	NA	NA	FALSE	FALSE	TRUE	FALSE	FALSE	FALSE	FALSE
1511	1	578	2	12	9	lowN	WM-800_011	line	3	23.5751	0	0	23.5751	7.9705	6.8487	29.9839	NA	58.4021	63.9263	57.6716	NA	NA	NA	NA	FALSE	FALSE	FALSE	FALSE	FALSE	FALSE	FALSE
1512	1	578	2	12	9	lowN	WM-800_011	line	7	53.4487	12.7995	0.239473	66.2482	20.4576	10.0148	103.809	75.494	68.74	53.7052	57.5548	NA	NA	NA	NA	FALSE	FALSE	TRUE	FALSE	FALSE	FALSE	FALSE
1513	1	20	1	1	11	highN	WM-800_014	line	3	19.6159	0	0	19.6159	7.7196	3.4686	16.5613	NA	37.6467	71.8591	70.4942	NA	NA	NA	NA	FALSE	FALSE	FALSE	FALSE	FALSE	FALSE	FALSE
1514	1	20	1	1	11	highN	WM-800_014	line	7	49.8643	10.9172	0.218938	60.7815	15.2915	13.3063	120.092	NA	38.1006	71.7524	70.147	NA	NA	NA	NA	FALSE	FALSE	FALSE	FALSE	FALSE	FALSE	FALSE
1515	1	88	1	2	6	lowN	WM-800_014	line	3	21.2278	0	0	21.2278	7.8155	5.0111	20.8717	NA	41.8033	84.4915	53.7052	NA	NA	NA	NA	FALSE	FALSE	FALSE	FALSE	FALSE	FALSE	FALSE
1516	1	88	1	2	6	lowN	WM-800_014	line	7	55.7923	10.474	0.187732	66.2663	20.7601	10.3026	117.058	59.2967	45.3984	86.1859	48.4157	NA	NA	NA	NA	FALSE	FALSE	TRUE	FALSE	FALSE	FALSE	FALSE
1517	1	112	1	3	7	highN	WM-800_014	line	3	17.9404	0	0	17.9404	7.6458	4.9225	19.5569	NA	33.6861	86.6981	59.6158	NA	NA	NA	NA	FALSE	FALSE	FALSE	FALSE	FALSE	FALSE	FALSE
1518	1	112	1	3	7	highN	WM-800_014	line	7	61.9437	11.1956	0.180738	73.1392	21.1365	12.059	149.944	68.9017	60.0872	59.8044	60.1084	NA	NA	NA	NA	FALSE	FALSE	FALSE	FALSE	FALSE	FALSE	FALSE
1519	1	166	1	4	5	lowN	WM-800_014	line	3	12.4503	0	0	12.4503	7.2251	3.9631	13.6367	NA	NA	NA	NA	NA	NA	NA	NA	FALSE	FALSE	FALSE	FALSE	FALSE	FALSE	FALSE
1520	1	166	1	4	5	lowN	WM-800_014	line	7	24.5978	2.1235	0.0863289	26.7212	12.6568	6.9815	31.7543	57.3366	42.7468	49.3712	87.882	NA	NA	NA	NA	FALSE	FALSE	TRUE	FALSE	FALSE	FALSE	FALSE
1521	1	249	1	5	4	highN	WM-800_014	line	3	23.3634	0	0	23.3634	8.9151	9.0775	42.2434	NA	81.7352	48.7743	49.4905	NA	NA	NA	NA	FALSE	FALSE	FALSE	FALSE	FALSE	FALSE	FALSE
1522	1	249	1	5	4	highN	WM-800_014	line	7	62.2943	22.294	0.357882	84.5883	20.4207	14.7823	196.077	72.765	81.5617	48.6548	49.7835	NA	NA	NA	NA	FALSE	FALSE	FALSE	FALSE	FALSE	FALSE	FALSE
1523	1	257	1	6	12	lowN	WM-800_014	line	3	13.9481	0	0	13.9481	4.9963	2.5904	4.7873	NA	NA	NA	NA	NA	NA	NA	NA	FALSE	FALSE	FALSE	FALSE	FALSE	FALSE	FALSE
1524	1	257	1	6	12	lowN	WM-800_014	line	7	28.1903	0	0	28.1903	8.952	4.5904	22.1424	NA	25.6301	80.3153	74.0546	NA	NA	NA	NA	FALSE	FALSE	FALSE	FALSE	FALSE	FALSE	FALSE
1525	1	308	2	7	3	highN	WM-800_014	line	3	18.7159	0.0218	0.00116479	18.7377	7.4465	3.7122	15.7789	NA	36.9012	74.7745	68.3243	NA	NA	NA	NA	FALSE	FALSE	FALSE	FALSE	FALSE	FALSE	FALSE
1526	1	308	2	7	3	highN	WM-800_014	line	7	32.5402	1.9862	0.0610383	34.5264	12.7897	8.3838	37.9977	NA	34.0263	77.728	68.2457	NA	NA	NA	NA	FALSE	FALSE	TRUE	FALSE	FALSE	FALSE	FALSE
1527	1	384	2	8	8	lowN	WM-800_014	line	3	22.2304	0	0	22.2304	7.8376	6.8487	29.6716	NA	63.854	44.5809	71.5651	NA	NA	NA	NA	FALSE	FALSE	FALSE	FALSE	FALSE	FALSE	FALSE
1528	1	384	2	8	8	lowN	WM-800_014	line	7	56.8099	10.3763	0.18265	67.1861	13.5277	10.9963	112.602	74.5969	95.6678	35.1444	49.1878	NA	NA	NA	NA	FALSE	FALSE	TRUE	FALSE	FALSE	FALSE	FALSE
1529	1	447	2	9	2	highN	WM-800_014	line	3	19.2132	0	0	19.2132	8.2214	5.476	23.2502	NA	38.439	79.9822	61.5788	NA	NA	NA	NA	FALSE	FALSE	FALSE	FALSE	FALSE	FALSE	FALSE
1530	1	447	2	9	2	highN	WM-800_014	line	7	46.1078	14.4692	0.313812	60.577	15.3727	15.9631	129.405	69.3269	68.2062	51.2345	60.5593	NA	NA	NA	NA	FALSE	FALSE	FALSE	FALSE	FALSE	TRUE	FALSE
1531	1	496	2	10	10	lowN	WM-800_014	line	3	22.7885	0.0175	0.000767931	22.8061	8.6052	6.369	25.7273	NA	51.8907	52.7409	75.3684	NA	NA	NA	NA	FALSE	FALSE	FALSE	FALSE	FALSE	FALSE	FALSE
1532	1	496	2	10	10	lowN	WM-800_014	line	7	38.5518	25.7551	0.668065	64.3069	10.6937	8.8782	64.0811	65.792	51.8315	53.0455	75.123	NA	NA	NA	NA	FALSE	FALSE	TRUE	FALSE	FALSE	FALSE	FALSE
1533	1	20	1	1	11	highN	WM-800_014	line	12	58.6505	216.941	3.69888	275.592	19.8081	15.262	206.523	56.8976	37.9932	71.4046	70.6022	0.0127	0.0173	47.3	14.1	FALSE	FALSE	FALSE	FALSE	FALSE	FALSE	FALSE
1534	1	88	1	2	6	lowN	WM-800_014	line	12	88.4514	169.642	1.91791	258.093	32.6642	16.3026	309.582	63.376	54.1942	77.2145	48.5913	0.0129	0.0227	46.6	14.4	FALSE	FALSE	TRUE	FALSE	FALSE	FALSE	FALSE
1535	1	112	1	3	7	highN	WM-800_014	line	12	111.992	108.158	0.965771	220.15	30.6125	16.7528	333.409	67.0233	60.6223	59.5002	59.8775	0.0116	0.0134	49.6	15.2	FALSE	FALSE	FALSE	FALSE	FALSE	FALSE	TRUE
1536	1	166	1	4	5	lowN	WM-800_014	line	12	48.6115	63.8994	1.31449	112.511	21.9114	13.0111	93.3132	53.2063	74.3495	50.7463	54.9042	0.0107	0.0126	46.5	9.1	FALSE	FALSE	TRUE	FALSE	FALSE	FALSE	FALSE
1537	1	249	1	5	4	highN	WM-800_014	line	12	89.678	216.381	2.41287	306.059	27.9631	17.2768	321.848	63.2409	81.6808	48.6548	49.6644	0.0115	0.0138	46.5	14.2	FALSE	FALSE	FALSE	FALSE	FALSE	FALSE	TRUE
1538	1	257	1	6	12	lowN	WM-800_014	line	12	45.6763	81.7111	1.78892	127.388	18.893	13.4096	88.5937	49.7784	25.4461	80.232	74.3219	0.0102	0.011	48.6	8.6	FALSE	FALSE	FALSE	FALSE	FALSE	TRUE	FALSE
1539	1	308	2	7	3	highN	WM-800_014	line	12	47.8213	66.915	1.39927	114.736	23.1365	8.7601	90.0888	47.1132	36.7635	77.3794	65.8571	0.0125	0.0111	51.4	11.8	FALSE	FALSE	TRUE	FALSE	FALSE	FALSE	FALSE
1540	1	384	2	8	8	lowN	WM-800_014	line	12	68.4749	183.377	2.67802	251.852	16.1993	17.0406	191.759	63.2438	95.363	35.4492	49.1878	0.0133	0.0194	37.5	14	FALSE	FALSE	TRUE	FALSE	FALSE	FALSE	FALSE
1541	1	447	2	9	2	highN	WM-800_014	line	12	63.7688	127.621	2.00131	191.39	27.9631	16.0148	255.232	65.1576	68.017	50.9308	61.0522	0.0085	0.0093	48	13	FALSE	FALSE	FALSE	FALSE	FALSE	FALSE	TRUE
1542	1	496	2	10	10	lowN	WM-800_014	line	12	49.5891	205.142	4.13683	254.731	12.2214	14.5609	119.783	57.8194	89.458	52.9269	37.6151	0.0133	0.0159	49.1	14.2	FALSE	FALSE	TRUE	FALSE	FALSE	FALSE	FALSE
1543	1	524	2	11	1	highN	WM-800_014	line	12	68.4635	218.086	3.18543	286.549	20.8782	10.0812	127.676	57.58	37.9933	70.9771	71.0296	0.0106	0.0161	51.2	13.8	FALSE	FALSE	TRUE	FALSE	FALSE	FALSE	FALSE
1544	1	576	2	12	9	lowN	WM-800_014	line	12	37.9878	104.121	2.74091	142.109	13.8081	8.9446	85.5528	65.3659	38.2368	73.706	68.0572	0.011	0.0123	44.2	12.6	FALSE	FALSE	TRUE	FALSE	FALSE	FALSE	FALSE
1545	1	524	2	11	1	highN	WM-800_014	line	3	22.9465	0	0	22.9465	8.6052	3.6753	19.1768	NA	37.7255	70.7897	71.4848	NA	NA	NA	NA	FALSE	FALSE	FALSE	FALSE	FALSE	FALSE	FALSE
1546	1	524	2	11	1	highN	WM-800_014	line	7	57.689	16.2849	0.282288	73.9739	19.9114	5.9188	68.244	58.8796	37.9932	71.672	70.3348	NA	NA	NA	NA	FALSE	FALSE	TRUE	FALSE	FALSE	FALSE	FALSE
1547	1	576	2	12	9	lowN	WM-800_014	line	3	20.3641	0	0	20.3641	8.6125	4.1697	11.8572	NA	32.3207	73.706	73.9733	NA	NA	NA	NA	FALSE	FALSE	FALSE	FALSE	FALSE	FALSE	FALSE
1548	1	576	2	12	9	lowN	WM-800_014	line	7	31.9659	15.0051	0.46941	46.971	10.8708	5.0627	36.1521	55.5905	38.5358	73.9733	67.4909	NA	NA	NA	NA	FALSE	FALSE	FALSE	FALSE	FALSE	FALSE	FALSE
1549	1	19	1	1	11	highN	WM-800_016	line	3	NA	NA	#VALUE!	NA	NA	NA	NA	NA	NA	NA	NA	NA	NA	NA	NA	FALSE	FALSE	FALSE	FALSE	FALSE	FALSE	FALSE
1550	1	19	1	1	11	highN	WM-800_016	line	7	34.7907	0.845	0.0242881	35.6358	13.7565	9.2546	52.3747	NA	74.3977	37.7338	67.8685	NA	NA	NA	NA	FALSE	FALSE	TRUE	FALSE	FALSE	FALSE	FALSE
1551	1	84	1	2	6	lowN	WM-800_016	line	3	20.5619	0.0145	0.000705188	20.5764	7.0111	5.5646	23.4785	NA	60.2614	66.8792	52.8594	NA	NA	NA	NA	FALSE	FALSE	FALSE	FALSE	FALSE	FALSE	FALSE
1552	1	84	1	2	6	lowN	WM-800_016	line	7	52.9211	8.2581	0.156046	61.1791	16.6716	6.893	68.8997	NA	56.4758	66.7681	56.7561	NA	NA	NA	NA	FALSE	FALSE	FALSE	FALSE	FALSE	FALSE	FALSE
1553	1	131	1	3	7	highN	WM-800_016	line	3	17.5834	0	0	17.5834	6.9077	4.5018	15.133	NA	NA	NA	NA	NA	NA	NA	NA	FALSE	FALSE	FALSE	FALSE	FALSE	FALSE	FALSE
1554	1	131	1	3	7	highN	WM-800_016	line	7	57.407	10.3519	0.180325	67.7589	16.1771	15.4022	141.793	NA	45.7683	58.5143	75.7174	NA	NA	NA	NA	FALSE	FALSE	FALSE	FALSE	FALSE	FALSE	FALSE
1555	1	193	1	4	5	lowN	WM-800_016	line	3	13.8309	0	0	13.8309	5.1808	3.941	10.708	NA	NA	NA	NA	NA	NA	NA	NA	FALSE	FALSE	TRUE	FALSE	FALSE	FALSE	FALSE
1556	1	193	1	4	5	lowN	WM-800_016	line	7	39.109	0.0175	0.000447467	39.1266	11.9336	14.0664	86.8821	NA	59.2584	59.3116	61.43	NA	NA	NA	NA	FALSE	FALSE	TRUE	FALSE	FALSE	FALSE	FALSE
1557	1	206	1	5	4	highN	WM-800_016	line	3	15.6835	0	0	15.6835	6.0959	3.7786	12.2219	NA	NA	NA	NA	NA	NA	NA	NA	FALSE	FALSE	FALSE	FALSE	FALSE	FALSE	FALSE
1558	1	206	1	5	4	highN	WM-800_016	line	7	51.4842	1.6681	0.0324002	53.1523	14.9889	12.2362	85.3832	57.3068	41.9799	51.8285	86.1916	NA	NA	NA	NA	FALSE	FALSE	FALSE	FALSE	FALSE	FALSE	FALSE
1559	1	266	1	6	12	lowN	WM-800_016	line	3	18.491	0	0	18.491	6.9963	2.6494	11.969	NA	27.3354	68.4342	84.2304	NA	NA	NA	NA	FALSE	FALSE	FALSE	FALSE	FALSE	FALSE	FALSE
1560	1	266	1	6	12	lowN	WM-800_016	line	7	35.7128	2.9445	0.0824494	38.6573	11.6236	6.2878	38.4395	NA	60.9745	68.7013	50.3242	NA	NA	NA	NA	FALSE	FALSE	FALSE	FALSE	FALSE	FALSE	FALSE
1561	1	320	2	7	3	highN	WM-800_016	line	3	20.7524	0	0	20.7524	7.1661	7.5793	28.9259	NA	73.5515	58.398	48.0505	NA	NA	NA	NA	FALSE	FALSE	FALSE	FALSE	FALSE	FALSE	FALSE
1562	1	320	2	7	3	highN	WM-800_016	line	7	47.8571	10.6343	0.222209	58.4914	14.797	11.0849	108.356	49.5469	72.8851	58.8188	48.2961	NA	NA	NA	NA	FALSE	FALSE	FALSE	FALSE	FALSE	FALSE	FALSE
1563	1	359	2	8	8	lowN	WM-800_016	line	3	11.3539	0	0	11.3539	5.7638	2.6863	7.5909	NA	NA	NA	NA	NA	NA	NA	NA	FALSE	FALSE	FALSE	FALSE	FALSE	FALSE	FALSE
1564	1	359	2	8	8	lowN	WM-800_016	line	7	33.7879	0	0	33.7879	14.2878	8.2583	59.2718	NA	52.1668	55.2781	72.5551	NA	NA	NA	NA	FALSE	FALSE	FALSE	FALSE	FALSE	FALSE	FALSE
1565	1	446	2	9	2	highN	WM-800_016	line	3	23.3381	0	0	23.3381	7.631	6.9373	30.1459	NA	62.9715	58.8188	58.2097	NA	NA	NA	NA	FALSE	FALSE	FALSE	FALSE	FALSE	FALSE	FALSE
1566	1	446	2	9	2	highN	WM-800_016	line	7	66.2845	20.793	0.313693	87.0775	17.9705	18.0959	178.68	55.9789	76.5267	45.1196	58.3537	NA	NA	NA	NA	FALSE	FALSE	FALSE	FALSE	FALSE	FALSE	FALSE
1567	1	465	2	10	10	lowN	WM-800_016	line	3	17.1656	0	0	17.1656	6.0295	4.3985	14.1903	NA	35.3365	62.3754	82.2881	NA	NA	NA	NA	FALSE	FALSE	FALSE	FALSE	FALSE	FALSE	FALSE
1568	1	465	2	10	10	lowN	WM-800_016	line	7	40.7118	2.1698	0.0532966	42.8815	11.3432	8.1919	54.6273	NA	51.273	62.6035	66.1235	NA	NA	NA	NA	FALSE	FALSE	FALSE	FALSE	FALSE	FALSE	FALSE
1569	1	19	1	1	11	highN	WM-800_016	line	12	62.4457	106.913	1.7121	169.359	19.0111	13.1661	150.712	57.106	64.3865	37.9862	77.6273	0.0145	0.0172	37.3	14.6	FALSE	FALSE	TRUE	FALSE	FALSE	TRUE	TRUE
1570	1	84	1	2	6	lowN	WM-800_016	line	12	74.2062	198.256	2.6717	272.463	16.6273	11.0701	136.43	53.2645	80.2921	42.9055	56.8024	0.0174	0.0266	45.7	19.1	FALSE	FALSE	TRUE	FALSE	FALSE	FALSE	FALSE
1571	1	131	1	3	7	highN	WM-800_016	line	12	120.188	179.313	1.49194	299.501	30.9963	18.6937	376.161	70.267	77.0863	27.3602	75.5535	0.0202	0.0233	46.6	21.2	FALSE	FALSE	FALSE	FALSE	FALSE	FALSE	TRUE
1572	1	193	1	4	5	lowN	WM-800_016	line	12	67.2446	110.535	1.64378	177.78	21.6458	14.6052	189.22	54.728	59.1109	59.6888	61.2003	0.0128	0.016	36.2	13.7	FALSE	FALSE	TRUE	FALSE	FALSE	FALSE	FALSE
1573	1	206	1	5	4	highN	WM-800_016	line	12	88.9224	152.144	1.71097	241.066	25.4244	15.6458	227.503	53.99	41.779	51.7762	86.4448	0.0218	0.0221	46.1	20.2	FALSE	FALSE	FALSE	FALSE	FALSE	FALSE	TRUE
1574	1	266	1	6	12	lowN	WM-800_016	line	12	61.9489	92.1953	1.48825	154.144	16.7454	11.572	125.251	50.0405	64.0561	64.9474	50.9965	0.0116	0.0152	44.6	14.8	FALSE	FALSE	FALSE	FALSE	FALSE	FALSE	FALSE
1575	1	320	2	7	3	highN	WM-800_016	line	12	90.2652	215.544	2.3879	305.81	24.7159	19.5793	291.196	62.3958	72.8804	59.4274	47.6922	0.0192	0.0222	47	18.1	FALSE	FALSE	FALSE	FALSE	FALSE	FALSE	FALSE
1576	1	359	2	8	8	lowN	WM-800_016	line	12	65.5314	95.1858	1.45252	160.717	27.2989	9.5572	148.562	67.9763	52.0858	55.4653	72.4489	0.0139	0.0174	41.3	14.5	FALSE	FALSE	FALSE	FALSE	FALSE	FALSE	FALSE
1577	1	446	2	9	2	highN	WM-800_016	line	12	118.644	213.572	1.8001	332.216	33.4613	18.5535	375.37	64.7818	88.8041	44.7608	46.4351	0.0211	0.028	49.1	17.6	FALSE	FALSE	FALSE	FALSE	FALSE	FALSE	TRUE
1578	1	465	2	10	10	lowN	WM-800_016	line	12	66.4977	138.669	2.08532	205.167	23.7712	9.69	140.587	69.0574	51.2001	62.7538	66.0461	0.0201	0.0198	44.5	18.2	FALSE	FALSE	FALSE	FALSE	FALSE	FALSE	FALSE
1579	1	529	2	11	1	highN	WM-800_016	line	12	124.596	131.07	1.05196	255.666	32.9225	19.3284	429.521	71.7914	56.6133	62.5646	60.8221	0.0187	0.02	44.6	20.9	FALSE	FALSE	FALSE	FALSE	FALSE	FALSE	TRUE
1580	1	599	2	12	9	lowN	WM-800_016	line	12	69.7541	131.593	1.88653	201.348	15.0923	17.7417	173.132	61.3834	64.5409	55.7703	59.6888	0.0179	0.018	41.7	17.6	FALSE	FALSE	TRUE	FALSE	FALSE	FALSE	FALSE
1581	1	529	2	11	1	highN	WM-800_016	line	3	15.6752	0	0	15.6752	6.1771	3.2325	11.3685	NA	NA	NA	NA	NA	NA	NA	NA	FALSE	FALSE	FALSE	FALSE	FALSE	FALSE	FALSE
1582	1	529	2	11	1	highN	WM-800_016	line	7	62.4331	5.4989	0.0880767	67.932	16.4945	11.1439	111.19	65.2293	56.2349	62.943	60.8221	NA	NA	NA	NA	FALSE	FALSE	FALSE	FALSE	FALSE	FALSE	FALSE
1583	1	599	2	12	9	lowN	WM-800_016	line	3	19.0704	0	0	19.0704	6.2952	6.3321	21.1897	NA	63.9758	55.9579	60.0663	NA	NA	NA	NA	FALSE	FALSE	FALSE	FALSE	FALSE	FALSE	FALSE
1584	1	599	2	12	9	lowN	WM-800_016	line	7	45.6783	6.7131	0.146965	52.3914	10.4871	12.4133	67.599	58.256	64.2342	56.1927	59.5731	NA	NA	NA	NA	FALSE	FALSE	TRUE	FALSE	FALSE	FALSE	FALSE
1585	1	9	1	1	11	highN	WM-800_019	line	3	12.071	0	0	12.071	5.5867	2.893	8.1991	NA	NA	NA	NA	NA	NA	NA	NA	FALSE	FALSE	FALSE	FALSE	FALSE	FALSE	FALSE
1586	1	9	1	1	11	highN	WM-800_019	line	7	36.3323	1.4921	0.0410681	37.8243	11.7048	9.3801	61.093	NA	55.2176	65.3252	59.4572	NA	NA	NA	NA	FALSE	FALSE	TRUE	FALSE	FALSE	FALSE	FALSE
1587	1	59	1	2	6	lowN	WM-800_019	line	3	16.3459	0	0	16.3459	4.0812	7.0554	14.5529	NA	83.5972	48.2329	48.1699	NA	NA	NA	NA	FALSE	FALSE	FALSE	FALSE	FALSE	FALSE	FALSE
1588	1	59	1	2	6	lowN	WM-800_019	line	7	42.5215	2.961	0.0696354	45.4825	11.8967	12.7085	73.9961	56.2696	68.5644	63.624	47.8116	NA	NA	NA	NA	FALSE	FALSE	FALSE	FALSE	FALSE	FALSE	FALSE
1589	1	122	1	3	7	highN	WM-800_019	line	3	15.1139	0	0	15.1139	5.4317	3.69	11.1806	NA	NA	NA	NA	NA	NA	NA	NA	FALSE	FALSE	FALSE	FALSE	FALSE	FALSE	FALSE
1590	1	122	1	3	7	highN	WM-800_019	line	7	53.7328	10.2029	0.189882	63.9357	15.4982	11.3432	104.035	NA	66.7923	57.86	55.3477	NA	NA	NA	NA	FALSE	FALSE	TRUE	FALSE	FALSE	FALSE	FALSE
1591	1	199	1	4	5	lowN	WM-800_019	line	3	17.6665	0	0	17.6665	5.9631	4.1993	16.6684	NA	47.7186	65.78	66.5014	NA	NA	NA	NA	FALSE	FALSE	FALSE	FALSE	FALSE	FALSE	FALSE
1592	1	199	1	4	5	lowN	WM-800_019	line	7	48.4985	8.0888	0.166785	56.5873	14.8044	5.941	54.9342	38.3045	48.1741	65.8571	65.9688	NA	NA	NA	NA	FALSE	FALSE	FALSE	FALSE	FALSE	FALSE	FALSE
1593	1	226	1	5	4	highN	WM-800_019	line	3	18.6065	0.0103	0.00055357	18.6167	6.4502	4.8708	22.2853	NA	31.7674	64.0022	84.2304	NA	NA	NA	NA	FALSE	FALSE	FALSE	FALSE	FALSE	FALSE	FALSE
1594	1	226	1	5	4	highN	WM-800_019	line	7	63.149	13.2595	0.209972	76.4085	17.5055	13.3506	160.192	NA	90.1869	35.4983	54.3148	NA	NA	NA	NA	FALSE	FALSE	FALSE	FALSE	FALSE	FALSE	FALSE
1595	1	300	1	6	12	lowN	WM-800_019	line	3	19.8183	0	0	19.8183	6.8487	6.7306	24.3268	NA	67.5944	51.6574	60.7482	NA	NA	NA	NA	FALSE	FALSE	FALSE	FALSE	FALSE	FALSE	FALSE
1596	1	300	1	6	12	lowN	WM-800_019	line	7	45.0492	15.7556	0.349742	60.8049	16.9004	10.1771	97.0827	67.6025	66.9571	51.5385	61.5044	NA	NA	NA	NA	FALSE	FALSE	TRUE	FALSE	FALSE	FALSE	FALSE
1597	1	345	2	7	3	highN	WM-800_019	line	3	19.3396	0	0	19.3396	6.6421	3.3432	12.8891	NA	33.5822	89.2395	57.1783	NA	NA	NA	NA	FALSE	FALSE	FALSE	FALSE	FALSE	FALSE	FALSE
1598	1	345	2	7	3	highN	WM-800_019	line	7	61.239	12.4715	0.203653	73.7105	18.0886	6.1328	77.9578	71.7746	33.5497	89.155	57.2953	NA	NA	NA	NA	FALSE	FALSE	FALSE	FALSE	FALSE	FALSE	FALSE
1599	1	356	2	8	8	lowN	WM-800_019	line	3	6.4767	0	0	6.4767	2.4723	2.4059	2.5762	NA	NA	NA	NA	NA	NA	NA	NA	FALSE	FALSE	FALSE	FALSE	FALSE	FALSE	FALSE
1600	1	356	2	8	8	lowN	WM-800_019	line	7	13.9503	0	0	13.9503	3.9926	3.6089	8.1745	NA	NA	NA	NA	NA	NA	NA	NA	FALSE	FALSE	FALSE	FALSE	FALSE	FALSE	FALSE
1601	1	432	2	9	2	highN	WM-800_019	line	3	9.8268	0	0	9.8268	3.4465	3.4539	6.4241	NA	NA	NA	NA	NA	NA	NA	NA	FALSE	FALSE	TRUE	FALSE	FALSE	FALSE	FALSE
1602	1	432	2	9	2	highN	WM-800_019	line	7	27.6928	0.7649	0.0276209	28.4577	13.2768	5.1513	26.3714	NA	68.882	54.7377	56.3803	NA	NA	NA	NA	FALSE	FALSE	TRUE	FALSE	FALSE	FALSE	FALSE
1603	1	471	2	10	10	lowN	WM-800_019	line	3	18.1778	0	0	18.1778	7.0258	5.0185	20.5148	NA	NA	NA	NA	NA	NA	NA	NA	FALSE	FALSE	FALSE	FALSE	FALSE	FALSE	FALSE
1604	1	471	2	10	10	lowN	WM-800_019	line	7	50.9509	2.7193	0.053371	53.6702	14.0443	9.3579	85.2561	48.4069	66.8039	49.6097	63.5864	NA	NA	NA	NA	FALSE	FALSE	FALSE	FALSE	FALSE	FALSE	FALSE
1605	1	508	2	11	1	highN	WM-800_019	line	3	15.8855	0	0	15.8855	6.7085	3.262	10.9508	NA	NA	NA	NA	NA	NA	NA	NA	FALSE	FALSE	FALSE	FALSE	FALSE	FALSE	FALSE
1606	1	508	2	11	1	highN	WM-800_019	line	7	39.258	1.3189	0.0335957	40.5769	12.5683	9.1808	64.4573	NA	53.9445	86.4448	39.6107	NA	NA	NA	NA	FALSE	FALSE	TRUE	FALSE	FALSE	FALSE	FALSE
1607	1	9	1	1	11	highN	WM-800_019	line	12	74.139	123.675	1.66815	197.814	21.5572	15.3358	229.619	60.4901	77.2323	43.804	58.9637	0.0187	0.0187	46	18.6	FALSE	FALSE	TRUE	FALSE	FALSE	TRUE	TRUE
1608	1	59	1	2	6	lowN	WM-800_019	line	12	60.2102	113.139	1.87906	173.349	17.6753	14.1697	157.122	49.2561	67.7151	63.8131	48.4718	0.0178	0.0225	45.4	19.1	FALSE	FALSE	FALSE	FALSE	FALSE	FALSE	TRUE
1609	1	122	1	3	7	highN	WM-800_019	line	12	98.409	193.258	1.96383	291.667	24.1402	18.9299	284.027	59.3253	66.6757	57.6716	55.6527	0.0155	0.0242	47.9	15.9	FALSE	FALSE	TRUE	FALSE	FALSE	FALSE	TRUE
1610	1	199	1	4	5	lowN	WM-800_019	line	12	68.6952	192.187	2.79767	260.882	24.2066	16.9077	174.589	56.7177	62.3952	65.591	52.0138	0.0183	0.0245	46.8	20.1	FALSE	FALSE	FALSE	FALSE	FALSE	FALSE	FALSE
1611	1	226	1	5	4	highN	WM-800_019	line	12	121.099	143.769	1.1872	264.869	32.1993	18.7306	418.048	72.9091	90.1674	35.6359	54.1967	0.017	0.0195	43	19.3	FALSE	FALSE	FALSE	FALSE	FALSE	FALSE	TRUE
1612	1	300	1	6	12	lowN	WM-800_019	line	12	81.7455	198.119	2.4236	279.864	28.8118	15.4908	327.951	50.9419	88.0914	49.9025	42.0061	0.0169	0.02	39.7	20.1	FALSE	FALSE	TRUE	FALSE	FALSE	FALSE	TRUE
1613	1	345	2	7	3	highN	WM-800_019	line	12	121.499	179.134	1.47437	300.632	33.1882	10.1624	258.009	66.9359	33.3807	89.324	57.2953	0.0213	0.0233	46.5	21.5	FALSE	FALSE	FALSE	FALSE	FALSE	FALSE	TRUE
1614	1	356	2	8	8	lowN	WM-800_019	line	12	46.3405	8.805	0.190007	55.1455	10.2214	6.3542	31.0756	50.2857	39.7246	56.8024	83.473	0.0058	0.01	NA	4.8	FALSE	FALSE	FALSE	FALSE	FALSE	FALSE	FALSE
1615	1	432	2	9	2	highN	WM-800_019	line	12	74.2768	95.9445	1.29172	170.221	29.203	9.7417	163.797	50.9373	55.6047	55.3477	69.0476	0.0117	0.0147	42.1	14.9	FALSE	FALSE	TRUE	FALSE	FALSE	FALSE	FALSE
1616	1	471	2	10	10	lowN	WM-800_019	line	12	87.7466	135.665	1.5461	223.412	28.583	13.3506	251.408	57.9226	65.3155	51.2874	63.3971	0.0146	0.023	43.1	16.2	FALSE	FALSE	FALSE	FALSE	FALSE	FALSE	TRUE
1617	1	508	2	11	1	highN	WM-800_019	line	12	83.0119	118.577	1.42843	201.589	26.3616	15.6827	216.322	65.1424	79.555	60.4122	40.0328	0.018	0.0212	49	17.6	FALSE	FALSE	TRUE	FALSE	FALSE	FALSE	FALSE
1618	1	569	2	12	9	lowN	WM-800_019	line	12	83.2723	104.095	1.25005	187.367	19.7934	11.7712	166.378	48.5212	71.1286	61.3558	47.5156	0.0198	0.0216	39.6	15.1	FALSE	FALSE	FALSE	FALSE	FALSE	FALSE	TRUE
1619	1	569	2	12	9	lowN	WM-800_019	line	3	19.1841	0	0	19.1841	7.2768	5.2472	20.4669	NA	58.4094	66.3125	55.2781	NA	NA	NA	NA	FALSE	FALSE	FALSE	FALSE	FALSE	FALSE	FALSE
1620	1	569	2	12	9	lowN	WM-800_019	line	7	46.2058	4.4292	0.0958581	50.6349	12.0148	13.5129	77.1967	42.6333	58.1056	65.5141	56.3803	NA	NA	NA	NA	FALSE	FALSE	FALSE	FALSE	FALSE	FALSE	FALSE
1621	1	13	1	1	11	highN	WM-800_025	line	3	12.4647	0	0	12.4647	4.8339	3.572	8.1166	NA	NA	NA	NA	NA	NA	NA	NA	FALSE	FALSE	FALSE	FALSE	FALSE	FALSE	FALSE
1622	1	13	1	1	11	highN	WM-800_025	line	7	34.5261	1.5033	0.043541	36.0294	14.9373	5.1218	33.7856	NA	35.7879	59.1232	85.0889	NA	NA	NA	NA	FALSE	TRUE	FALSE	FALSE	FALSE	FALSE	FALSE
1623	1	79	1	2	6	lowN	WM-800_025	line	3	22.0715	0	0	22.0715	8.2731	8.6937	36.7028	NA	79.4908	54.4328	46.0764	NA	NA	NA	NA	FALSE	FALSE	FALSE	FALSE	FALSE	FALSE	FALSE
1624	1	79	1	2	6	lowN	WM-800_025	line	7	49.9136	6.9626	0.139493	56.8763	16.6421	12.7159	117.244	61.4713	79.6833	54.0596	46.2571	NA	NA	NA	NA	FALSE	FALSE	TRUE	FALSE	FALSE	FALSE	FALSE
1625	1	132	1	3	7	highN	WM-800_025	line	3	20.1657	0.0145	0.000719043	20.1802	7.9041	4.9373	22.4796	NA	53.5867	65.213	61.2003	NA	NA	NA	NA	FALSE	FALSE	FALSE	FALSE	FALSE	FALSE	FALSE
1626	1	132	1	3	7	highN	WM-800_025	line	7	54.3504	13.1741	0.242392	67.5245	20.0812	10.5387	116.657	48.4141	53.9649	65.213	60.8221	NA	NA	NA	NA	FALSE	FALSE	FALSE	FALSE	FALSE	FALSE	FALSE
1627	1	196	1	4	5	lowN	WM-800_025	line	3	22.5189	0	0	22.5189	7.4539	5.9926	22.9461	NA	39.3518	63.6999	76.9483	NA	NA	NA	NA	FALSE	FALSE	FALSE	FALSE	FALSE	FALSE	FALSE
1628	1	196	1	4	5	lowN	WM-800_025	line	7	65.092	6.8039	0.104527	71.8958	16.2952	8.8487	77.7147	NA	44.4782	58.3261	77.1957	NA	NA	NA	NA	FALSE	FALSE	FALSE	FALSE	FALSE	FALSE	FALSE
1629	1	231	1	5	4	highN	WM-800_025	line	3	24.1383	0	0	24.1383	9.786	3.5646	18.0579	NA	28.6599	63.624	87.7161	NA	NA	NA	NA	FALSE	FALSE	FALSE	FALSE	FALSE	FALSE	FALSE
1630	1	231	1	5	4	highN	WM-800_025	line	7	55.2679	9.4742	0.171423	64.7421	22.2435	4.5314	55.2973	54.7353	28.8577	63.5106	87.6317	NA	NA	NA	NA	FALSE	FALSE	FALSE	FALSE	FALSE	FALSE	FALSE
1631	1	273	1	6	12	lowN	WM-800_025	line	3	19.5006	0	0	19.5006	6.3469	5.0923	19.4043	NA	54.6538	53.9416	71.4046	NA	NA	NA	NA	FALSE	FALSE	FALSE	FALSE	FALSE	FALSE	FALSE
1632	1	273	1	6	12	lowN	WM-800_025	line	7	54.4434	2.5423	0.0466962	56.9856	13.845	8.2214	75.589	NA	58.2745	50.5083	71.2172	NA	NA	NA	NA	FALSE	FALSE	FALSE	FALSE	FALSE	FALSE	FALSE
1633	1	338	2	7	3	highN	WM-800_025	line	3	25.9845	0	0	25.9845	9.5424	6.6494	38.0886	NA	63.6063	50.2702	66.1235	NA	NA	NA	NA	FALSE	FALSE	FALSE	FALSE	FALSE	FALSE	FALSE
1634	1	338	2	7	3	highN	WM-800_025	line	7	73.0758	23.9723	0.328047	97.0481	20.1033	10.4797	130.089	63.3024	78.844	35.7539	65.4021	NA	NA	NA	NA	FALSE	FALSE	FALSE	FALSE	FALSE	FALSE	FALSE
1635	1	364	2	8	8	lowN	WM-800_025	line	3	24.9844	0	0	24.9844	8.7675	8.1181	36.5949	NA	63.0765	64.1152	52.8083	NA	NA	NA	NA	FALSE	FALSE	FALSE	FALSE	FALSE	FALSE	FALSE
1636	1	364	2	8	8	lowN	WM-800_025	line	7	54.2103	2.2163	0.0408834	56.4267	17.9336	11.7638	100.977	72.368	62.6897	64.5694	52.7409	NA	NA	NA	NA	FALSE	FALSE	FALSE	FALSE	FALSE	FALSE	FALSE
1637	1	435	2	9	2	highN	WM-800_025	line	3	15.0558	0	0	15.0558	5.3653	5.5351	17.2777	NA	61.9815	51.895	66.1235	NA	NA	NA	NA	FALSE	FALSE	FALSE	FALSE	FALSE	FALSE	FALSE
1638	1	435	2	9	2	highN	WM-800_025	line	7	61.0264	6.4099	0.105035	67.4362	18.0664	14.7085	157.385	NA	68.0393	45.8372	66.1235	NA	NA	NA	NA	FALSE	FALSE	TRUE	FALSE	FALSE	FALSE	FALSE
1639	1	457	2	10	10	lowN	WM-800_025	line	3	14.02	0	0	14.02	4	4.4576	10.3067	NA	NA	NA	NA	NA	NA	NA	NA	FALSE	FALSE	FALSE	FALSE	FALSE	FALSE	FALSE
1640	1	457	2	10	10	lowN	WM-800_025	line	7	42.0237	0	0	42.0237	11.4686	6.5166	28.5088	NA	38.5655	53.6371	87.7974	NA	NA	NA	NA	FALSE	FALSE	FALSE	FALSE	FALSE	FALSE	FALSE
1641	1	530	2	11	1	highN	WM-800_025	line	3	20.8786	0	0	20.8786	7.8819	3.8819	17.725	NA	33.4169	58.0215	88.5616	NA	NA	NA	NA	FALSE	FALSE	FALSE	FALSE	FALSE	FALSE	FALSE
1642	1	530	2	11	1	highN	WM-800_025	line	7	73.2962	11.4039	0.155587	84.7001	21.0184	8.2509	111.527	51.3194	84.9253	28.4956	66.5791	NA	NA	NA	NA	FALSE	FALSE	FALSE	FALSE	FALSE	FALSE	FALSE
1643	1	13	1	1	11	highN	WM-800_025	line	12	59.2235	121.302	2.04821	180.526	19.2989	13.203	162.653	45.8439	62.3749	32.7047	84.9204	0.0141	0.0146	49.3	12.4	FALSE	TRUE	FALSE	FALSE	FALSE	TRUE	TRUE
1644	1	79	1	2	6	lowN	WM-800_025	line	12	81.9175	151.746	1.85243	233.664	26.9004	16.155	230.938	61.7034	80.4016	54.0596	45.5388	0.0117	0.0151	52.9	12.3	FALSE	FALSE	TRUE	FALSE	FALSE	FALSE	FALSE
1645	1	132	1	3	7	highN	WM-800_025	line	12	81.9214	147.465	1.80008	229.387	34.1181	13.0258	294.228	59.0059	53.7343	65.78	60.4857	0.0088	0.0159	50	13.2	FALSE	FALSE	FALSE	FALSE	TRUE	FALSE	FALSE
1646	1	196	1	4	5	lowN	WM-800_025	line	12	95.15	146.816	1.543	241.966	29.69	12.8708	251.683	62.438	43.497	58.775	77.728	0.0132	0.0186	50.6	14	FALSE	FALSE	FALSE	FALSE	FALSE	FALSE	FALSE
1647	1	231	1	5	4	highN	WM-800_025	line	12	83.8232	83.3846	0.994768	167.208	28.738	12.7528	218.513	66.0176	26.9036	63.4349	89.6615	0.0071	0.0097	38.4	14.6	FALSE	FALSE	FALSE	FALSE	FALSE	FALSE	FALSE
1648	1	273	1	6	12	lowN	WM-800_025	line	12	93.7771	149.812	1.59753	243.589	21.9336	14.1181	184.514	51.6989	58.2386	50.8118	70.9496	0.0143	0.0209	50.1	12.2	FALSE	FALSE	FALSE	FALSE	FALSE	FALSE	FALSE
1649	1	338	2	7	3	highN	WM-800_025	line	12	124.804	240.71	1.92871	365.514	29.9926	18.5166	368.642	64.1384	79.2876	35.9901	64.7223	0.0204	0.0219	48.5	16.9	FALSE	FALSE	FALSE	FALSE	FALSE	FALSE	TRUE
1650	1	364	2	8	8	lowN	WM-800_025	line	12	86.0816	85.0875	0.988452	171.169	32.1993	14.9816	252.212	55.4975	62.58	64.4931	52.9269	0.0145	0.0195	52.9	14.4	FALSE	FALSE	FALSE	FALSE	FALSE	FALSE	FALSE
1651	1	435	2	9	2	highN	WM-800_025	line	12	94.6759	204.576	2.16081	299.252	31.4834	19.69	342.738	64.1735	67.9785	45.898	66.1235	0.0141	0.0222	53.3	14.1	FALSE	FALSE	TRUE	FALSE	FALSE	FALSE	TRUE
1652	1	457	2	10	10	lowN	WM-800_025	line	12	64.3729	82.7154	1.28494	147.088	19.203	9.1144	78.4711	73.0789	39.1058	53.7735	87.1207	0.0105	0.0142	50.2	11.3	FALSE	FALSE	FALSE	FALSE	FALSE	FALSE	FALSE
1653	1	530	2	11	1	highN	WM-800_025	line	12	107.026	182.626	1.70637	289.652	32.4502	11.8155	261.973	68.2193	84.6247	29.0628	66.3125	0.0114	0.0164	50.3	15.1	FALSE	FALSE	FALSE	FALSE	FALSE	FALSE	TRUE
1654	1	590	2	12	9	lowN	WM-800_025	line	12	98.8815	215.994	2.18438	314.876	33.7048	15.7712	257.435	47.2945	67.2354	50.9965	61.7681	0.0185	0.0231	51	17.6	FALSE	FALSE	TRUE	FALSE	FALSE	FALSE	TRUE
1655	1	590	2	12	9	lowN	WM-800_025	line	3	27.0147	0.1034	0.00382755	27.1181	8.0738	7.0701	32.999	NA	59.0361	58.7027	62.2612	NA	NA	NA	NA	FALSE	FALSE	FALSE	FALSE	FALSE	FALSE	FALSE
1656	1	590	2	12	9	lowN	WM-800_025	line	7	61.7887	16.5996	0.268651	78.3883	14.8487	11.1513	74.309	57.4694	67.7328	50.5737	61.6935	NA	NA	NA	NA	FALSE	FALSE	TRUE	FALSE	FALSE	FALSE	FALSE
1657	1	27	1	1	11	highN	WM-800_027	line	3	18.2527	0	0	18.2527	7.2989	5.6162	20.831	NA	NA	NA	NA	NA	NA	NA	NA	FALSE	FALSE	FALSE	FALSE	FALSE	FALSE	FALSE
1658	1	27	1	1	11	highN	WM-800_027	line	7	49.7918	9.1971	0.184711	58.9889	15.1513	19.9262	154.771	68.5002	71.1696	49.0686	59.7618	NA	NA	NA	NA	FALSE	FALSE	FALSE	FALSE	FALSE	FALSE	FALSE
1659	1	97	1	2	6	lowN	WM-800_027	line	3	19.4484	0	0	19.4484	7.7565	5.262	21.536	NA	33.7705	60.297	85.9325	NA	NA	NA	NA	FALSE	FALSE	TRUE	FALSE	FALSE	FALSE	FALSE
1660	1	97	1	2	6	lowN	WM-800_027	line	7	35.6353	6.4516	0.181045	42.0868	16.1107	6.9373	56.4297	65.855	33.2942	60.1817	86.5241	NA	NA	NA	NA	FALSE	FALSE	TRUE	FALSE	FALSE	FALSE	FALSE
1661	1	120	1	3	7	highN	WM-800_027	line	3	14.1878	0	0	14.1878	6.2583	3.3653	5.1113	NA	NA	NA	NA	NA	NA	NA	NA	FALSE	FALSE	FALSE	FALSE	FALSE	FALSE	FALSE
1662	1	120	1	3	7	highN	WM-800_027	line	7	40.7596	5.1736	0.12693	45.9332	14.3247	5.1882	34.0633	NA	25.8159	83.127	71.0571	NA	NA	NA	NA	FALSE	FALSE	FALSE	FALSE	FALSE	FALSE	FALSE
1663	1	174	1	4	5	lowN	WM-800_027	line	3	19.1657	0	0	19.1657	6.5609	5.5572	18.6135	NA	49.5399	57.905	72.5551	NA	NA	NA	NA	FALSE	FALSE	FALSE	FALSE	FALSE	FALSE	FALSE
1664	1	174	1	4	5	lowN	WM-800_027	line	7	27.1741	4.8405	0.178129	32.0147	7.048	4.8118	19.7125	58.5992	47.219	59.8775	72.9035	NA	NA	NA	NA	FALSE	FALSE	TRUE	FALSE	FALSE	FALSE	FALSE
1665	1	210	1	5	4	highN	WM-800_027	line	3	19.6482	0	0	19.6482	8.0295	6.1181	24.97	NA	61.8034	43.5036	74.693	NA	NA	NA	NA	FALSE	FALSE	FALSE	FALSE	FALSE	FALSE	FALSE
1666	1	210	1	5	4	highN	WM-800_027	line	7	37.8138	13.265	0.350798	51.0788	20.1181	7.8819	80.865	68.8857	61.096	43.8626	75.0414	NA	NA	NA	NA	FALSE	FALSE	TRUE	FALSE	FALSE	FALSE	FALSE
1667	1	298	1	6	12	lowN	WM-800_027	line	3	20.7036	0	0	20.7036	7.9926	3.2472	14.4241	NA	28.9174	77.5629	73.5197	NA	NA	NA	NA	FALSE	FALSE	FALSE	FALSE	FALSE	FALSE	FALSE
1668	1	298	1	6	12	lowN	WM-800_027	line	7	34.7526	13.3955	0.385453	48.1481	10.893	4.7232	29.6425	65.5876	26.9075	79.0379	74.0546	NA	NA	NA	NA	FALSE	FALSE	FALSE	FALSE	FALSE	FALSE	FALSE
1669	1	315	2	7	3	highN	WM-800_027	line	3	11.5439	0	0	11.5439	5.6605	1.8376	4.5413	NA	NA	NA	NA	NA	NA	NA	NA	FALSE	FALSE	FALSE	FALSE	FALSE	FALSE	FALSE
1670	1	315	2	7	3	highN	WM-800_027	line	7	29.052	0.9573	0.0329513	30.0093	11.7269	5.6015	34.0945	NA	32.6066	78.4248	68.9686	NA	NA	NA	NA	FALSE	FALSE	FALSE	FALSE	FALSE	FALSE	FALSE
1671	1	393	2	8	8	lowN	WM-800_027	line	3	20.2431	0	0	20.2431	7.7934	7.6089	30.3259	NA	78.1275	49.0131	52.8594	NA	NA	NA	NA	FALSE	FALSE	FALSE	FALSE	FALSE	FALSE	FALSE
1672	1	393	2	8	8	lowN	WM-800_027	line	7	39.6057	6.718	0.169622	46.3238	20.0738	9.8155	106.321	57.9725	73.9754	51.7098	54.3148	NA	NA	NA	NA	FALSE	FALSE	TRUE	FALSE	FALSE	FALSE	FALSE
1673	1	421	2	9	2	highN	WM-800_027	line	3	19.6816	0	0	19.6816	7.9483	3.3579	15.6155	NA	35.7414	66.8792	77.3794	NA	NA	NA	NA	FALSE	FALSE	FALSE	FALSE	FALSE	FALSE	FALSE
1674	1	421	2	9	2	highN	WM-800_027	line	7	53.753	5.3556	0.0996335	59.1087	19.7196	11.7565	110.837	NA	35.7113	66.3125	77.9762	NA	NA	NA	NA	FALSE	FALSE	FALSE	FALSE	FALSE	FALSE	FALSE
1675	1	470	2	10	10	lowN	WM-800_027	line	3	8.3999	0	0	8.3999	4.2288	4.6421	8.2009	NA	NA	NA	NA	NA	NA	NA	NA	FALSE	FALSE	FALSE	FALSE	FALSE	FALSE	FALSE
1676	1	470	2	10	10	lowN	WM-800_027	line	7	23.5191	0.5167	0.0219694	24.0358	10.2583	6.9815	41.342	NA	60.7498	62.0719	57.1783	NA	NA	NA	NA	FALSE	FALSE	TRUE	FALSE	FALSE	FALSE	FALSE
1677	1	516	2	11	1	highN	WM-800_027	line	3	23.4202	0	0	23.4202	8.6273	4.952	23.5637	NA	39.0856	78.4248	62.4896	NA	NA	NA	NA	FALSE	FALSE	FALSE	FALSE	FALSE	FALSE	FALSE
1678	1	516	2	11	1	highN	WM-800_027	line	7	59.4444	10.4016	0.17498	69.8459	20.214	13.1218	115.115	71.3972	38.9423	78.6072	62.4505	NA	NA	NA	NA	FALSE	FALSE	FALSE	FALSE	FALSE	FALSE	FALSE
1679	1	27	1	1	11	highN	WM-800_027	line	12	89.3506	131.284	1.46931	220.634	33.0111	22.524	456.351	76.7982	71.1787	49.1325	59.6888	0.0155	0.0149	43.9	18.1	FALSE	FALSE	FALSE	FALSE	FALSE	FALSE	TRUE
1680	1	97	1	2	6	lowN	WM-800_027	line	12	57.0903	137.641	2.41093	194.731	21.6384	14.1181	171.312	60.6153	68.0909	60.0663	51.8428	0.0183	0.0183	45.8	14.6	FALSE	FALSE	TRUE	FALSE	FALSE	FALSE	FALSE
1681	1	120	1	3	7	highN	WM-800_027	line	12	73.2123	73.3261	1.00155	146.538	29.2546	7.6236	158.927	74.7949	25.8434	83.127	71.0296	0.0072	0.0102	45.3	15.2	FALSE	FALSE	FALSE	FALSE	FALSE	FALSE	FALSE
1682	1	174	1	4	5	lowN	WM-800_027	line	12	50.5638	70.5174	1.39462	121.081	15.3284	7.786	79.3437	NA	47.9575	60.3705	71.672	0.0166	0.0165	50.2	16.1	FALSE	FALSE	TRUE	FALSE	FALSE	FALSE	FALSE
1683	1	210	1	5	4	highN	WM-800_027	line	12	54.8263	184.86	3.37174	239.686	26.524	18.7306	271.268	73.9028	60.9763	43.9823	75.0414	0.0202	0.0153	49.6	17.8	FALSE	FALSE	TRUE	FALSE	FALSE	FALSE	TRUE
1684	1	298	1	6	12	lowN	WM-800_027	line	12	55.5486	141.572	2.54862	197.121	11.1808	13.6458	91.9654	57.8625	76.2306	58.4701	45.2993	0.0158	0.0179	49.2	16.5	FALSE	FALSE	TRUE	FALSE	FALSE	FALSE	FALSE
1685	1	315	2	7	3	highN	WM-800_027	line	12	55.0976	43.1122	0.78247	98.2098	20.4133	9.3579	106.786	61.5211	32.929	77.3794	69.6916	0.0094	0.0052	48.4	10.7	FALSE	FALSE	FALSE	FALSE	FALSE	FALSE	FALSE
1686	1	393	2	8	8	lowN	WM-800_027	line	12	64.5893	137.538	2.12943	202.127	32.3838	12.7011	259.447	71.5806	72.7576	53.1639	54.0785	0.0135	0.0119	48.5	12.7	FALSE	FALSE	TRUE	FALSE	FALSE	FALSE	FALSE
1687	1	421	2	9	2	highN	WM-800_027	line	12	99.5596	114.588	1.15095	214.148	28.6421	16.797	282.33	63.6075	35.8376	66.5351	77.6273	0.0143	0.0174	50.2	17	FALSE	FALSE	FALSE	FALSE	FALSE	FALSE	TRUE
1688	1	470	2	10	10	lowN	WM-800_027	line	12	32.4803	67.7655	2.08636	100.246	10.3026	10.6125	73.1213	54.1442	91.5252	31.4135	57.0613	0.0099	0.0095	37.6	11.3	FALSE	FALSE	TRUE	FALSE	FALSE	FALSE	FALSE
1689	1	516	2	11	1	highN	WM-800_027	line	12	83.9044	141.163	1.68243	225.067	29.3948	13.5424	282.27	66.0738	38.753	78.6072	62.6398	0.016	0.018	55	15.6	FALSE	FALSE	FALSE	FALSE	FALSE	FALSE	FALSE
1690	1	577	2	12	9	lowN	WM-800_027	line	12	53.9046	147.295	2.73251	201.199	25.7196	12.6347	220.299	47.8231	60.2304	63.624	56.1456	0.0158	0.0154	55.8	14.1	FALSE	FALSE	TRUE	FALSE	FALSE	FALSE	TRUE
1691	1	577	2	12	9	lowN	WM-800_027	line	3	NA	NA	#VALUE!	NA	NA	NA	NA	NA	NA	NA	NA	NA	NA	NA	NA	FALSE	FALSE	FALSE	FALSE	FALSE	FALSE	FALSE
1692	1	577	2	12	9	lowN	WM-800_027	line	7	41.945	5.4882	0.130843	47.4332	15.5129	16.1845	127.867	63.0842	60.2983	63.3214	56.3803	NA	NA	NA	NA	FALSE	FALSE	FALSE	FALSE	FALSE	TRUE	FALSE
1693	1	36	1	1	11	highN	WM-800_031	line	3	16.3557	0	0	16.3557	5.0775	7.5055	20.5983	NA	60.1463	74.136	45.7177	NA	NA	NA	NA	FALSE	FALSE	FALSE	FALSE	FALSE	FALSE	FALSE
1694	1	36	1	1	11	highN	WM-800_031	line	7	32.0213	6.9237	0.216222	38.9449	10.7528	17.1365	82.3472	NA	89.2223	45.1796	45.5981	NA	NA	NA	NA	FALSE	FALSE	TRUE	FALSE	FALSE	FALSE	FALSE
1695	1	80	1	2	6	lowN	WM-800_031	line	3	20.8962	0	0	20.8962	7.0701	5.7491	22.3332	NA	52.1031	50.0862	77.8107	NA	NA	NA	NA	FALSE	FALSE	FALSE	FALSE	FALSE	FALSE	FALSE
1696	1	80	1	2	6	lowN	WM-800_031	line	7	42.4693	9.2606	0.218054	51.7299	11.5424	9.2251	66.1908	75.8156	74.5681	50.3893	55.0426	NA	NA	NA	NA	FALSE	FALSE	TRUE	FALSE	FALSE	FALSE	FALSE
1697	1	109	1	3	7	highN	WM-800_031	line	3	14.4919	0	0	14.4919	6.5387	2.8339	10.0481	NA	NA	NA	NA	NA	NA	NA	NA	FALSE	FALSE	FALSE	FALSE	FALSE	FALSE	FALSE
1698	1	109	1	3	7	highN	WM-800_031	line	7	42.2858	5.9129	0.139832	48.1987	17.5351	7.6458	78.3541	70.1288	43.2297	57.4834	79.2869	NA	NA	NA	NA	FALSE	FALSE	FALSE	FALSE	FALSE	FALSE	FALSE
1699	1	176	1	4	5	lowN	WM-800_031	line	3	13.7505	0	0	13.7505	4.4723	3.0701	6.4533	NA	NA	NA	NA	NA	NA	NA	NA	FALSE	FALSE	TRUE	FALSE	FALSE	FALSE	FALSE
1700	1	176	1	4	5	lowN	WM-800_031	line	7	40.3286	0	0	40.3286	11.7712	10.0295	42.3352	NA	36.5652	56.3099	87.1249	NA	NA	NA	NA	FALSE	FALSE	TRUE	FALSE	FALSE	FALSE	FALSE
1701	1	202	1	5	4	highN	WM-800_031	line	3	20.0719	0	0	20.0719	6.5166	3.69	13.505	NA	26.2774	67.7901	85.9325	NA	NA	NA	NA	FALSE	FALSE	FALSE	FALSE	FALSE	FALSE	FALSE
1702	1	202	1	5	4	highN	WM-800_031	line	7	68.9695	6.6744	0.0967732	75.6439	16.893	12.0812	75.179	68.659	26.0103	68.0572	85.9325	NA	NA	NA	NA	FALSE	FALSE	FALSE	FALSE	FALSE	FALSE	FALSE
1703	1	286	1	6	12	lowN	WM-800_031	line	3	20.157	0	0	20.157	7.786	6.8266	28.1205	NA	72.7951	39.0692	68.1357	NA	NA	NA	NA	FALSE	FALSE	FALSE	FALSE	FALSE	FALSE	FALSE
1704	1	286	1	6	12	lowN	WM-800_031	line	7	39.1176	11.7471	0.300302	50.8647	17.0923	9.5424	98.5492	55.4858	69.9709	41.17	68.8591	NA	NA	NA	NA	FALSE	FALSE	FALSE	FALSE	FALSE	FALSE	FALSE
1705	1	344	2	7	3	highN	WM-800_031	line	3	24.2493	0	0	24.2493	7.631	6.9004	28.8674	NA	63.0087	62.4896	54.5017	NA	NA	NA	NA	FALSE	FALSE	FALSE	FALSE	FALSE	FALSE	FALSE
1706	1	344	2	7	3	highN	WM-800_031	line	7	42.0782	30.1586	0.716727	72.2368	18.1697	12.5904	129.69	56.1544	63.102	62.1115	54.7865	NA	NA	NA	NA	FALSE	FALSE	TRUE	FALSE	FALSE	FALSE	FALSE
1707	1	396	2	8	8	lowN	WM-800_031	line	3	18.918	0	0	18.918	5.8893	5.8376	17.5932	NA	53.2093	66.1577	60.633	NA	NA	NA	NA	FALSE	FALSE	FALSE	FALSE	FALSE	FALSE	FALSE
1708	1	396	2	8	8	lowN	WM-800_031	line	7	38.5173	5.9964	0.155681	44.5137	11.3506	7.5055	56.6203	36.7932	52.3383	66.3464	61.3153	NA	NA	NA	NA	FALSE	FALSE	TRUE	FALSE	FALSE	FALSE	FALSE
1709	1	438	2	9	2	highN	WM-800_031	line	3	19.3465	0.0145	0.00074949	19.361	6.9004	5.321	18.4096	NA	54.8594	71.672	53.4686	NA	NA	NA	NA	FALSE	FALSE	FALSE	FALSE	FALSE	FALSE	FALSE
1710	1	438	2	9	2	highN	WM-800_031	line	7	55.2535	8.2177	0.148727	63.4712	18.3469	12.7159	133.487	NA	55.8545	71.4046	52.7409	NA	NA	NA	NA	FALSE	FALSE	FALSE	FALSE	FALSE	FALSE	FALSE
1711	1	469	2	10	10	lowN	WM-800_031	line	3	20.2697	0	0	20.2697	7.3727	7.1439	27.8708	NA	74.9448	57.0613	47.9939	NA	NA	NA	NA	FALSE	FALSE	FALSE	FALSE	FALSE	FALSE	FALSE
1712	1	469	2	10	10	lowN	WM-800_031	line	7	44.5132	9.3738	0.210585	53.887	11.4465	13.6827	80.4954	43.8802	74.9616	57.1073	47.9311	NA	NA	NA	NA	FALSE	FALSE	TRUE	FALSE	FALSE	FALSE	FALSE
1713	1	545	2	11	1	highN	WM-800_031	line	3	15.9013	0.0175	0.00110054	15.9188	6.4797	5.2694	20.3566	NA	48.6326	59.0798	72.2876	NA	NA	NA	NA	FALSE	FALSE	FALSE	FALSE	FALSE	FALSE	FALSE
1714	1	545	2	11	1	highN	WM-800_031	line	7	60.9702	8.3963	0.137712	69.3666	19.321	9.2694	108.105	66.6191	64.2371	43.7429	72.02	NA	NA	NA	NA	FALSE	FALSE	FALSE	FALSE	FALSE	FALSE	FALSE
1715	1	36	1	1	11	highN	WM-800_031	line	12	45.3737	155.728	3.43212	201.102	15.8376	16.8266	154.72	55.668	115.035	19.6652	45.2993	0.0135	0.0119	47.4	15.1	FALSE	FALSE	TRUE	FALSE	FALSE	FALSE	TRUE
1716	1	80	1	2	6	lowN	WM-800_031	line	12	54.2117	146.489	2.70217	200.701	11.5498	14.8266	104.487	42.8001	90.9842	33.9247	55.0911	0.0143	0.0175	40.5	16.6	FALSE	FALSE	TRUE	FALSE	FALSE	FALSE	FALSE
1717	1	109	1	3	7	highN	WM-800_031	line	12	79.2463	47.9025	0.604476	127.149	32.3764	17.203	337.786	66.5539	43.5439	57.6002	78.8559	0.0092	0.0089	48.8	14.1	FALSE	FALSE	FALSE	FALSE	FALSE	FALSE	FALSE
1718	1	176	1	4	5	lowN	WM-800_031	line	12	72.6392	56.4888	0.777663	129.128	23.5424	11.9041	134.36	50.9601	37.2224	55.6527	87.1249	0.0072	0.0139	44.6	11.5	FALSE	FALSE	TRUE	FALSE	FALSE	FALSE	TRUE
1719	1	202	1	5	4	highN	WM-800_031	line	12	119.562	194.492	1.6267	314.055	30.4354	12.369	254.164	71.6966	61.5491	68.2457	50.2052	0.0243	0.0213	50.2	18.4	FALSE	FALSE	FALSE	FALSE	FALSE	FALSE	TRUE
1720	1	286	1	6	12	lowN	WM-800_031	line	12	45.8053	135.351	2.95492	181.156	21.8007	12.1033	157.73	61.1	70.1287	41.17	68.7013	0.0106	0.014	43.3	14.4	FALSE	FALSE	TRUE	FALSE	FALSE	FALSE	FALSE
1721	1	344	2	7	3	highN	WM-800_031	line	12	61.3391	265.152	4.32272	326.491	28.6863	16.6421	353.116	62.1885	63.4143	61.3558	55.2299	0.0202	0.0179	48.3	18	FALSE	FALSE	TRUE	FALSE	FALSE	FALSE	TRUE
1722	1	396	2	8	8	lowN	WM-800_031	line	12	58.0912	163.66	2.8173	221.751	11.3137	13.9779	95.6026	51.3155	98.3366	43.0829	38.5805	0.0144	0.0177	44.5	15.8	FALSE	FALSE	TRUE	FALSE	FALSE	FALSE	FALSE
1723	1	438	2	9	2	highN	WM-800_031	line	12	99.9373	115.016	1.15088	214.954	29.1956	15.321	330.899	70.1944	56.0403	71.4046	52.5551	0.0089	0.0122	43.1	15.9	FALSE	FALSE	FALSE	FALSE	FALSE	FALSE	FALSE
1724	1	469	2	10	10	lowN	WM-800_031	line	12	63.5449	166.678	2.623	230.223	18.8266	14.2362	193.033	60.443	74.9478	56.7561	48.2961	0.0189	0.0176	44.7	14.5	FALSE	FALSE	TRUE	FALSE	FALSE	FALSE	TRUE
1725	1	545	2	11	1	highN	WM-800_031	line	12	109.155	102.746	0.941287	211.901	30.0812	12.4576	274.084	70.9812	64.588	42.9631	72.4489	0.0184	0.0166	51.2	16.5	FALSE	FALSE	FALSE	FALSE	FALSE	FALSE	TRUE
1726	1	587	2	12	9	lowN	WM-800_031	line	12	64.4641	154.393	2.39503	218.857	16.3616	18.6125	164.25	53.6824	85.9261	48.6548	45.4191	0.0159	0.017	43	17.4	FALSE	FALSE	FALSE	FALSE	FALSE	FALSE	FALSE
1727	1	587	2	12	9	lowN	WM-800_031	line	3	22.4434	0	0	22.4434	8.1328	9.2325	39.2522	NA	85.3931	49.1878	45.4191	NA	NA	NA	NA	FALSE	FALSE	FALSE	FALSE	FALSE	FALSE	FALSE
1728	1	587	2	12	9	lowN	WM-800_031	line	7	40.5502	11.8936	0.293306	52.4438	16.2952	17.3506	139.989	77.6528	86.6482	48.7106	44.6412	NA	NA	NA	NA	FALSE	FALSE	FALSE	FALSE	FALSE	FALSE	FALSE
1729	1	18	1	1	11	highN	WM-800_037	line	3	17.8253	0	0	17.8253	7.048	4.214	12.7229	NA	NA	NA	NA	NA	NA	NA	NA	FALSE	FALSE	FALSE	FALSE	FALSE	FALSE	FALSE
1730	1	18	1	1	11	highN	WM-800_037	line	7	50.1779	7.0297	0.140096	57.2076	15.4982	11.3948	81.109	NA	31.9721	73.0901	74.9378	NA	NA	NA	NA	FALSE	FALSE	FALSE	FALSE	FALSE	FALSE	FALSE
1731	1	87	1	2	6	lowN	WM-800_037	line	3	22.1785	0	0	22.1785	6.9963	6.2066	22.6917	NA	48.5849	64.1913	67.2238	NA	NA	NA	NA	FALSE	FALSE	FALSE	FALSE	FALSE	FALSE	FALSE
1732	1	87	1	2	6	lowN	WM-800_037	line	7	54.8054	7.8372	0.143001	62.6426	14.8266	10.524	95.3885	58.1958	59.2417	64.0022	56.7561	NA	NA	NA	NA	FALSE	FALSE	FALSE	FALSE	FALSE	FALSE	FALSE
1733	1	114	1	3	7	highN	WM-800_037	line	3	17.4299	0	0	17.4299	6.9004	5.2103	20.3042	NA	35.4408	63.8131	80.7461	NA	NA	NA	NA	FALSE	FALSE	FALSE	FALSE	FALSE	FALSE	FALSE
1734	1	114	1	3	7	highN	WM-800_037	line	7	58.987	15.599	0.264448	74.586	19.6015	10.797	149.516	68.5331	65.5686	63.4349	50.9965	NA	NA	NA	NA	FALSE	FALSE	FALSE	FALSE	FALSE	FALSE	FALSE
1735	1	194	1	4	5	lowN	WM-800_037	line	3	22.3085	0	0	22.3085	7.6236	6.6347	28.2026	NA	59.0702	60.3705	60.5593	NA	NA	NA	NA	FALSE	FALSE	FALSE	FALSE	FALSE	FALSE	FALSE
1736	1	194	1	4	5	lowN	WM-800_037	line	7	65.0853	8.2323	0.126485	73.3176	17.4982	18.7601	172.238	56.64	54.1122	65.4021	60.4857	NA	NA	NA	NA	FALSE	FALSE	FALSE	FALSE	FALSE	FALSE	FALSE
1737	1	248	1	5	4	highN	WM-800_037	line	3	NA	NA	#VALUE!	NA	NA	NA	NA	NA	NA	NA	NA	NA	NA	NA	NA	FALSE	FALSE	FALSE	FALSE	FALSE	FALSE	FALSE
1738	1	248	1	5	4	highN	WM-800_037	line	7	52.4115	16.2012	0.309115	68.6127	17.1661	15.2103	151.352	80.1525	73.0131	58.0932	48.8937	NA	NA	NA	NA	FALSE	FALSE	FALSE	FALSE	FALSE	FALSE	FALSE
1739	1	288	1	6	12	lowN	WM-800_037	line	3	20.8766	0	0	20.8766	8.0369	5.5867	23.5399	NA	56.8887	53.2317	69.8796	NA	NA	NA	NA	FALSE	FALSE	FALSE	FALSE	FALSE	FALSE	FALSE
1740	1	288	1	6	12	lowN	WM-800_037	line	7	38.6559	11.2837	0.291901	49.9396	16.6863	10.5166	67.24	52.9538	54.5381	55.7703	69.6916	NA	NA	NA	NA	FALSE	FALSE	TRUE	FALSE	FALSE	FALSE	FALSE
1741	1	335	2	7	3	highN	WM-800_037	line	3	16.0086	0	0	16.0086	7.3358	3.1587	13.6157	NA	NA	NA	NA	NA	NA	NA	NA	FALSE	FALSE	FALSE	FALSE	FALSE	FALSE	FALSE
1742	1	335	2	7	3	highN	WM-800_037	line	7	48.0271	7.1841	0.149584	55.2112	16.6937	6.4649	55.7087	60.9326	40.1476	63.1704	76.682	NA	NA	NA	NA	FALSE	FALSE	FALSE	FALSE	FALSE	FALSE	FALSE
1743	1	375	2	8	8	lowN	WM-800_037	line	3	22.3202	0	0	22.3202	7.8672	6.214	25.5512	NA	57.6329	59.8775	62.4896	NA	NA	NA	NA	FALSE	FALSE	FALSE	FALSE	FALSE	FALSE	FALSE
1744	1	375	2	8	8	lowN	WM-800_037	line	7	51.4022	15.206	0.295824	66.6082	15.0111	13.8745	105.691	57.096	58.3951	58.5865	63.0184	NA	NA	NA	NA	FALSE	FALSE	FALSE	FALSE	FALSE	FALSE	FALSE
1745	1	439	2	9	2	highN	WM-800_037	line	3	20.8032	0	0	20.8032	8.2804	5.7269	26.2578	NA	62.3508	52.9269	64.7223	NA	NA	NA	NA	FALSE	FALSE	FALSE	FALSE	FALSE	FALSE	FALSE
1746	1	439	2	9	2	highN	WM-800_037	line	7	59.5448	15.0185	0.252222	74.5633	22.3911	7.7786	106.667	66.4209	62.6133	52.7409	64.6458	NA	NA	NA	NA	FALSE	FALSE	FALSE	FALSE	FALSE	FALSE	FALSE
1747	1	455	2	10	10	lowN	WM-800_037	line	3	23.5838	0	0	23.5838	6.738	4.1919	15.6008	NA	4.2358	88.136	87.6282	NA	NA	NA	NA	FALSE	FALSE	FALSE	FALSE	FALSE	FALSE	FALSE
1748	1	455	2	10	10	lowN	WM-800_037	line	7	35.3535	1.5959	0.0451412	36.9494	8.2214	6.7749	35.2274	NA	44.4905	48.0505	87.459	NA	NA	NA	NA	FALSE	FALSE	FALSE	FALSE	FALSE	FALSE	FALSE
1749	1	506	2	11	1	highN	WM-800_037	line	3	8.7689	0	0	8.7689	5.1292	2.3469	5.8132	NA	NA	NA	NA	NA	NA	NA	NA	FALSE	FALSE	FALSE	FALSE	FALSE	FALSE	FALSE
1750	1	506	2	11	1	highN	WM-800_037	line	7	27.6026	0	0	27.6026	15.048	3.6236	27.8839	NA	NA	NA	NA	NA	NA	NA	NA	FALSE	FALSE	TRUE	FALSE	FALSE	FALSE	FALSE
1751	1	18	1	1	11	highN	WM-800_037	line	12	79.4274	106.104	1.33586	185.531	24.4428	14.9373	147.673	63.0529	32.0534	73.3575	74.5891	0.0068	0.0125	42.5	12.1	FALSE	FALSE	FALSE	FALSE	FALSE	TRUE	TRUE
1752	1	87	1	2	6	lowN	WM-800_037	line	12	81.6362	214.646	2.6293	296.282	21.5572	17.8672	224.262	55.6963	59.3559	63.6999	56.9442	0.0109	0.0185	48.9	15.7	FALSE	FALSE	TRUE	FALSE	FALSE	FALSE	FALSE
1753	1	114	1	3	7	highN	WM-800_037	line	12	104.408	222.714	2.13312	327.122	29.631	14.9594	333.902	60.6772	66.0614	63.2459	50.6927	0.0141	0.0179	56.1	16.7	FALSE	FALSE	FALSE	FALSE	FALSE	FALSE	TRUE
1754	1	194	1	4	5	lowN	WM-800_037	line	12	110.516	163.74	1.48159	274.256	30.5314	15.0923	310.995	65.0475	63.0605	56.8732	60.0663	0.0146	0.0227	50.6	16.8	FALSE	FALSE	FALSE	FALSE	FALSE	FALSE	TRUE
1755	1	248	1	5	4	highN	WM-800_037	line	12	65.9758	303.029	4.59303	369.004	19.8598	17.3579	219.296	66.5305	73.7346	57.5548	48.7106	0.0133	0.0173	46.9	16.4	FALSE	FALSE	TRUE	FALSE	FALSE	FALSE	FALSE
1756	1	288	1	6	12	lowN	WM-800_037	line	12	43.8985	162.931	3.71154	206.83	16.8708	12.9963	116.023	44.1156	67.3564	42.8434	69.8002	0.0122	0.0178	47.2	14	FALSE	FALSE	TRUE	FALSE	FALSE	FALSE	FALSE
1757	1	335	2	7	3	highN	WM-800_037	line	12	86.0643	96.3631	1.11966	182.427	28.1033	16.3469	210.182	59.0251	40.1789	63.0568	76.7643	0.0102	0.0127	48.3	11.8	FALSE	FALSE	FALSE	FALSE	FALSE	FALSE	TRUE
1758	1	375	2	8	8	lowN	WM-800_037	line	12	78.4801	208.49	2.6566	286.971	25.786	13.6827	239.157	59.8593	58.0921	58.5865	63.3214	0.0111	0.0186	48.6	14.2	FALSE	FALSE	FALSE	FALSE	FALSE	FALSE	TRUE
1759	1	439	2	9	2	highN	WM-800_037	line	12	94.886	244.41	2.57583	339.296	28.3911	18.1402	355.966	60.994	62.7261	52.7409	64.533	0.018	0.0174	53.2	18.4	FALSE	FALSE	FALSE	FALSE	FALSE	FALSE	TRUE
1760	1	455	2	10	10	lowN	WM-800_037	line	12	42.7936	107.803	2.51915	150.597	9.7196	9.9483	64.8353	57.4738	44.9738	46.9749	88.0513	0.0146	0.0163	43.6	13.6	FALSE	FALSE	TRUE	FALSE	FALSE	FALSE	FALSE
1761	1	506	2	11	1	highN	WM-800_037	line	12	62.2253	44.7637	0.719381	106.989	29.9852	16.5756	250.035	60.8396	42.3523	51.2874	86.3603	0.0125	0.0096	49.6	10.5	FALSE	FALSE	TRUE	FALSE	FALSE	FALSE	FALSE
1762	1	589	2	12	9	lowN	WM-800_037	line	12	62.2668	176.923	2.84138	239.19	26.797	14.7601	267.622	62.4856	69.7076	58.0932	52.1992	0.0135	0.0138	47.9	15.2	FALSE	FALSE	TRUE	FALSE	FALSE	FALSE	TRUE
1763	1	589	2	12	9	lowN	WM-800_037	line	3	22.225	0	0	22.225	8.0221	7.3948	31.4209	NA	69.2889	58.0215	52.6896	NA	NA	NA	NA	FALSE	FALSE	FALSE	FALSE	FALSE	FALSE	FALSE
1764	1	589	2	12	9	lowN	WM-800_037	line	7	43.9812	11.4949	0.261359	55.4761	16.2066	13.5498	108.066	61.0901	69.517	58.1651	52.3179	NA	NA	NA	NA	FALSE	FALSE	TRUE	FALSE	FALSE	FALSE	FALSE
1765	1	12	1	1	11	highN	WM-800_041	line	3	16.7088	0	0	16.7088	7.1365	4.7528	17.9447	NA	NA	NA	NA	NA	NA	NA	NA	FALSE	FALSE	FALSE	FALSE	FALSE	FALSE	FALSE
1766	1	12	1	1	11	highN	WM-800_041	line	7	54.3229	6.1845	0.113847	60.5074	13.6458	19.8967	140.241	70.517	67.1689	56.5681	56.263	NA	NA	NA	NA	FALSE	FALSE	FALSE	FALSE	FALSE	FALSE	FALSE
1767	1	89	1	2	6	lowN	WM-800_041	line	3	20.5263	0	0	20.5263	7.4982	6.893	26.911	NA	69.8191	52.1324	58.0485	NA	NA	NA	NA	FALSE	FALSE	FALSE	FALSE	FALSE	FALSE	FALSE
1768	1	89	1	2	6	lowN	WM-800_041	line	7	43.7622	5.1503	0.117688	48.9126	19.7122	10.9446	114.816	71.6109	69.5211	51.7762	58.7027	NA	NA	NA	NA	FALSE	FALSE	TRUE	FALSE	FALSE	FALSE	FALSE
1769	1	147	1	3	7	highN	WM-800_041	line	3	22.2237	0	0	22.2237	8.9077	4.583	24.4271	NA	49.5382	65.591	64.8708	NA	NA	NA	NA	FALSE	FALSE	FALSE	FALSE	FALSE	FALSE	FALSE
1770	1	147	1	3	7	highN	WM-800_041	line	7	67.1174	10.4322	0.155432	77.5496	23.2546	14.1255	185.433	57.0545	49.4971	65.8571	64.6458	NA	NA	NA	NA	FALSE	FALSE	FALSE	FALSE	FALSE	FALSE	FALSE
1771	1	169	1	4	5	lowN	WM-800_041	line	3	11.5614	0	0	11.5614	5.3137	3.845	10.5051	NA	NA	NA	NA	NA	NA	NA	NA	FALSE	FALSE	FALSE	FALSE	FALSE	FALSE	FALSE
1772	1	169	1	4	5	lowN	WM-800_041	line	7	21.4033	0.3622	0.0169226	21.7655	5.941	10.3911	28.2959	NA	77.7731	57.1073	45.1196	NA	NA	NA	NA	FALSE	FALSE	TRUE	FALSE	FALSE	FALSE	FALSE
1773	1	220	1	5	4	highN	WM-800_041	line	3	18.5445	0	0	18.5445	7.5572	3.8967	16.9644	NA	40.9706	53.3502	85.6792	NA	NA	NA	NA	FALSE	FALSE	FALSE	FALSE	FALSE	FALSE	FALSE
1774	1	220	1	5	4	highN	WM-800_041	line	7	44.9964	6.2505	0.138911	51.2469	15.1587	4.6937	41.7711	NA	41.8192	53.7735	84.4073	NA	NA	NA	NA	FALSE	FALSE	TRUE	FALSE	FALSE	FALSE	FALSE
1775	1	265	1	6	12	lowN	WM-800_041	line	3	16.8659	0	0	16.8659	5.7638	1.9779	7.5199	NA	NA	NA	NA	NA	NA	NA	NA	FALSE	FALSE	FALSE	FALSE	FALSE	FALSE	FALSE
1776	1	265	1	6	12	lowN	WM-800_041	line	7	50.4191	0	0	50.4191	13.4539	7.4908	54.2944	NA	9.9053	84.4155	85.6792	NA	NA	NA	NA	FALSE	FALSE	FALSE	FALSE	FALSE	FALSE	FALSE
1777	1	312	2	7	3	highN	WM-800_041	line	3	14.6361	0.0205	0.00140065	14.6566	4.3838	5.4244	12.9002	NA	NA	NA	NA	NA	NA	NA	NA	FALSE	FALSE	TRUE	FALSE	FALSE	FALSE	FALSE
1778	1	312	2	7	3	highN	WM-800_041	line	7	42.126	2.2261	0.0528438	44.3521	13.3432	15.5867	95.2784	NA	79.0908	48.5913	52.3179	NA	NA	NA	NA	FALSE	FALSE	TRUE	FALSE	FALSE	FALSE	FALSE
1779	1	372	2	8	8	lowN	WM-800_041	line	3	22.127	0	0	22.127	8.2435	7.5424	31.6361	NA	68.4342	58.1651	53.4007	NA	NA	NA	NA	FALSE	FALSE	FALSE	FALSE	FALSE	FALSE	FALSE
1780	1	372	2	8	8	lowN	WM-800_041	line	7	45.4486	13.0714	0.287608	58.52	11.8007	15.4908	95.648	59.892	71.043	57.7884	51.1686	NA	NA	NA	NA	FALSE	FALSE	TRUE	FALSE	FALSE	FALSE	FALSE
1781	1	442	2	9	2	highN	WM-800_041	line	3	19.851	0	0	19.851	4.2214	7.0332	18.2114	NA	NA	NA	NA	NA	NA	NA	NA	FALSE	FALSE	FALSE	FALSE	FALSE	FALSE	FALSE
1782	1	442	2	9	2	highN	WM-800_041	line	7	73.7	5.5556	0.0753813	79.2556	14.7897	15.6679	140.194	NA	86.7675	48.5913	44.6412	NA	NA	NA	NA	FALSE	FALSE	FALSE	FALSE	FALSE	FALSE	FALSE
1783	1	489	2	10	10	lowN	WM-800_041	line	3	17.9931	0	0	17.9931	7.3801	7.0627	26.5694	NA	84.59	43.0251	52.3849	NA	NA	NA	NA	FALSE	FALSE	FALSE	FALSE	FALSE	FALSE	FALSE
1784	1	489	2	10	10	lowN	WM-800_041	line	7	58.4462	9.9981	0.171065	68.4442	13.9114	20.0812	154.898	70.8223	93.8374	39.3073	46.8553	NA	NA	NA	NA	TRUE	FALSE	FALSE	FALSE	FALSE	FALSE	FALSE
1785	1	543	2	11	1	highN	WM-800_041	line	3	21.0513	0	0	21.0513	8.4133	7.5351	32.4602	NA	49.1282	48.7743	82.0975	NA	NA	NA	NA	FALSE	FALSE	TRUE	FALSE	FALSE	FALSE	FALSE
1786	1	543	2	11	1	highN	WM-800_041	line	7	57.7437	20.1979	0.349785	77.9415	18.738	17.7491	169.674	62.1252	51.2157	47.4532	81.3311	NA	NA	NA	NA	FALSE	FALSE	TRUE	FALSE	FALSE	FALSE	FALSE
1787	1	12	1	1	11	highN	WM-800_041	line	12	76.1069	111.72	1.46794	187.827	17.0701	23.9705	232.871	64.9799	96.8712	27.1709	55.9579	0.0116	0.0163	47.5	10.7	TRUE	FALSE	FALSE	FALSE	FALSE	TRUE	TRUE
1788	1	89	1	2	6	lowN	WM-800_041	line	12	64.7167	145.437	2.24729	210.154	31.5941	17.0111	265.884	72.8004	70.0076	52.1324	57.86	0.0114	0.0147	45.2	9.3	FALSE	FALSE	TRUE	FALSE	FALSE	FALSE	TRUE
1789	1	147	1	3	7	highN	WM-800_041	line	12	113.753	38.9805	0.342675	152.734	33.7417	22.1771	510.679	57.8694	49.3093	66.1577	64.533	0.0124	0.0127	53.7	12.2	FALSE	FALSE	FALSE	FALSE	FALSE	FALSE	TRUE
1790	1	169	1	4	5	lowN	WM-800_041	line	12	44.332	16.7049	0.376814	61.0369	16.2952	18.2214	169.767	77.3898	78.8485	56.4508	44.7007	0.0047	0.0055	34.3	5.8	FALSE	FALSE	TRUE	FALSE	FALSE	FALSE	TRUE
1791	1	220	1	5	4	highN	WM-800_041	line	12	78.0588	64.2939	0.82366	142.353	29.8893	7.1882	127.183	67.4844	41.5947	53.4007	85.0046	0.0096	0.0087	49	10.2	FALSE	FALSE	TRUE	FALSE	FALSE	FALSE	FALSE
1792	1	265	1	6	12	lowN	WM-800_041	line	12	104.955	101.163	0.963874	206.118	28.4133	13.7269	228.765	60.1341	58.9224	35.5672	85.5104	0.0106	0.0165	50.6	12.4	FALSE	FALSE	FALSE	FALSE	FALSE	FALSE	TRUE
1793	1	312	2	7	3	highN	WM-800_041	line	12	88.539	139.296	1.57327	227.835	28.9151	16.1697	289.851	55.4139	80.1639	47.8744	51.9617	0.0154	0.0169	50.5	13	FALSE	FALSE	TRUE	FALSE	FALSE	FALSE	TRUE
1794	1	372	2	8	8	lowN	WM-800_041	line	12	64.3418	152.034	2.36291	216.375	15.1292	21.0037	148.847	48.8165	85.7481	43.8626	50.3893	0.0137	0.014	53	11.6	FALSE	FALSE	TRUE	FALSE	FALSE	FALSE	FALSE
1795	1	442	2	9	2	highN	WM-800_041	line	12	135.721	183.33	1.35079	319.051	33.5129	16.5314	384.137	74.8681	87.066	47.9939	44.9401	0.0156	0.0239	50.5	13.4	FALSE	FALSE	FALSE	FALSE	FALSE	FALSE	TRUE
1796	1	489	2	10	10	lowN	WM-800_041	line	12	78.4313	168.269	2.14544	246.701	14.8118	21.1218	214.205	76.3034	94.6203	39.1226	46.2571	0.0126	0.0182	44.6	12.2	TRUE	FALSE	FALSE	FALSE	FALSE	FALSE	TRUE
1797	1	543	2	11	1	highN	WM-800_041	line	12	104.281	209.213	2.00623	313.494	30.1771	22.9004	446.12	66.0719	50.5546	47.5156	81.9298	0.0155	0.0207	48.8	13.7	FALSE	FALSE	TRUE	FALSE	FALSE	FALSE	TRUE
1798	1	600	2	12	9	lowN	WM-800_041	line	3	20.9085	0	0	20.9085	7.9926	8.5092	34.8275	NA	85.2734	45.5388	49.1878	NA	NA	NA	NA	FALSE	FALSE	FALSE	FALSE	FALSE	FALSE	FALSE
1799	1	600	2	12	9	lowN	WM-800_041	line	7	51.686	11.3775	0.220127	63.0635	12.155	19.5646	121.221	60.3032	83.6574	46.1374	50.2052	NA	NA	NA	NA	FALSE	FALSE	TRUE	FALSE	FALSE	TRUE	FALSE
1800	1	600	2	12	9	lowN	WM-800_041	line	12	88.1712	114.119	1.29429	202.291	22.9373	18.31	290.499	63.0874	83.956	46.196	49.848	0.0113	0.0123	44.6	12.7	FALSE	FALSE	TRUE	FALSE	FALSE	FALSE	TRUE
1801	1	28	1	1	11	highN	WM-800_044	line	3	15.2293	0	0	15.2293	5.786	5.2325	15.31	NA	NA	NA	NA	NA	NA	NA	NA	FALSE	FALSE	FALSE	FALSE	FALSE	FALSE	FALSE
1802	1	28	1	1	11	highN	WM-800_044	line	7	35.2526	6.4239	0.182225	41.6765	10.214	13.9336	48.1733	56.2959	71.0093	59.5002	49.4905	NA	NA	NA	NA	FALSE	FALSE	FALSE	FALSE	FALSE	FALSE	FALSE
1803	1	93	1	2	6	lowN	WM-800_044	line	3	23.8973	0	0	23.8973	7.2989	7.4686	31.5635	NA	67.2046	64.682	48.1134	NA	NA	NA	NA	FALSE	FALSE	FALSE	FALSE	FALSE	FALSE	FALSE
1804	1	93	1	2	6	lowN	WM-800_044	line	7	64.7684	6.4801	0.10005	71.2485	16.1697	15.048	152.945	NA	74.9319	58.0932	46.9749	NA	NA	NA	NA	FALSE	FALSE	FALSE	FALSE	FALSE	FALSE	FALSE
1805	1	107	1	3	7	highN	WM-800_044	line	3	18.3368	0	0	18.3368	6.5387	3.2768	9.5432	NA	45.1543	80.649	54.1967	NA	NA	NA	NA	FALSE	FALSE	FALSE	FALSE	FALSE	FALSE	FALSE
1806	1	107	1	3	7	highN	WM-800_044	line	7	43.089	11.6895	0.271287	54.7785	16.31	7.1661	48.2614	79.2998	44.0985	81.1638	54.7377	NA	NA	NA	NA	FALSE	FALSE	TRUE	FALSE	FALSE	FALSE	FALSE
1807	1	179	1	4	5	lowN	WM-800_044	line	3	19.2824	0	0	19.2824	7.631	3.4465	16.0853	NA	38.178	69.4538	72.3682	NA	NA	NA	NA	FALSE	FALSE	FALSE	FALSE	FALSE	FALSE	FALSE
1808	1	179	1	4	5	lowN	WM-800_044	line	7	38.9485	2.9407	0.0755023	41.8892	14.7601	7.9483	65.0704	71.743	38.3658	69.7209	71.9133	NA	NA	NA	NA	FALSE	FALSE	FALSE	FALSE	FALSE	FALSE	FALSE
1809	1	234	1	5	4	highN	WM-800_044	line	3	NA	NA	#VALUE!	NA	NA	NA	NA	NA	NA	NA	NA	NA	NA	NA	NA	FALSE	FALSE	FALSE	FALSE	FALSE	FALSE	FALSE
1810	1	234	1	5	4	highN	WM-800_044	line	7	47.1032	5.0509	0.107231	52.1541	17.048	8.7749	83.0368	NA	36.2408	84.752	59.0072	NA	NA	NA	NA	FALSE	FALSE	FALSE	FALSE	FALSE	FALSE	FALSE
1811	1	294	1	6	12	lowN	WM-800_044	line	3	21.5319	0.0103	0.00047836	21.5422	7.6974	9.262	36.1997	NA	87.2453	47.2762	45.4785	NA	NA	NA	NA	FALSE	FALSE	FALSE	FALSE	FALSE	FALSE	FALSE
1812	1	294	1	6	12	lowN	WM-800_044	line	7	46.2107	4.6286	0.100163	50.8393	12.9299	14.8192	108.141	44.8235	87.4868	47.3336	45.1796	NA	NA	NA	NA	FALSE	FALSE	FALSE	FALSE	FALSE	FALSE	FALSE
1813	1	329	2	7	3	highN	WM-800_044	line	3	24.9601	0	0	24.9601	8	5.5941	27.3193	NA	52.7595	56.4508	70.7897	NA	NA	NA	NA	FALSE	FALSE	FALSE	FALSE	FALSE	FALSE	FALSE
1814	1	329	2	7	3	highN	WM-800_044	line	7	74.2038	23.1139	0.311492	97.3177	19.321	15.4391	229.925	71.7958	67.6985	43.1447	69.1568	NA	NA	NA	NA	FALSE	FALSE	FALSE	FALSE	FALSE	FALSE	FALSE
1815	1	374	2	8	8	lowN	WM-800_044	line	3	21.2188	0	0	21.2188	7.9631	7.1292	28.9158	NA	69.6305	54.9042	55.4653	NA	NA	NA	NA	FALSE	FALSE	FALSE	FALSE	FALSE	FALSE	FALSE
1816	1	374	2	8	8	lowN	WM-800_044	line	7	32.3384	21.0469	0.650833	53.3854	10.155	8.9446	53.1037	48.6269	68.3189	55.3477	56.3334	NA	NA	NA	NA	FALSE	FALSE	TRUE	FALSE	FALSE	FALSE	FALSE
1817	1	414	2	9	2	highN	WM-800_044	line	3	20.9363	0	0	20.9363	8.155	5.6679	22.3661	NA	44.5627	52.7409	82.6964	NA	NA	NA	NA	FALSE	FALSE	FALSE	FALSE	FALSE	FALSE	FALSE
1818	1	414	2	9	2	highN	WM-800_044	line	7	46.9201	8.4084	0.179207	55.3285	15.1513	12.1771	99.9374	62.8924	44.6244	52.0805	83.2951	NA	NA	NA	NA	FALSE	FALSE	FALSE	FALSE	FALSE	FALSE	FALSE
1819	1	452	2	10	10	lowN	WM-800_044	line	3	15.5021	0	0	15.5021	5.3727	4.9299	12.5695	NA	73.3407	60.8221	45.8372	NA	NA	NA	NA	FALSE	FALSE	FALSE	FALSE	FALSE	FALSE	FALSE
1820	1	452	2	10	10	lowN	WM-800_044	line	7	37.5719	0	0	37.5719	12.155	12.4207	55.8218	NA	67.0099	66.3125	46.6776	NA	NA	NA	NA	FALSE	FALSE	FALSE	FALSE	FALSE	FALSE	FALSE
1821	1	546	2	11	1	highN	WM-800_044	line	3	17.4963	0	0	17.4963	6.0517	1.3875	6.7413	NA	14.271	86.2759	79.4531	NA	NA	NA	NA	FALSE	FALSE	FALSE	FALSE	FALSE	FALSE	FALSE
1822	1	546	2	11	1	highN	WM-800_044	line	7	57.6885	10.6504	0.184619	68.3389	17.6531	11.6531	92.938	49.9487	65.3073	35.7539	78.9388	NA	NA	NA	NA	FALSE	FALSE	FALSE	FALSE	FALSE	FALSE	FALSE
1823	1	575	2	12	9	lowN	WM-800_044	line	3	14.1662	0	0	14.1662	6.1771	2.8708	7.3492	NA	NA	NA	NA	NA	NA	NA	NA	FALSE	FALSE	FALSE	FALSE	FALSE	FALSE	FALSE
1824	1	575	2	12	9	lowN	WM-800_044	line	7	47.3711	2.6093	0.0550821	49.9804	13.5646	6.8635	60.2012	NA	55.4378	61.43	63.1322	NA	NA	NA	NA	FALSE	FALSE	FALSE	FALSE	FALSE	FALSE	FALSE
1825	1	28	1	1	11	highN	WM-800_044	line	12	68.392	145.56	2.12832	213.952	22.7749	23.9779	319.269	78.6554	81.0665	53.0963	45.8372	0.0123	0.0113	44.1	14	FALSE	FALSE	FALSE	FALSE	FALSE	TRUE	TRUE
1826	1	93	1	2	6	lowN	WM-800_044	line	12	82.2494	186.764	2.2707	269.013	18.679	18.1328	232.554	68.2408	74.2535	58.8912	46.8553	0.0148	0.0194	48.6	14.1	FALSE	FALSE	FALSE	FALSE	FALSE	FALSE	TRUE
1827	1	107	1	3	7	highN	WM-800_044	line	12	92.5369	165.259	1.78587	257.796	33.2546	22.428	392.139	68.0951	73.6434	57.2241	49.1325	0.0148	0.0136	46.1	15.6	FALSE	FALSE	TRUE	FALSE	FALSE	FALSE	FALSE
1828	1	179	1	4	5	lowN	WM-800_044	line	12	56.2757	140.576	2.49798	196.851	19.8967	8.9151	114.352	59.7053	82.9942	45.8372	51.1686	0.0087	0.0124	49.2	12.9	FALSE	FALSE	FALSE	FALSE	FALSE	FALSE	FALSE
1829	1	234	1	5	4	highN	WM-800_044	line	12	72.6239	14.8628	0.204654	87.4868	24.2878	11.5572	169.113	61.9783	36.7371	84.4155	58.8474	0.0056	0.0053	43.3	11.9	FALSE	FALSE	FALSE	FALSE	FALSE	FALSE	FALSE
1830	1	294	1	6	12	lowN	WM-800_044	line	12	66.8001	72.59	1.08668	139.39	17.2768	20.893	228.526	63.8693	87.2453	47.3959	45.3588	0.014	0.0117	41.2	16.6	FALSE	FALSE	TRUE	FALSE	FALSE	FALSE	TRUE
1831	1	329	2	7	3	highN	WM-800_044	line	12	123.152	233.809	1.89853	356.961	31.2251	21.9852	460.52	69.7767	67.4769	43.7429	68.7802	0.0193	0.0192	44.9	19.2	FALSE	FALSE	FALSE	FALSE	FALSE	FALSE	TRUE
1832	1	374	2	8	8	lowN	WM-800_044	line	12	60.213	165.31	2.74542	225.523	10.5756	17.2251	108.542	38.3062	80.0248	54.8556	45.1196	0.0142	0.0181	45.5	15.2	FALSE	FALSE	TRUE	FALSE	FALSE	FALSE	FALSE
1833	1	414	2	9	2	highN	WM-800_044	line	12	63.6007	165.237	2.59803	228.838	29.7343	12.9742	201.097	63.1705	44.7856	51.6574	83.557	0.0118	0.0108	42.4	17.8	FALSE	FALSE	TRUE	FALSE	FALSE	FALSE	FALSE
1834	1	452	2	10	10	lowN	WM-800_044	line	12	60.5366	53.9797	0.891687	114.516	20.7159	15.4022	159.634	60.7708	67.4304	66.3125	46.2571	0.0092	0.0085	46.2	11.5	FALSE	FALSE	FALSE	FALSE	FALSE	FALSE	FALSE
1835	1	546	2	11	1	highN	WM-800_044	line	12	106.904	127.924	1.19662	234.829	32.7528	17.7786	301.303	76.7218	63.9373	36.3449	79.7178	0.0121	0.015	42.3	17.4	FALSE	FALSE	TRUE	FALSE	FALSE	FALSE	TRUE
1836	1	575	2	12	9	lowN	WM-800_044	line	12	79.3181	46.517	0.586461	125.835	20.2435	12.6642	125.992	56.5721	55.4782	62.943	61.5788	0.0146	0.0166	42.8	13.9	FALSE	FALSE	TRUE	FALSE	FALSE	FALSE	FALSE
1837	1	29	1	1	11	highN	WM-800_047	line	3	13.5427	0	0	13.5427	4.8782	4.6642	14.1889	NA	51.8619	52.3179	75.8202	NA	NA	NA	NA	FALSE	FALSE	FALSE	FALSE	FALSE	FALSE	FALSE
1838	1	29	1	1	11	highN	WM-800_047	line	7	55.2065	4.8771	0.0883429	60.0835	16.1919	10.8413	102.209	NA	52.9969	51.9617	75.0414	NA	NA	NA	NA	FALSE	FALSE	FALSE	FALSE	FALSE	FALSE	FALSE
1839	1	71	1	2	6	lowN	WM-800_047	line	3	16.0718	0	0	16.0718	5.6531	2.5535	9.6614	NA	23.8123	70.2552	85.9325	NA	NA	NA	NA	FALSE	FALSE	FALSE	FALSE	FALSE	FALSE	FALSE
1840	1	71	1	2	6	lowN	WM-800_047	line	7	28.4561	0.4283	0.0150513	28.8844	11.3432	5.0775	19.7465	NA	23.9763	70.1757	85.848	NA	NA	NA	NA	FALSE	FALSE	FALSE	FALSE	FALSE	FALSE	FALSE
1841	1	148	1	3	7	highN	WM-800_047	line	3	15.4843	0	0	15.4843	6.3985	2.8118	11.7188	NA	NA	NA	NA	NA	NA	NA	NA	FALSE	FALSE	FALSE	FALSE	FALSE	FALSE	FALSE
1842	1	148	1	3	7	highN	WM-800_047	line	7	52.3972	7.9412	0.151558	60.3384	17.6753	9.7269	82.3881	NA	32.6444	66.957	80.3986	NA	NA	NA	NA	FALSE	FALSE	FALSE	FALSE	FALSE	FALSE	FALSE
1843	1	173	1	4	5	lowN	WM-800_047	line	3	13.8142	0	0	13.8142	5.9041	3.1144	8.5065	NA	NA	NA	NA	NA	NA	NA	NA	FALSE	FALSE	FALSE	FALSE	FALSE	FALSE	FALSE
1844	1	173	1	4	5	lowN	WM-800_047	line	7	38.3197	0.7534	0.0196609	39.0731	13.7934	7.6827	30.4403	NA	18.4998	87.6317	73.8685	NA	NA	NA	NA	FALSE	FALSE	FALSE	FALSE	FALSE	FALSE	FALSE
1845	1	207	1	5	4	highN	WM-800_047	line	3	15.359	0	0	15.359	5.6753	1.417	3.9795	NA	NA	NA	NA	NA	NA	NA	NA	FALSE	FALSE	FALSE	FALSE	FALSE	FALSE	FALSE
1846	1	207	1	5	4	highN	WM-800_047	line	7	47.9772	0.69	0.0143818	48.6672	14.4871	2.3838	18.1527	NA	12.497	87.9667	79.5363	NA	NA	NA	NA	FALSE	FALSE	FALSE	FALSE	FALSE	FALSE	FALSE
1847	1	279	1	6	12	lowN	WM-800_047	line	3	19.1485	0	0	19.1485	6.1993	4.5978	15.3014	NA	33.3857	79.4685	67.1458	NA	NA	NA	NA	FALSE	FALSE	FALSE	FALSE	FALSE	FALSE	FALSE
1848	1	279	1	6	12	lowN	WM-800_047	line	7	48.0748	6.3294	0.131657	54.4042	15.1587	8.738	57.003	39.7667	33.5772	79.1209	67.3019	NA	NA	NA	NA	FALSE	FALSE	TRUE	FALSE	FALSE	FALSE	FALSE
1849	1	321	2	7	3	highN	WM-800_047	line	3	15.3064	0	0	15.3064	5.4391	4.1107	14.6201	NA	45.4415	67.6015	66.957	NA	NA	NA	NA	FALSE	FALSE	TRUE	FALSE	FALSE	FALSE	FALSE
1850	1	321	2	7	3	highN	WM-800_047	line	7	48.5499	2.8659	0.05903	51.4157	16.1328	9.7712	114.028	NA	75.7013	37.9862	66.3125	NA	NA	NA	NA	FALSE	FALSE	TRUE	FALSE	FALSE	FALSE	FALSE
1851	1	355	2	8	8	lowN	WM-800_047	line	3	17.7234	0	0	17.7234	5.2103	3.9779	11.3985	NA	31.8391	59.0072	89.1537	NA	NA	NA	NA	FALSE	FALSE	FALSE	FALSE	FALSE	FALSE	FALSE
1852	1	355	2	8	8	lowN	WM-800_047	line	7	33.4963	1.5852	0.0473246	35.0816	10.5756	7.7343	23.2931	NA	33.688	57.4121	88.8999	NA	NA	NA	NA	FALSE	FALSE	FALSE	FALSE	FALSE	FALSE	FALSE
1853	1	417	2	9	2	highN	WM-800_047	line	3	18.1999	0	0	18.1999	5.5867	5.6162	19.9557	NA	56.8926	66.0461	57.0613	NA	NA	NA	NA	FALSE	FALSE	TRUE	FALSE	FALSE	FALSE	FALSE
1854	1	417	2	9	2	highN	WM-800_047	line	7	39.5747	2.5453	0.0643163	42.12	15.9188	9.0849	91.5023	NA	57.1253	66.4239	56.4508	NA	NA	NA	NA	FALSE	FALSE	TRUE	FALSE	FALSE	FALSE	FALSE
1855	1	459	2	10	10	lowN	WM-800_047	line	3	15.0204	0	0	15.0204	6.5535	4.3764	15.1366	NA	47.2721	52.9269	79.801	NA	NA	NA	NA	FALSE	FALSE	FALSE	FALSE	FALSE	FALSE	FALSE
1856	1	459	2	10	10	lowN	WM-800_047	line	7	38.3244	1.6308	0.0425525	39.9552	13.5203	6.6937	56.3588	NA	56.6128	44.2823	79.1049	NA	NA	NA	NA	FALSE	FALSE	FALSE	FALSE	FALSE	FALSE	FALSE
1857	1	542	2	11	1	highN	WM-800_047	line	3	19.4358	0	0	19.4358	6.4428	2.7601	11.1286	NA	24.1134	78.342	77.5446	NA	NA	NA	NA	FALSE	FALSE	FALSE	FALSE	FALSE	FALSE	FALSE
1858	1	542	2	11	1	highN	WM-800_047	line	7	61.0582	15.8899	0.260242	76.948	19.3137	5.4539	66.8683	63.2195	36.0471	77.5629	66.39	NA	NA	NA	NA	FALSE	FALSE	TRUE	FALSE	FALSE	FALSE	FALSE
1859	1	565	2	12	9	lowN	WM-800_047	line	3	16.5249	0	0	16.5249	6.0369	2.3173	8.5514	NA	19.0988	87.4627	73.4385	NA	NA	NA	NA	FALSE	FALSE	FALSE	FALSE	FALSE	FALSE	FALSE
1860	1	565	2	12	9	lowN	WM-800_047	line	7	45.3692	0.8744	0.019273	46.2435	13.6015	6.0221	41.4159	NA	21.6074	84.0707	74.3219	NA	NA	NA	NA	FALSE	FALSE	FALSE	FALSE	FALSE	FALSE	FALSE
1861	1	29	1	1	11	highN	WM-800_047	line	12	111.923	163.039	1.45671	274.962	27.1808	15.6458	243.186	71.3186	58.1998	45.898	75.9022	0.0192	0.0188	47.3	17.9	FALSE	FALSE	FALSE	FALSE	FALSE	FALSE	TRUE
1862	1	71	1	2	6	lowN	WM-800_047	line	12	52.3663	82.7006	1.57927	135.067	16.7232	7.0406	59.6659	61.4701	39.534	64.6458	75.8202	0.012	0.0134	41.6	13.2	FALSE	FALSE	FALSE	FALSE	FALSE	FALSE	FALSE
1863	1	148	1	3	7	highN	WM-800_047	line	12	94.6405	110.731	1.17001	205.371	32.0886	13.1882	212.534	69.1883	32.6222	67.1458	80.232	0.0072	0.0108	43.7	13.4	FALSE	FALSE	FALSE	FALSE	FALSE	FALSE	TRUE
1864	1	173	1	4	5	lowN	WM-800_047	line	12	NA	NA	#VALUE!	NA	NA	NA	NA	NA	NA	NA	NA	0.0057	0.0082	35.5	10	FALSE	FALSE	FALSE	FALSE	FALSE	FALSE	TRUE
1865	1	207	1	5	4	highN	WM-800_047	line	12	103.06	105.318	1.0219	208.378	24.4428	12.4059	162.83	65.4525	13.1823	87.7128	79.1049	0.0118	0.0138	44.5	13.5	FALSE	TRUE	FALSE	FALSE	FALSE	FALSE	FALSE
1866	1	279	1	6	12	lowN	WM-800_047	line	12	59.9557	169.565	2.82817	229.521	15.3137	15.4982	124.793	43.8077	60.3799	52.7409	66.8792	0.0141	0.0207	44.7	14.4	FALSE	FALSE	TRUE	FALSE	FALSE	FALSE	FALSE
1867	1	321	2	7	3	highN	WM-800_047	line	12	93.9959	137.8	1.46602	231.796	26.9963	14.0812	273.505	61.1809	75.7013	37.9862	66.3125	0.0144	0.0144	47.6	15.4	FALSE	FALSE	TRUE	FALSE	FALSE	FALSE	TRUE
1868	1	355	2	8	8	lowN	WM-800_047	line	12	70.1076	81.9031	1.16825	152.011	20.1181	14.9816	154.492	52.6018	34.4705	57.2241	88.3054	0.0142	0.0168	53.3	10.3	FALSE	FALSE	FALSE	FALSE	FALSE	FALSE	TRUE
1869	1	417	2	9	2	highN	WM-800_047	line	12	67.8951	161.904	2.38463	229.799	32.3395	12.1181	249.22	59.5407	57.1156	66.8792	56.0052	0.0125	0.0126	42.4	14.6	FALSE	FALSE	TRUE	FALSE	FALSE	FALSE	FALSE
1870	1	459	2	10	10	lowN	WM-800_047	line	12	68.5567	126.044	1.83854	194.601	22.2878	12.2435	178.886	57.2864	56.6597	43.804	79.5363	0.0179	0.0185	40.7	16.9	FALSE	FALSE	FALSE	FALSE	FALSE	FALSE	FALSE
1871	1	542	2	11	1	highN	WM-800_047	line	12	127.725	246.662	1.93121	374.387	33.7491	15.9926	353.826	62.5634	61.4725	52.8594	65.6681	0.0199	0.0243	45.7	19.5	FALSE	FALSE	TRUE	FALSE	TRUE	FALSE	FALSE
1872	1	565	2	12	9	lowN	WM-800_047	line	12	58.1879	89.0762	1.53084	147.264	15.8967	11.5498	91.971	57.4077	54.1982	51.8285	73.9733	0.0203	0.0147	42	11.7	FALSE	FALSE	FALSE	FALSE	FALSE	FALSE	FALSE
1873	1	40	1	1	11	highN	WM-800_050	line	3	16.7248	0.0436	0.00260691	16.7683	7.0185	2.8782	10.8133	NA	NA	NA	NA	NA	NA	NA	NA	FALSE	FALSE	FALSE	FALSE	FALSE	FALSE	FALSE
1874	1	40	1	1	11	highN	WM-800_050	line	7	53.3576	13.4152	0.251421	66.7728	19.69	8.4059	83.9789	86.4343	38.3808	59.0798	82.5394	NA	NA	NA	NA	FALSE	FALSE	FALSE	FALSE	FALSE	FALSE	FALSE
1875	1	77	1	2	6	lowN	WM-800_050	line	3	12.7109	0	0	12.7109	5.3284	4.5314	12.9918	NA	NA	NA	NA	NA	NA	NA	NA	FALSE	FALSE	FALSE	FALSE	FALSE	FALSE	FALSE
1876	1	77	1	2	6	lowN	WM-800_050	line	7	27.6825	0	0	27.6825	5.9926	6.1402	21.5583	NA	42.5447	48.8937	88.5616	NA	NA	NA	NA	FALSE	FALSE	TRUE	FALSE	FALSE	FALSE	FALSE
1877	1	103	1	3	7	highN	WM-800_050	line	3	6.1603	0	0	6.1603	3.8672	1.4982	2.8064	NA	NA	NA	NA	NA	NA	NA	NA	FALSE	FALSE	FALSE	FALSE	FALSE	FALSE	FALSE
1878	1	103	1	3	7	highN	WM-800_050	line	7	22.5271	1.4725	0.0653657	23.9996	8.1624	4.9815	20.4199	NA	35.9602	72.8226	71.2172	NA	NA	NA	NA	FALSE	TRUE	TRUE	FALSE	FALSE	FALSE	FALSE
1879	1	191	1	4	5	lowN	WM-800_050	line	3	22.3527	0	0	22.3527	8.9077	4.583	20.3349	NA	38.0364	52.5551	89.4085	NA	NA	NA	NA	FALSE	FALSE	FALSE	FALSE	FALSE	FALSE	FALSE
1880	1	191	1	4	5	lowN	WM-800_050	line	7	47.348	13.2604	0.280063	60.6083	20.2362	6.8708	94.8412	59.3681	37.7498	52.5037	89.7465	NA	NA	NA	NA	FALSE	FALSE	FALSE	FALSE	FALSE	FALSE	FALSE
1881	1	201	1	5	4	highN	WM-800_050	line	3	1.9113	0	0	1.9113	1.1439	0.4723	0.2938	NA	NA	NA	NA	NA	NA	NA	NA	FALSE	FALSE	FALSE	FALSE	FALSE	FALSE	FALSE
1882	1	201	1	5	4	highN	WM-800_050	line	7	23.1702	0	0	23.1702	5.1882	2.2804	6.6849	NA	NA	NA	NA	NA	NA	NA	NA	FALSE	FALSE	FALSE	FALSE	FALSE	FALSE	FALSE
1883	1	272	1	6	12	lowN	WM-800_050	line	3	20.6553	0	0	20.6553	8.2657	1.107	6.0572	NA	7.1269	89.7461	83.127	NA	NA	NA	NA	FALSE	FALSE	FALSE	FALSE	FALSE	FALSE	FALSE
1884	1	272	1	6	12	lowN	WM-800_050	line	7	37.5215	4.9653	0.132332	42.4867	18.6125	4.5387	19.5947	NA	10.5283	89.323	80.1487	NA	NA	NA	NA	FALSE	FALSE	TRUE	FALSE	FALSE	FALSE	FALSE
1885	1	314	2	7	3	highN	WM-800_050	line	3	18.33	0	0	18.33	6.8339	4.952	19.4033	NA	43.088	70.2552	66.6568	NA	NA	NA	NA	FALSE	FALSE	FALSE	FALSE	FALSE	FALSE	FALSE
1886	1	314	2	7	3	highN	WM-800_050	line	7	38.3446	3.0169	0.0786786	41.3615	14.7085	6.2583	53.0496	NA	45.0972	70.5225	64.3803	NA	NA	NA	NA	FALSE	FALSE	TRUE	FALSE	FALSE	FALSE	FALSE
1887	1	377	2	8	8	lowN	WM-800_050	line	3	23.4379	0	0	23.4379	8.6494	4.0959	19.0077	NA	34.0376	84.8362	61.1262	NA	NA	NA	NA	FALSE	FALSE	FALSE	FALSE	FALSE	FALSE	FALSE
1888	1	377	2	8	8	lowN	WM-800_050	line	7	67.4271	3.9296	0.0582792	71.3567	21.1144	11.7712	145.444	NA	34.2605	85.1802	60.5593	NA	NA	NA	NA	FALSE	FALSE	FALSE	FALSE	FALSE	FALSE	FALSE
1889	1	405	2	9	2	highN	WM-800_050	line	3	16.7989	0	0	16.7989	6.5978	4.3542	16.5267	NA	NA	NA	NA	NA	NA	NA	NA	FALSE	FALSE	FALSE	FALSE	FALSE	FALSE	FALSE
1890	1	405	2	9	2	highN	WM-800_050	line	7	48.0844	1.914	0.039805	49.9984	15.7491	8.1033	81.1036	NA	55.6805	69.533	54.7865	NA	NA	NA	NA	FALSE	FALSE	FALSE	FALSE	FALSE	FALSE	FALSE
1891	1	468	2	10	10	lowN	WM-800_050	line	3	18.8581	0	0	18.8581	7.321	4.9225	16.2552	NA	28.672	78.7729	72.5551	NA	NA	NA	NA	FALSE	FALSE	FALSE	FALSE	FALSE	FALSE	FALSE
1892	1	468	2	10	10	lowN	WM-800_050	line	7	44.2786	3.9583	0.0893953	48.237	16.4428	11.8229	58.2807	48.4104	25.8825	82.0975	72.02	NA	NA	NA	NA	FALSE	FALSE	TRUE	FALSE	FALSE	FALSE	FALSE
1893	1	503	2	11	1	highN	WM-800_050	line	3	7.969	0	0	7.969	4.6052	1.3284	3.057	NA	NA	NA	NA	NA	NA	NA	NA	FALSE	FALSE	FALSE	FALSE	FALSE	FALSE	FALSE
1894	1	503	2	11	1	highN	WM-800_050	line	7	18.0888	0	0	18.0888	4.6052	8.8044	19.8681	NA	97.843	41.0507	41.1063	NA	NA	NA	NA	FALSE	FALSE	FALSE	FALSE	FALSE	FALSE	FALSE
1895	1	584	2	12	9	lowN	WM-800_050	line	3	23.548	0.0538	0.0022847	23.6018	7.7122	6.3026	27.3174	NA	57.2261	64.1152	58.6587	NA	NA	NA	NA	FALSE	FALSE	FALSE	FALSE	FALSE	FALSE	FALSE
1896	1	584	2	12	9	lowN	WM-800_050	line	7	53.3786	19.3102	0.361759	72.6888	18	13.8007	114.593	NA	57.2258	64.3041	58.4701	NA	NA	NA	NA	FALSE	FALSE	FALSE	FALSE	FALSE	FALSE	FALSE
1897	1	40	1	1	11	highN	WM-800_050	line	12	96.8261	143.594	1.48301	240.42	34.2583	13.0923	209.349	69.3048	38.3486	59.1958	82.4556	0.0132	0.0133	45.2	15.2	FALSE	FALSE	FALSE	FALSE	TRUE	FALSE	TRUE
1898	1	77	1	2	6	lowN	WM-800_050	line	12	46.2377	23.1449	0.500563	69.3826	11.2546	12.3173	79.8839	52.9848	68.1311	48.4718	63.3971	0.0089	0.0112	44.5	11.1	FALSE	FALSE	TRUE	FALSE	FALSE	FALSE	FALSE
1899	1	103	1	3	7	highN	WM-800_050	line	12	80.3188	72.4013	0.901424	152.72	22.9889	10.1993	124.776	64.4059	46.871	62.0719	71.0571	0.0098	0.0128	45.7	12.4	FALSE	TRUE	TRUE	FALSE	FALSE	FALSE	TRUE
1900	1	191	1	4	5	lowN	WM-800_050	line	12	72.7036	178.555	2.45593	251.258	27.0996	14.3985	240.726	51.3831	47.2691	43.3224	89.4085	0.0136	0.0182	45.9	15.4	FALSE	FALSE	FALSE	FALSE	FALSE	FALSE	TRUE
1901	1	201	1	5	4	highN	WM-800_050	line	12	72.8956	28.2162	0.387077	101.112	13.2915	11.6015	101.127	60.1787	48.0524	43.3839	88.5637	0.0106	0.0117	45.6	11.2	FALSE	FALSE	FALSE	FALSE	FALSE	FALSE	FALSE
1902	1	272	1	6	12	lowN	WM-800_050	line	12	40.571	122.797	3.02671	163.368	21.321	7.6015	89.9761	59.6016	9.1715	89.9154	80.9131	0.0107	0.0112	39.1	13.8	FALSE	FALSE	TRUE	FALSE	FALSE	FALSE	FALSE
1903	1	314	2	7	3	highN	WM-800_050	line	12	74.782	63.0556	0.843192	137.838	27.3137	10.9742	167.552	55.1487	45.1785	70.1757	64.6458	0.0145	0.0175	52	11.9	FALSE	FALSE	TRUE	FALSE	FALSE	FALSE	FALSE
1904	1	377	2	8	8	lowN	WM-800_050	line	12	124.604	132.966	1.0671	257.57	33.8745	20.6421	427.34	42.4745	69.3833	50.5083	60.1084	0.0134	0.0188	46.9	15.4	FALSE	FALSE	FALSE	FALSE	FALSE	FALSE	TRUE
1905	1	405	2	9	2	highN	WM-800_050	line	12	87.3816	80.1563	0.917313	167.538	26.9373	19.6974	304.767	62.7802	77.6456	69.1568	33.1976	0.0105	0.0176	49.8	11.6	FALSE	FALSE	FALSE	FALSE	FALSE	FALSE	FALSE
1906	1	468	2	10	10	lowN	WM-800_050	line	12	78.4005	155.682	1.98573	234.082	28.1476	16.7306	205.83	57.3498	49.6551	57.9767	72.3682	0.0169	0.0185	48.7	15.7	FALSE	FALSE	TRUE	FALSE	FALSE	FALSE	FALSE
1907	1	503	2	11	1	highN	WM-800_050	line	12	33.2061	27.062	0.814971	60.2681	13.1218	7.3875	60.4137	54.4261	99.5124	40.2165	40.2711	0.007	0.012	52.2	7.2	FALSE	FALSE	FALSE	FALSE	FALSE	FALSE	TRUE
1908	1	584	2	12	9	lowN	WM-800_050	line	12	88.2814	237.998	2.6959	326.279	32.9963	15.9483	327.818	53.3637	80.9062	40.8122	58.2816	0.0197	0.0224	47.7	18.3	FALSE	FALSE	FALSE	FALSE	FALSE	FALSE	TRUE
1909	1	16	1	1	11	highN	WM-800_053	line	3	15.3263	0	0	15.3263	5.9188	4.5092	14.337	NA	NA	NA	NA	NA	NA	NA	NA	FALSE	FALSE	FALSE	FALSE	FALSE	FALSE	FALSE
1910	1	16	1	1	11	highN	WM-800_053	line	7	44.6006	1.7032	0.0381878	46.3038	13.8967	7.7565	78.5087	NA	58.3025	72.207	49.4905	NA	NA	NA	NA	FALSE	FALSE	FALSE	FALSE	FALSE	FALSE	FALSE
1911	1	76	1	2	6	lowN	WM-800_053	line	3	19.4875	0	0	19.4875	7.5055	3.1587	16.2289	NA	33.3069	70.1757	76.5174	NA	NA	NA	NA	FALSE	FALSE	FALSE	FALSE	FALSE	FALSE	FALSE
1912	1	76	1	2	6	lowN	WM-800_053	line	7	55.0047	4.1495	0.075439	59.1542	16.0886	9.8081	85.9916	77.7115	65.7394	37.4963	76.7643	NA	NA	NA	NA	FALSE	FALSE	FALSE	FALSE	FALSE	FALSE	FALSE
1913	1	128	1	3	7	highN	WM-800_053	line	3	16.5916	0	0	16.5916	6.7011	2.3173	7.8306	NA	NA	NA	NA	NA	NA	NA	NA	FALSE	FALSE	FALSE	FALSE	FALSE	FALSE	FALSE
1914	1	128	1	3	7	highN	WM-800_053	line	7	50.658	6.4707	0.127733	57.1288	16.9225	5.8819	56.4217	NA	11.4826	89.6615	78.8559	NA	NA	NA	NA	FALSE	FALSE	FALSE	FALSE	FALSE	FALSE	FALSE
1915	1	184	1	4	5	lowN	WM-800_053	line	3	18.9765	0	0	18.9765	7.1661	4.6642	18.052	NA	50.9316	68.0572	61.0112	NA	NA	NA	NA	FALSE	FALSE	FALSE	FALSE	FALSE	FALSE	FALSE
1916	1	184	1	4	5	lowN	WM-800_053	line	7	56.3786	2.5924	0.045982	58.971	16.8856	10.1697	100.404	43.0395	66.0725	67.7901	46.1374	NA	NA	NA	NA	FALSE	FALSE	FALSE	FALSE	FALSE	FALSE	FALSE
1917	1	221	1	5	4	highN	WM-800_053	line	3	17.656	0	0	17.656	7.0775	4.0221	13.4876	NA	14.3152	88.3054	77.3794	NA	NA	NA	NA	FALSE	FALSE	FALSE	FALSE	FALSE	FALSE	FALSE
1918	1	221	1	5	4	highN	WM-800_053	line	7	52.5783	6.6187	0.125883	59.197	14.9668	15.1439	104.369	59.7346	44.4652	58.5865	76.9483	NA	NA	NA	NA	FALSE	FALSE	FALSE	FALSE	FALSE	FALSE	FALSE
1919	1	252	1	6	12	lowN	WM-800_053	line	3	17.1488	0	0	17.1488	6.4059	4.2288	13.5655	NA	54.4335	47.5727	77.9938	NA	NA	NA	NA	FALSE	FALSE	FALSE	FALSE	FALSE	FALSE	FALSE
1920	1	252	1	6	12	lowN	WM-800_053	line	7	31.2029	1.6871	0.0540687	32.89	10.8635	4.1993	22.9755	NA	52.5251	49.7289	77.746	NA	NA	NA	NA	FALSE	FALSE	TRUE	FALSE	FALSE	FALSE	FALSE
1921	1	348	2	7	3	highN	WM-800_053	line	3	14.2381	0	0	14.2381	4.3616	6.9668	15.8325	NA	NA	NA	NA	NA	NA	NA	NA	FALSE	FALSE	FALSE	FALSE	FALSE	FALSE	FALSE
1922	1	348	2	7	3	highN	WM-800_053	line	7	46.6751	0.9788	0.0209705	47.6539	15.107	14.2952	106.494	NA	91.7342	43.4454	44.8204	NA	NA	NA	NA	FALSE	FALSE	TRUE	FALSE	FALSE	FALSE	FALSE
1923	1	353	2	8	8	lowN	WM-800_053	line	3	0.6655	0	0	0.6655	0.3838	0.2066	0.0502	NA	NA	NA	NA	NA	NA	NA	NA	FALSE	FALSE	FALSE	FALSE	FALSE	FALSE	FALSE
1924	1	353	2	8	8	lowN	WM-800_053	line	7	5.3802	0	0	5.3802	1.4465	1.2177	1.2895	NA	NA	NA	NA	NA	NA	NA	NA	FALSE	FALSE	FALSE	FALSE	FALSE	FALSE	FALSE
1925	1	416	2	9	2	highN	WM-800_053	line	3	20.0268	0	0	20.0268	7.6089	7.5129	23.6303	NA	73.0546	37.8676	69.0778	NA	NA	NA	NA	FALSE	FALSE	FALSE	FALSE	FALSE	FALSE	FALSE
1926	1	416	2	9	2	highN	WM-800_053	line	7	44.3129	2.9214	0.0659266	47.2343	17.262	10.5535	93.0572	NA	67.2711	43.3839	69.345	NA	NA	NA	NA	FALSE	FALSE	FALSE	FALSE	FALSE	FALSE	FALSE
1927	1	493	2	10	10	lowN	WM-800_053	line	3	19.4968	0	0	19.4968	7.5498	6.7823	23.0941	NA	30.2946	86.9516	62.7538	NA	NA	NA	NA	FALSE	FALSE	FALSE	FALSE	FALSE	FALSE	FALSE
1928	1	493	2	10	10	lowN	WM-800_053	line	7	40.9446	11.3855	0.278071	52.3302	14.9299	8.6494	91.1635	66.0712	67.5404	49.2519	63.2077	NA	NA	NA	NA	FALSE	FALSE	FALSE	FALSE	FALSE	FALSE	FALSE
1929	1	514	2	11	1	highN	WM-800_053	line	3	22.6185	0	0	22.6185	6.3616	6.9742	24.2272	NA	51.601	72.3938	56.0052	NA	NA	NA	NA	FALSE	FALSE	FALSE	FALSE	FALSE	FALSE	FALSE
1930	1	514	2	11	1	highN	WM-800_053	line	7	61.8476	8.8539	0.143157	70.7015	16.5535	16.1993	137.845	NA	51.3422	72.207	56.4508	NA	NA	NA	NA	FALSE	FALSE	FALSE	FALSE	FALSE	TRUE	FALSE
1931	1	573	2	12	9	lowN	WM-800_053	line	3	17.3484	0	0	17.3484	6.8266	4.4428	16.1896	NA	NA	NA	NA	NA	NA	NA	NA	FALSE	FALSE	FALSE	FALSE	FALSE	FALSE	FALSE
1932	1	573	2	12	9	lowN	WM-800_053	line	7	37.1067	2.2982	0.0619349	39.405	16.1919	7.3948	57.7929	NA	54.4165	65.213	60.3705	NA	NA	NA	NA	FALSE	FALSE	FALSE	FALSE	FALSE	FALSE	FALSE
1933	1	16	1	1	11	highN	WM-800_053	line	12	92.8736	119.518	1.28689	212.391	27.631	16.2066	254.565	70.8867	58.5376	72.3938	49.0686	0.0158	0.0143	45.4	12.9	FALSE	FALSE	FALSE	FALSE	FALSE	FALSE	FALSE
1934	1	76	1	2	6	lowN	WM-800_053	line	12	91.2194	142.855	1.56606	234.074	23.572	16.4354	233.44	62.381	65.8429	37.3104	76.8467	0.013	0.0224	48.3	13.9	FALSE	FALSE	FALSE	FALSE	FALSE	FALSE	TRUE
1935	1	128	1	3	7	highN	WM-800_053	line	12	88.8757	58.9783	0.663604	147.854	33.2989	12.6273	222.199	77.0579	11.1475	89.8307	79.0218	0.0074	0.0129	45.3	11.6	FALSE	FALSE	FALSE	FALSE	FALSE	FALSE	FALSE
1936	1	184	1	4	5	lowN	WM-800_053	line	12	95.2361	108.668	1.14103	203.904	30.9151	18.7823	371.401	60.3767	66.4137	68.1672	45.4191	0.0108	0.0181	47.7	12	FALSE	FALSE	FALSE	FALSE	FALSE	TRUE	FALSE
1937	1	221	1	5	4	highN	WM-800_053	line	12	105.806	129.621	1.22508	235.426	26.8413	18.5756	275.048	68.3719	59.0513	44.102	76.8467	0.0133	0.0163	45.4	15.2	FALSE	FALSE	FALSE	FALSE	FALSE	FALSE	TRUE
1938	1	252	1	6	12	lowN	WM-800_053	line	12	49.2532	87.4205	1.77492	136.674	14.738	9.2915	69.4597	58.7894	40.9305	51.3534	87.7161	0.0135	0.0162	44.6	12.6	FALSE	FALSE	TRUE	FALSE	FALSE	FALSE	FALSE
1939	1	348	2	7	3	highN	WM-800_053	line	12	86.687	83.4882	0.963099	170.175	29.941	18.2214	374.448	68.3338	109.553	43.5036	26.9432	0.0122	0.0137	45.6	12.5	FALSE	FALSE	TRUE	FALSE	FALSE	FALSE	TRUE
1940	1	353	2	8	8	lowN	WM-800_053	line	12	5.4995	0	0	5.4995	1.4982	1.1956	1.2708	NA	NA	NA	NA	0.0027	0.0068	NA	NA	FALSE	FALSE	FALSE	FALSE	FALSE	FALSE	FALSE
1941	1	416	2	9	2	highN	WM-800_053	line	12	72.0281	59.97	0.832592	131.998	26.952	10.8635	204.481	64.215	67.6549	43.5649	68.7802	0.0106	0.0108	50.9	13.8	FALSE	FALSE	FALSE	FALSE	FALSE	FALSE	FALSE
1942	1	493	2	10	10	lowN	WM-800_053	line	12	64.8378	159.974	2.46729	224.812	27.7122	12.7601	209.379	68.635	92.0375	48.7743	39.1882	0.013	0.0143	44.9	15	FALSE	FALSE	TRUE	FALSE	FALSE	FALSE	FALSE
1943	1	514	2	11	1	highN	WM-800_053	line	12	101.494	164.426	1.62007	265.92	28.8413	21.4686	408.516	73.5123	57.4631	65.9688	56.5681	0.015	0.0171	48.5	12.1	FALSE	FALSE	FALSE	FALSE	FALSE	FALSE	TRUE
1944	1	573	2	12	9	lowN	WM-800_053	line	12	43.7406	70.4655	1.61099	114.206	16.7897	8.5461	75.6699	51.6921	72.9701	47.0369	59.993	0.0108	0.0129	20.9	11.2	FALSE	FALSE	TRUE	FALSE	FALSE	FALSE	FALSE
1945	1	3	1	1	11	highN	WM-800_056	line	3	11.6702	0	0	11.6702	5.321	2.6494	7.0189	NA	NA	NA	NA	NA	NA	NA	NA	FALSE	FALSE	FALSE	FALSE	FALSE	FALSE	FALSE
1946	1	3	1	1	11	highN	WM-800_056	line	7	38.4354	0	0	38.4354	15.2841	6.0295	36.7427	NA	30.5329	62.943	86.5241	NA	NA	NA	NA	FALSE	FALSE	FALSE	FALSE	FALSE	FALSE	FALSE
1947	1	83	1	2	6	lowN	WM-800_056	line	3	17.6742	0	0	17.6742	6.6937	6.6347	22.6867	NA	77.6793	46.3155	56.0052	NA	NA	NA	NA	FALSE	FALSE	FALSE	FALSE	FALSE	FALSE	FALSE
1948	1	83	1	2	6	lowN	WM-800_056	line	7	34.9472	1.7588	0.0503274	36.706	11.4613	12.7159	89.4711	NA	77.5022	46.7974	55.7004	NA	NA	NA	NA	FALSE	FALSE	TRUE	FALSE	FALSE	FALSE	FALSE
1949	1	139	1	3	7	highN	WM-800_056	line	3	14.0959	0	0	14.0959	6.3616	2.6642	9.0924	NA	NA	NA	NA	NA	NA	NA	NA	FALSE	FALSE	FALSE	FALSE	FALSE	FALSE	FALSE
1950	1	139	1	3	7	highN	WM-800_056	line	7	46.8516	9.9986	0.21341	56.8502	16.1328	9.476	81.9015	78.767	41.3897	63.0568	75.5535	NA	NA	NA	NA	FALSE	FALSE	FALSE	FALSE	FALSE	FALSE	FALSE
1951	1	182	1	4	5	lowN	WM-800_056	line	3	17.3137	0	0	17.3137	6.6937	4.7159	16.2759	NA	29.2255	88.8171	61.9574	NA	NA	NA	NA	FALSE	FALSE	FALSE	FALSE	FALSE	FALSE	FALSE
1952	1	182	1	4	5	lowN	WM-800_056	line	7	50.9305	3.8021	0.0746527	54.7326	16.8708	12.4797	114.985	NA	54.5677	62.5646	62.8677	NA	NA	NA	NA	FALSE	FALSE	FALSE	FALSE	FALSE	FALSE	FALSE
1953	1	245	1	5	4	highN	WM-800_056	line	3	18.3501	0.0073	0.000397818	18.3574	7.4465	6.3247	24.001	NA	76.2765	52.1324	51.5911	NA	NA	NA	NA	FALSE	FALSE	FALSE	FALSE	FALSE	FALSE	FALSE
1954	1	245	1	5	4	highN	WM-800_056	line	7	50.0376	8.1406	0.16269	58.1782	16.5978	17.1734	161.108	NA	76.4474	52.1992	51.3534	NA	NA	NA	NA	FALSE	FALSE	FALSE	FALSE	FALSE	FALSE	FALSE
1955	1	255	1	6	12	lowN	WM-800_056	line	3	6.635	0	0	6.635	3.7122	0.9815	2.0026	NA	NA	NA	NA	NA	NA	NA	NA	FALSE	FALSE	FALSE	FALSE	FALSE	FALSE	FALSE
1956	1	255	1	6	12	lowN	WM-800_056	line	7	19.0866	0	0	19.0866	9.1808	1.5424	8.7144	NA	3.7202	87.2938	88.986	NA	NA	NA	NA	FALSE	FALSE	FALSE	FALSE	FALSE	FALSE	FALSE
1957	1	334	2	7	3	highN	WM-800_056	line	3	17.1021	0	0	17.1021	6.0886	2.7306	5.6863	NA	49.3922	71.8328	58.775	NA	NA	NA	NA	FALSE	FALSE	FALSE	FALSE	FALSE	FALSE	FALSE
1958	1	334	2	7	3	highN	WM-800_056	line	7	47.9313	8.4504	0.176302	56.3817	14.6568	7.8745	32.6034	62.3767	48.2078	73.4385	58.3537	NA	NA	NA	NA	FALSE	FALSE	FALSE	FALSE	FALSE	FALSE	FALSE
1959	1	369	2	8	8	lowN	WM-800_056	line	3	17.0717	0	0	17.0717	6.7823	2.7085	10.7737	NA	NA	NA	NA	NA	NA	NA	NA	FALSE	FALSE	FALSE	FALSE	FALSE	FALSE	FALSE
1960	1	369	2	8	8	lowN	WM-800_056	line	7	38.7315	2.703	0.0697882	41.4345	12.6125	7.2915	54.3875	78.0837	33.7157	81.2603	65.024	NA	NA	NA	NA	FALSE	FALSE	FALSE	FALSE	FALSE	FALSE	FALSE
1961	1	450	2	9	2	highN	WM-800_056	line	3	16.6647	0	0	16.6647	6.428	3.9483	13.9535	NA	NA	NA	NA	NA	NA	NA	NA	FALSE	FALSE	FALSE	FALSE	FALSE	FALSE	FALSE
1962	1	450	2	9	2	highN	WM-800_056	line	7	49.5697	2.0092	0.0405328	51.5789	15.7343	9.3358	91.4101	NA	49.3077	63.8131	66.8792	NA	NA	NA	NA	FALSE	FALSE	FALSE	FALSE	FALSE	FALSE	FALSE
1963	1	492	2	10	10	lowN	WM-800_056	line	3	18.2634	0	0	18.2634	7.7565	3.3875	14.0857	NA	19.7183	87.3782	72.9035	NA	NA	NA	NA	FALSE	FALSE	FALSE	FALSE	FALSE	FALSE	FALSE
1964	1	492	2	10	10	lowN	WM-800_056	line	7	37.184	5.6457	0.151831	42.8297	17.69	5.3506	36.1016	NA	10.5953	82.791	86.6137	NA	NA	NA	NA	FALSE	FALSE	TRUE	FALSE	FALSE	FALSE	FALSE
1965	1	518	2	11	1	highN	WM-800_056	line	3	14.9492	0.0218	0.00145827	14.971	6.4207	4.0812	14.0026	NA	NA	NA	NA	NA	NA	NA	NA	FALSE	FALSE	FALSE	FALSE	FALSE	FALSE	FALSE
1966	1	518	2	11	1	highN	WM-800_056	line	7	43.1489	0.6439	0.0149227	43.7928	16.7159	11.048	88.2526	NA	58.2335	75.3898	46.3767	NA	NA	NA	NA	FALSE	FALSE	FALSE	FALSE	FALSE	FALSE	FALSE
1967	1	555	2	12	9	lowN	WM-800_056	line	3	14.799	0	0	14.799	6.1845	2.9446	8.6904	NA	NA	NA	NA	NA	NA	NA	NA	FALSE	FALSE	FALSE	FALSE	FALSE	FALSE	FALSE
1968	1	555	2	12	9	lowN	WM-800_056	line	7	36.9887	0.2081	0.00562604	37.1969	12.6863	9.1292	48.6552	NA	43.6767	75.123	61.2003	NA	NA	NA	NA	FALSE	FALSE	FALSE	FALSE	FALSE	FALSE	FALSE
1969	1	3	1	1	11	highN	WM-800_056	line	12	82.6526	70.1472	0.848699	152.8	29.9926	13.0406	225.164	68.5788	30.2652	62.8677	86.8671	0.016	0.0164	45.5	14.7	FALSE	FALSE	FALSE	FALSE	FALSE	FALSE	FALSE
1970	1	83	1	2	6	lowN	WM-800_056	line	12	45.5599	86.2491	1.89309	131.809	11.4834	12.7749	99.6301	54.5121	77.368	46.6741	55.9579	0.0138	0.0147	46.2	16.4	FALSE	FALSE	TRUE	FALSE	FALSE	FALSE	FALSE
1971	1	139	1	3	7	highN	WM-800_056	line	12	90.2627	138.581	1.5353	228.843	31.3063	17.8598	326.097	70.7319	41.4716	63.0568	75.4716	0.0159	0.0165	43.6	14.6	FALSE	FALSE	FALSE	FALSE	FALSE	FALSE	TRUE
1972	1	182	1	4	5	lowN	WM-800_056	line	12	80.1436	103.369	1.28979	183.512	24.8635	17.5129	265.267	75.5509	72.9387	62.3005	44.7608	0.0135	0.0214	44.7	15.6	FALSE	TRUE	FALSE	FALSE	FALSE	FALSE	FALSE
1973	1	245	1	5	4	highN	WM-800_056	line	12	79.1852	165.721	2.09283	244.906	30.8856	15.7417	339.375	63.3722	75.7201	52.5037	51.7762	0.0165	0.0182	46.6	19.5	FALSE	FALSE	FALSE	FALSE	FALSE	FALSE	TRUE
1974	1	255	1	6	12	lowN	WM-800_056	line	12	52.6686	16.7252	0.317555	69.3937	20.1033	6.9225	71.5357	49.5046	56.6656	79.6499	43.6845	0.0074	0.009	42.9	9.7	FALSE	FALSE	FALSE	FALSE	FALSE	FALSE	FALSE
1975	1	334	2	7	3	highN	WM-800_056	line	12	84.1071	152.263	1.81034	236.37	34.0812	11.3875	182.68	67.5899	48.1266	73.5197	58.3537	0.0172	0.017	46.1	16.1	FALSE	FALSE	FALSE	FALSE	FALSE	FALSE	FALSE
1976	1	369	2	8	8	lowN	WM-800_056	line	12	71.0496	63.0992	0.888101	134.149	23.7196	13.3579	167.655	65.9974	33.6937	81.0933	65.213	0.0103	0.0129	41.5	15.3	FALSE	FALSE	FALSE	FALSE	FALSE	FALSE	FALSE
1977	1	450	2	9	2	highN	WM-800_056	line	12	100.465	92.7348	0.923052	193.2	30.5978	14.0664	250.835	61.6216	49.3387	63.1704	67.4909	0.0179	0.0193	45.6	17.9	FALSE	FALSE	FALSE	FALSE	FALSE	FALSE	TRUE
1978	1	492	2	10	10	lowN	WM-800_056	line	12	64.5268	91.7058	1.4212	156.233	28.8266	12.6937	200.96	59.926	32.7952	59.5731	87.6317	0.0157	0.0169	45.9	17.2	FALSE	FALSE	TRUE	FALSE	FALSE	FALSE	FALSE
1979	1	518	2	11	1	highN	WM-800_056	line	12	75.0211	102.262	1.36311	177.283	28.5978	18.428	226.742	68.5941	58.3153	75.308	46.3767	0.0148	0.0163	49.9	12.3	FALSE	FALSE	FALSE	FALSE	FALSE	FALSE	TRUE
1980	1	555	2	12	9	lowN	WM-800_056	line	12	63.845	50.38	0.789099	114.225	20.2509	11.0111	117.341	64.9834	43.8065	74.8782	61.3153	0.0139	0.015	41.7	12.8	FALSE	FALSE	FALSE	FALSE	FALSE	FALSE	TRUE
1981	1	46	1	1	11	highN	WM-800_059	line	3	21.8756	0	0	21.8756	8.9151	4.2878	18.3718	NA	35.4327	56.6853	87.882	NA	NA	NA	NA	FALSE	FALSE	FALSE	FALSE	FALSE	FALSE	FALSE
1982	1	46	1	1	11	highN	WM-800_059	line	7	63.8306	19.8401	0.310824	83.6707	21.9336	13.2103	159.179	85.3333	35.8243	57.2241	86.9516	NA	NA	NA	NA	FALSE	FALSE	FALSE	FALSE	FALSE	FALSE	FALSE
1983	1	78	1	2	6	lowN	WM-800_059	line	3	16.4447	0	0	16.4447	6.3616	6.1697	20.0609	NA	NA	NA	NA	NA	NA	NA	NA	FALSE	FALSE	FALSE	FALSE	FALSE	FALSE	FALSE
1984	1	78	1	2	6	lowN	WM-800_059	line	7	43.2617	3.9894	0.0922155	47.251	11.9262	17.3284	108.234	NA	80.9346	52.8083	46.2571	NA	NA	NA	NA	FALSE	FALSE	TRUE	FALSE	FALSE	FALSE	FALSE
1985	1	105	1	3	7	highN	WM-800_059	line	3	12.3837	0	0	12.3837	5.2546	2.4133	7.0821	NA	NA	NA	NA	NA	NA	NA	NA	FALSE	FALSE	FALSE	FALSE	FALSE	FALSE	FALSE
1986	1	105	1	3	7	highN	WM-800_059	line	7	37.4964	1.5767	0.0420494	39.0731	11.3284	4.1919	31.7856	NA	20.5808	80.6627	78.7565	NA	NA	NA	NA	FALSE	FALSE	FALSE	FALSE	FALSE	FALSE	FALSE
1987	1	157	1	4	5	lowN	WM-800_059	line	3	15.4732	0	0	15.4732	5.9557	4.0886	13.5427	NA	NA	NA	NA	NA	NA	NA	NA	FALSE	FALSE	FALSE	FALSE	FALSE	FALSE	FALSE
1988	1	157	1	4	5	lowN	WM-800_059	line	7	26.6938	0.3096	0.0115982	27.0034	9.6974	8.2952	22.1441	NA	57.5095	71.1371	51.3534	NA	NA	NA	NA	FALSE	FALSE	TRUE	FALSE	FALSE	FALSE	FALSE
1989	1	233	1	5	4	highN	WM-800_059	line	3	19.7698	0	0	19.7698	7.3727	7.0037	26.4684	NA	71.3621	62.2612	46.3767	NA	NA	NA	NA	FALSE	FALSE	FALSE	FALSE	FALSE	FALSE	FALSE
1990	1	233	1	5	4	highN	WM-800_059	line	7	55.811	8.7142	0.156138	64.5253	17.1587	19.8598	179.351	74.237	71.6873	61.9972	46.3155	NA	NA	NA	NA	FALSE	TRUE	FALSE	FALSE	FALSE	FALSE	FALSE
1991	1	267	1	6	12	lowN	WM-800_059	line	3	13.989	0	0	13.989	4.214	3.7196	7.7592	NA	NA	NA	NA	NA	NA	NA	NA	FALSE	FALSE	FALSE	FALSE	FALSE	FALSE	FALSE
1992	1	267	1	6	12	lowN	WM-800_059	line	7	41.7413	0.2885	0.00691162	42.0298	11.5055	8.5166	44.8091	NA	40.6448	54.8556	84.4996	NA	NA	NA	NA	FALSE	FALSE	FALSE	FALSE	FALSE	FALSE	FALSE
1993	1	336	2	7	3	highN	WM-800_059	line	3	18.0807	0	0	18.0807	6.8856	2.9815	11.5401	NA	17.4999	79.1209	83.3792	NA	NA	NA	NA	FALSE	FALSE	FALSE	FALSE	FALSE	FALSE	FALSE
1994	1	336	2	7	3	highN	WM-800_059	line	7	51.5911	7.1537	0.138662	58.7448	16.369	11.5055	106.62	63.2915	26.9287	79.5516	73.5197	NA	NA	NA	NA	FALSE	FALSE	FALSE	FALSE	FALSE	FALSE	FALSE
1995	1	382	2	8	8	lowN	WM-800_059	line	3	13.3323	0	0	13.3323	4.2878	6.4576	14.1395	NA	76.5531	57.7884	45.6585	NA	NA	NA	NA	FALSE	FALSE	TRUE	FALSE	FALSE	FALSE	FALSE
1996	1	382	2	8	8	lowN	WM-800_059	line	7	41.8595	1.4016	0.0334834	43.2611	10.4354	14.1255	82.3695	NA	82.3858	51.6574	45.9568	NA	NA	NA	NA	FALSE	TRUE	TRUE	FALSE	FALSE	FALSE	FALSE
1997	1	423	2	9	2	highN	WM-800_059	line	3	11.28	0	0	11.28	4.3542	3.2251	7.3623	NA	NA	NA	NA	NA	NA	NA	NA	FALSE	FALSE	FALSE	FALSE	FALSE	FALSE	FALSE
1998	1	423	2	9	2	highN	WM-800_059	line	7	22.5821	0	0	22.5821	10.2288	6.7823	21.8166	NA	NA	NA	NA	NA	NA	NA	NA	FALSE	FALSE	TRUE	FALSE	FALSE	FALSE	FALSE
1999	1	478	2	10	10	lowN	WM-800_059	line	3	22.0951	0	0	22.0951	8.1993	7.5572	31.9781	NA	66.6287	62.6786	50.6927	NA	NA	NA	NA	FALSE	FALSE	FALSE	FALSE	FALSE	FALSE	FALSE
[truncated: 12,401 more rows]

## Sheet: PhenotypicData_OutlierRemoved
Unique_ID	genotype	treatment	type	runno	SRL_3	SRL_7	SRL_12	LRL_3	LRL_7	LRL_12	L.S_3	L.S_7	L.S_12	TRL_3	TRL_7	TRL_12	RSD_3	RSD_7	RSD_12	RSW_3	RSW_7	RSW_12	CHA_3	CHA_7	CHA_12	BAL_7	BAL_12	SRA_3	SRA_7	SRA_12	RRL_3	RRL_7	RRL_12	RRR_3	RRR_7	RRR_12	SDW_12	RDW	R.S	SPAD	LLE
1101111Bernstein	Bernstein	highN	founder	runno1	10.2614	43.29	94.1435							8.65565	36.5157		4.60094	14.0999		1.25544	5.04977		1.75902	28.6783					43.9155			70.181			64.4549		0.0135565	0.0152901	1.16817	40.8078	12.6341
1407292Bernstein	Bernstein	highN	founder	runno1	9.85369	36.376	91.993		0.263091	30.9252		0.00764411	0.3553	8.31171	30.9516	109.088	3.62002	11.2537	25.1671	1.58686	2.60244	9.60595	3.25963	16.0093	166.283		59.6798		17.388	49.6683		76.1843	76.3343		80.7788	52.3985	0.0126889	0.0116799	0.953371	49.7467	12.8378
1319273Bernstein	Bernstein	highN	founder	runno1	14.1398	50.8581	107.993		1.1377	98.6851		0.0236431	0.965815	11.9271	44.058	191.583	4.37993	14.701	30.4175	2.53191	3.14553	12.8643	6.16191	29.362	229.066		71.682		28.3535	28.0305		61.9542	62.0509		87.4521	87.624	0.015834	0.0199621	1.30575	44.0142	15.7926
15192111Bernstein	Bernstein	highN	founder	runno1	15.1256	46.4335	78.2579		0.748311			0.0170329		12.7586	39.9293		5.78227	13.8098		3.93548	10.0291		12.0233	71.9291					57.1571			44.846			81.825		0.0145326	0.0153963	1.09728	43.5284	15.8945
1135137Bernstein	Bernstein	highN	founder	runno1	16.7181	49.9055	100.074		4.92499			0.104302		14.102	47.111		5.86521	16.6077		2.9481	5.37422		10.0054			50.2261			41.8923			56.2882			82.0934		0.0168101	0.0147592	0.909365	48.3864	17.0152
1240154Bernstein	Bernstein	highN	founder	runno1	16.4011	59.3732	113.066		7.69073			0.136903		13.8346	57.9134		5.04314	16.0066		3.61811	9.77519		10.8125	82.979		74.5231		49.8783	62.8417		49.5728	40.2624		82.7861	82.0934		0.0190876	0.0222981	1.20993	41.5851	18.3398
1188145Bernstein	Bernstein	lowN	founder	runno1	16.7193	49.9547			1.21139			0.0152625		18.8775	57.5553		7.05939	16.1633		3.85216	7.10674		18.7673	64.7018					51.04			57.7282			69.2564
149021010Bernstein	Bernstein	lowN	founder	runno1	19.1401									21.6108			8.09319			6.21841			31.0247					75.6237			39.561			68.0642
15722129Bernstein	Bernstein	lowN	founder	runno1	18.1702									20.5157			7.38336			5.59654			25.2027					69.3522			50.0523			62.2926
194126Bernstein	Bernstein	lowN	founder	runno1	20.498									23.1439			7.89257			3.32724			13.5322					37.4512			75.4641			61.9339
12541612Bernstein	Bernstein	lowN	founder	runno1	12.0524	24.6309			0.239886			0.00612976		13.6081	28.0385		4.1585	10.7318		4.28013	4.36899		11.5866	30.3915
1394288Bernstein	Bernstein	lowN	founder	runno1	13.685									15.4515			6.26467			5.1039			19.3255
23972810Bonanza	Bonanza	lowN	check	runno2	9.25354	28.8113	53.4478		0.275727			0.0101212		8.47798	26.6298		3.78742	10.4197		1.84183	5.87639		4.64196	36.3476					40.5673			91.9584			48.5537		0.0062038	0.00554774	0.776316	36.2356	7.29609
5264165Bonanza	Bonanza	lowN	check	runno5	13.2993	39.6933	65.0494		0.992365	64.4884		0.0253632	1.00574	15.6198	47.3951	126.837	6.18249	13.0528	17.2518	3.96718	8.11695	11.7522	12.9698	55.6598	111.897	75.5776	79.5358		59.2873	70.3634		57.9803	45.6153		62.7478	62.6725	0.00795492	0.00800031	1.02244	42.2873	7.40385
15592129Bonanza	Bonanza	lowN	check	runno1	14.4663	39.6711	74.9464		0.688873			0.0109291		16.3337	45.4473		5.87118	14.0339		4.74859	14.1569		17.6046	124.284					86.5115			59.7335			38.2623		0.00797386	0.00896089	1.21046	38.7234	7.60907
33882810Bonanza	Bonanza	lowN	check	runno3	14.5782	54.5806	89.3303		1.95964			0.0323444		12.1896	47.5639		4.23237	10.6078		3.38609	10.9175		7.85	88.8323		62.666			80.7568			41.4916			54.8733		0.00922635	0.0153984	1.77225	41.3647	8.45588
84842109Bonanza	Bonanza	lowN	check	runno8	8.92529	34.0449	56.4009							8.43241	32.1648		2.76014	10.2002		2.98469	11.3552		4.72369	43.9386					87.9303			49.5554			41.101		0.00701517	0.00949701	1.29313	43.1593	8.60797
51781413Bonanza	Bonanza	lowN	check	runno5	7.62529	26.4661	55.9924		0.60472			0.02318		8.95574	31.5568		4.14299	14.3805		1.66821	8.29954		4.13637	44.1822					47.4369			47.3894			84.2014		0.00910629	0.00992038	1.10753	31.0579	9.12803
54522102Bonanza	Bonanza	lowN	check	runno5		22.9371	38.8122		1.09427	57.9705		0.0483987	1.51526		27.795	90.9245		10.1255	20.9389		5.98397	11.5862		28.9283	122.389		67.1793		51.162	52.552		88.6049	87.9619		43.4635	42.6387	0.00816426	0.0043735	0.544604	37.3302	9.12803
766125Bonanza	Bonanza	lowN	check	runno7	6.94402	32.6596	59.3706			55.2081			1.0195	6.60981	31.0877	109.066	2.7814	7.67176	15.4581	1.22123	4.82829	9.81025	1.68008	17.8442	73.6199		61.391		13.4696	74.1785		85.7969	52.0412		81.6352	53.5878	0.00904143	0.0110189	1.2424		9.23857
12891612Bonanza	Bonanza	lowN	check	runno1	19.8311	60.6378	87.4383		16.4058			0.170283		22.3909	84.0695		7.92341	13.4243		5.58844	14.2861		27.2206	108.648		60.8521		64.8689	82.1642		57.5552	46.0761		58.1636	55.9741		0.0105461	0.0164588	1.68103	39.8324	9.51134
74772108Bonanza	Bonanza	lowN	check	runno7	17.8189	66.995	112.943		2.78472			0.0455715		16.9612	66.4214		6.04419	17.0399		4.82021	15.6657		14.388	139.589					63.8409			51.6028			64.3367		0.0101979	0.0163164	1.63108	44.2187	9.54314
75602123Bonanza	Bonanza	lowN	check	runno7	10.1391	42.2095	67.7001			88.6822			1.43616	9.65107	40.178	148.858	4.56179	13.8	29.9611	2.88727	12.5924	12.7461	6.23888	76.7029	187.344		61.1578		79.809	79.689		50.1167	50.2407		49.822	49.822	0.0123005	0.015045	1.24689	44.2187	9.54314
8751213Bonanza	Bonanza	lowN	check	runno8	20.0979	65.4645	105.897		6.3421			0.112606		18.9881	69.016		7.52241	18.6454		5.75262	16.891		23.2656	158.651		79.5578			65.4664			55.8865			58.6999		0.0105227	0.0195593	1.77548	36.5983	9.55275
64812103Bonanza	Bonanza	lowN	check	runno6	11.0153	57.3495	116.935		0.883135			0.0211246		20.0728	106.235					8.72292	28.5857		27.288						140.306			34.2265			46.6672		0.0118283	0.0132156	1.23527		9.60741
44702103Bonanza	Bonanza	lowN	check	runno4	23.5428	60.9758	90.6139	0.0695192	6.48558		0.00302313	0.108893		21.7811	62.6295		7.17661	15.634		1.80138	10.9621		11.3358	85.9055		49.3054		6.43409	55.2114		99.362	45.4806		77.0202	76.3901		0.00973187	0.0148429	1.62923	38.0024	9.79534
859121210Bonanza	Bonanza	lowN	check	runno8	13.56	43.1209	66.5283		0.613101	79.0987		0.0165264	1.38197	12.8112	41.4325	152.236	5.89928	13.8419	18.9749	3.61831	12.5057	17.6664	11.3067	91.9969	227.231		64.6606		88.5	88.444		39.5916	39.8632		53.0372	52.7581	0.0117674	0.0131149	1.06458	40.2889	10.2876
2711213Bonanza	Bonanza	lowN	check	runno2	19.7114	51.9081	93.0384		5.06825			0.103262		18.0594	51.8446		6.22828	12.3892		4.98174	12.2263		21.1398	103.641		79.1633		52.8968	53.212		63.8131	63.4995		62.9589	62.9589		0.0119229	0.0150216	1.09374	39.9371	10.5285
53812810Bonanza	Bonanza	lowN	check	runno5	14.7708	56.7515	100.708		4.4478			0.0795091		17.348	70.1322		6.66238	18.2036		3.82609	11.3206		13.0645	101.832		41.4522			48.8161			84.4674			49.5417		0.0106763	0.0157873	1.50332	36.1162	10.548
3721212Bonanza	Bonanza	lowN	check	runno3	16.8645	35.4843	62.7357		1.96334			0.0498447		14.1014	31.6002		4.09552	8.06596		2.85594	6.65176		8.12048	33.5306				34.0182	51.4648		69.584	49.9535		82.5678	82.7858		0.0110524	0.0157786	1.51597	42.2356	10.8047
82881612Bonanza	Bonanza	lowN	check	runno8	21.4431	59.7905	79.2221		8.21661			0.159734		20.259	65.7735		8.025	14.3198		5.51918	14.0731		27.1068	110.602		67.8051		29.748	79.7419		74.7666	43.839		75.5504	57.6515		0.0114279	0.0135672	1.134	36.8033	10.8125
146221010Bonanza	Bonanza	lowN	check	runno1	21.1455	44.1315	83.9912		4.9874			0.0711286		23.875	54.572		7.80006	12.8612		4.25595	7.12283		22.155	67.2891		53.8844		45.6782	54.8694		70.2112	69.9677		60.6772	53.4378		0.0128611	0.0136242	1.14104	45.5623	10.8129
6197146Bonanza	Bonanza	lowN	check	runno6	17.8835	68.1195	123.112		10.2452			0.20632		32.5883	144.2					9.92232	25.6781		42.2276					48.24	101.45		62.7891	48.837		61.6315	49.5108		0.0103725	0.0172475	1.8384	34.4241	11.2086
163126Bonanza	Bonanza	lowN	check	runno1	21.1078	36.3888	44.8013		5.87946	126.204		0.101692	1.77296	23.8325	46.6783	170.623	7.36025	7.29847	10.3614	5.95995	7.84166	12.2914	27.3339	38.88	90.2434	60.458	62.0903	60.2316	62.9688	62.0875	68.374	67.3227	67.9066	50.7202	49.5796	49.6922	0.0136327	0.0168245	1.32932	42.8822	11.2134
45762121Bonanza	Bonanza	lowN	check	runno4	19.3614	52.6199	91.4491		7.6039	133.055		0.147944	1.48957	17.8562	56.0258	215.516	7.73906	15.8237	26.9512	2.61316	9.48667	17.3201	8.28964	76.6773	288.946	70.9031	65.3234	13.5078	69.5535	68.7915	96.7604	56.9576	57.6463	72.6872	53.9726	54.107	0.0129424	0.0181309	1.49646	44.6553	11.2699
35892129Bonanza	Bonanza	lowN	check	runno3	9.76567	49.7234	86.8215		0.338441			0.00613174		8.16562	41.9091		2.4347	8.35769		2.22323	10.2306		3.9048	64.5268					74.0768			51.3537			52.0817		0.0123018	0.0132122	1.14047	47.3517	11.2745
25782121Bonanza	Bonanza	lowN	check	runno2	19.7153	52.9083	82.1551		13.5344			0.27054		18.0629	59.9221		6.21141	12.9559		5.58404	10.4079		24.3058	101.014		63.4648		65.9708	103.489		65.3755	43.7391		49.7435	35.5138		0.0136678	0.0167286	1.06253	41.593	11.3597
4364282Bonanza	Bonanza	lowN	check	runno4	20.3053	43.3172	67.2632	0.0256995	2.00891	89.6777	0.00129576	0.04748	1.36495	18.752	41.9302	150.445	6.42435	13.7568	18.0262	2.03245	6.60693	12.7279	5.42667	44.2522	137.872		62.9598	27.2103	61.5109	61.8157	91.9408	53.9001	54.3782	64.1146	63.7943	63.1273	0.0118388	0.0140913	1.27147	41.0264	11.3752
8391281Bonanza	Bonanza	lowN	check	runno8	26.8275	72.9237	112.152		24.4802	249.251		0.390195	2.58326	25.346	96.5592	387.611	7.47297	19.7988	36.7634	5.00228	11.5386	18.5001	24.4566	142.927	424.188	65.9151	70.0116	37.8266	70.441	70.4928	74.2987	44.7066	44.7654	66.9365	67.1532	67.0199	0.0159538	0.0217074	1.29968	45.7222	14.3816
81541411Bonanza	Bonanza	lowN	check	runno8	3.61567												1.14525			0.942095
497124Bonanza	Bonanza	lowN	check	runno4	20.768	54.809			12.7664			0.238465		19.1534	63.1342		6.56666	15.756		5.4751	13.0894		19.6727	77.7248		70.9765		61.8084	84.0033		70.955	47.1789		49.6442	48.7542
6611211Bonanza	Bonanza	lowN	check	runno6	8.95333	23.5871			0.333703			0.0194078		16.3153	43.6355		10.3802	13.1507		5.54269	10.1767		14.8316	39.3811					54.2375			47.433			78.9888
3254166Bonanza	Bonanza	lowN	check	runno3	10.7456	28.3535			0.708022			0.0224958		8.98501	24.4038		3.03588	5.75627		2.41604	5.8022		4.30589	20.2728					35.9386			49.8879			102.834
4190145Bonanza	Bonanza	lowN	check	runno4	8.49631	34.9405			1.11283			0.0326069		7.83579	33.3213		3.57817	7.77299		1.80138	6.43504		3.95409	28.529					68.0798			59.431			53.3036
71791411Bonanza	Bonanza	lowN	check	runno7	8.17303	33.7536			1.14033			0.0370397		7.77967	33.2145		3.21694	13.7924		3.24313	5.78263		3.914	46.4716					57.3249			62.3535			60.4654
582124Bonanza	Bonanza	lowN	check	runno5	20.2861									23.8256			7.63814			7.48619			29.2742					70.5474			55.6055			53.5232
3179144Bonanza	Bonanza	lowN	check	runno3	20.5363			0.0849248			0.0037254			17.255			6.48254			6.83853			27.2047					69.7114			55.5533			52.8493
24902108Bonanza	Bonanza	lowN	check	runno2	18.9945									17.4026			5.24073			5.41441			21.0838					68.2493			60.487			52.1219
22961612Bonanza	Bonanza	lowN	check	runno2	15.7817									14.459			5.44837			4.99933			17.9813					67.059			57.5794			55.8336
1152145Bonanza	Bonanza	lowN	check	runno1	16.5143									18.646			6.69674			4.05406			12.9481					57.1871			51.0399			71.1841
7360289Bonanza	Bonanza	lowN	check	runno7	0.749737												0.496678			0.307329
65602128Bonanza	Bonanza	lowN	check	runno6	4.50782									8.2144			6.60232			1.85362			2.95485
34692102Bonanza	Bonanza	lowN	check	runno3	7.7554									6.48472			2.53586			2.62694			3.49737
4254166Bonanza	Bonanza	lowN	check	runno4	12.3176									11.36			4.75727			1.9376			5.23579
55992128Bonanza	Bonanza	lowN	check	runno5	12.493									14.6728			4.76684			3.39451			7.98746
2190144Bonanza	Bonanza	lowN	check	runno2	12.5151									11.4662			4.48325			5.12206			15.1243
1357288Bonanza	Bonanza	lowN	check	runno1	14.3309									16.1808			5.94834			4.12672			16.0508
6289165Bonanza	Bonanza	lowN	check	runno6	11.7426									21.398			9.39077			9.97684			23.2681
6392281Bonanza	Bonanza	lowN	check	runno6
7251166Bonanza	Bonanza	lowN	check	runno7
822114Bonanza	Bonanza	highN	check	runno8	11.0197	25.5616	52.3302							13.3702	31.014		4.44573	9.78856		3.35944	5.57828		7.58155														0.00663936	0.00909802	1.37337	39.9432	6.68729
15222111Bonanza	Bonanza	highN	check	runno1	13.4242	53.3711	88.8971		1.2145	64.1906		0.0240507	0.763168	11.3235	46.2558	140.35	4.21406	11.9653	21.8304	1.07205	9.45075	7.6029	2.99377	53.7446	113.467		66.0428		17.1456	39.9902		78.1418	77.4652		78.7545	59.5641	0.00629022	0.0100872	1.66093	38.2816	7.23402
8227155Bonanza	Bonanza	highN	check	runno8	8.7013	29.1808	59.0014							10.5573	35.4052		2.89767	9.74886		4.32183	15.915		5.96367	79.1636					67.6384			57.1207			51.6513		0.00576862	0.00751116	1.30497		7.64262
31241311Bonanza	Bonanza	highN	check	runno3	9.55589	35.2027	79.472		0.378957			0.0110824		8.09035	30.1394		3.37285	10.2325		1.85497	8.07976		4.14666	45.3191					36.6582			78.6546			70.0744		0.00846455	0.00900786	1.04418	31.2724	7.92636
44042910Bonanza	Bonanza	highN	check	runno4	6.60961	27.1158	55.0165	0.0172169			0.00217317			8.18908	33.5454		2.59052	7.1904		2.74186	10.8583		3.13558	44.6557					77.5181			43.8296			71.262		0.0101704	0.0119084	1.21656	44.6704	8.17335
1431111Bonanza	Bonanza	highN	check	runno1	18.0628	46.3309	80.793		9.29428			0.212022		15.2362	48.5449		6.27278	14.2381		4.28104	9.42256		14.286	77.6085		73.2244		43.9813	61.3953		49.0922	49.3016		88.4884	73.0314		0.00910998	0.0104058	1.18305	40.905	8.55856
3318278Bonanza	Bonanza	highN	check	runno3	14.4846	33.1449	75.7888		4.59645			0.142767		12.2632	32.1312		4.82834	6.44199		3.97146	9.65526		15.064	43.6317				39.7365	78.1986		88.5807	32.0562		58.0393	57.5373		0.00856184	0.0120963	1.38625	39.143	8.719
65302119Bonanza	Bonanza	highN	check	runno6	15.0789	33.6566	34.8975		4.3487	39.1348		0.106455	0.923941	15.5814	38.6751	71.1302	5.98265	12.9568	12.8753	4.53541	8.68658	9.64031	15.8405	68.7415	78.8542		63.0669		72.5539	72.4012		57.4922	57.9553		52.1027	51.8146	0.0095741	0.0075687	0.778858	47.8868	8.953
8326272Bonanza	Bonanza	highN	check	runno8	6.58871	48.203	118.791		0.484189			0.0101083		7.9941	59.0993		3.58834	14.9964		1.40794	5.8367		2.38819	46.0454					21.7328			73.3873			90.381		0.0100135	0.013647	1.3659	39.3586	9.12868
41241311Bonanza	Bonanza	highN	check	runno4	13.8678	29.13	61.1097		10.5119	173.544		0.301061	2.36927	17.156	43.5039	198.87	4.72981	13.4992	28.837	2.02458	6.70023	18.0761	7.38053	38.0511	323.935		61.1858		27.6738	95.7513		69.0484	70.0527		75.4023		0.00831238	0.0140161	1.75195	40.7135	9.76556
61411312Bonanza	Bonanza	highN	check	runno6	15.3949	55.4811	107.773		11.3854			0.169075		15.9079	67.5326		6.00982	17.038		5.35192	14.7384		19.4205	174.93		63.5722			83.4472			51.8512			47.7545		0.0106272	0.0160107	1.48431	45.784	10.6631
7148134Bonanza	Bonanza	highN	check	runno7	16.4232	73.1624	121.174		6.58551			0.0970675		13.5872	67.761		6.49393	20.6489		3.38868	13.6377		11.4016			70.0476			65.3688			48.6852			61.133		0.0118754	0.0164795	1.27939	42.4625	10.7283
2205156Bonanza	Bonanza	highN	check	runno2	13.8828	44.7438	82.3281		0.635764	75.9881		0.016456	1.06895	15.2688	49.906	173.638	5.45473	15.8599	29.3897	4.81488	12.4212	18.8581	11.857	91.0619	294.434		62.1587	43.4329	45.125	61.2723	71.8375	70.7843	70.0573	65.4023	64.4623	43.4263	0.0109423	0.0127219	1.17563	41.6616	10.9841
8150136Bonanza	Bonanza	highN	check	runno8	11.2131	43.7005	90.495		0.685491			0.0157854		13.6049	53.8918		3.52483	13.7024		4.60698	17.7596		7.4344	128.641					53.1785			64.753			61.5078		0.01034	0.00856907	0.830576	31.5649	11.1455
7406292Bonanza	Bonanza	highN	check	runno7	22.9471	67.2032	106.076		6.7958	92.2152		0.109049	0.937467	18.9846	63.0619	189.032	8.35435	19.2097	28.6347	3.59928	8.21324	11.9019	16.4661	92.2542	216.465	56.8207	66.2994	32.3352	40.9441	52.6619	96.3884	85.1624	84.9749	57.9489	57.6795	43.5576	0.0151142	0.0193634	1.18115	47.2336	11.2881
25432113Bonanza	Bonanza	highN	check	runno2	18.0769	71.192	123.949		12.6189			0.205283		19.8817	92.0979		6.62354	17.4566		8.16137	21.5728		22.1265	204.566		72.9368		60.6948	76.0014		60.5287	49.5223		56.5447	49.9568		0.0125837	0.0178107	1.43121	47.7395	11.3564
1322273Bonanza	Bonanza	highN	check	runno1	19.3465	61.0705	118.712		8.65281			0.149749		16.319	60.3248		5.6925	15.7165		5.01451	10.9247		12.6734	77.7655		85.8425		56.3405	102.742		71.1834	46.186		52.4519	40.4588		0.0145326	0.0218733	1.5589	42.1681	11.4114
2330279Bonanza	Bonanza	highN	check	runno2	22.7112	72.6875	134.032		19.0528			0.303571		24.9786	100.778		8.74741	22.1703		6.4112	13.5055		25.9409	148.655		43.9676		45.0853	67.401		60.8817	40.5598		77.333	73.262		0.0136779	0.0168683	1.24704	41.109	11.8218
8449298Bonanza	Bonanza	highN	check	runno8	20.08	65.6883	109.868		12.2198			0.187204		24.3632	95.2059		7.24814	17.1161		3.19013	7.17335		15.3118	73.1504		43.3019		26.7258	26.721		78.4253	78.2469		79.8101	79.9824		0.0128433	0.018196	1.41992	44.0349	11.8885
5141136Bonanza	Bonanza	highN	check	runno5	21.4341	60.381	100.596	0.0611046	6.27019	189.363	0.0027126	0.0988093	1.79115	41.1416	121.986	381.841				6.609	19.9841	24.9257	25.2083	197.196	487.515		66.9023	43.2946	43.2052	43.4623	86.141	85.9338	85.8408	53.7669	53.9971	53.8661	0.0137589	0.0130585	0.978622	43.5794	12.2794
45372118Bonanza	Bonanza	highN	check	runno4	9.53226	52.0666	109.45		1.73692			0.0278314		11.7925	65.646		3.84809	13.5743		2.81446	14.6261		3.80013	110.281					78.56			59.4924			52.1208		0.0111484	0.00948458	0.883949	37.9021	12.5254
4221113Bonanza	Bonanza	highN	check	runno4	21.8724	63.3968	105.428		15.2583			0.200795		27.0586	89.2672		7.03327	17.4772		5.65619	12.6197		28.8145	149.432		69.7555		61.8787	119.909		59.8743	29.8522		62.9902	58.9485		0.0138866	0.0183369	1.37199	42.692	12.7377
6311272Bonanza	Bonanza	highN	check	runno6	12.8828	54.307	110.511		3.23591			0.0490925		13.3121	59.0164		4.59055	12.7395		2.06529	9.13943		6.3625	72.8106		65.7595			32.808			70.1665			75.1555		0.0149356	0.016787	1.10735	38.6153	13.0774
1441292Bonanza	Bonanza	highN	check	runno1	23.4473	65.5703	116.975		15.9703			0.25742		19.7781	71.5717		8.54568	16.9462		5.22609	9.64819		27.0958	107.921		64.5815		69.7109	69.4921		50.6166	50.784		64.2624	64.2624		0.0131227	0.0179446	1.4163	51.8843	13.1435
4332279Bonanza	Bonanza	highN	check	runno4	12.9166	70.2949	127.618		6.05522			0.0718654		15.9793	91.2639		4.06681	14.7637		2.72368	23.3509		8.47312	227.932					125.091			35.3543			48.9567		0.0174071	0.0253976	1.51596	42.7961	13.2684
1102137Bonanza	Bonanza	highN	check	runno1	14.2715	44.8223	86.9975		5.90004	166.544		0.139123	2.02329	12.0382	43.816	242.973	4.02759	10.9773	27.2051	4.20344	11.3409	19.776	9.00252	77.0778	330.139	74.6887	65.9547	94.3337	56.1462	80.3241	44.0461	73.6832	61.3111	50.2509	49.766	42.7708	0.013665	0.0140159	1.06233	42.5568	13.9586
6245154Bonanza	Bonanza	highN	check	runno6	18.7332	70.4756	126.646		18.9004			0.220957		19.3574	89.7612		6.29503	16.7935		5.48915	16.2136		21.0054	210.008		78.3205		65.2406	102.359		70.0848	35.0693		47.0181	46.5579		0.0137867	0.016884	1.20656	45.4016	13.9828
7342271Bonanza	Bonanza	highN	check	runno7	17.0239	50.5979	69.4167		5.12697			0.10927		14.0842	47.4912		7.09067	16.7877		5.32233	16.2414		19.215	126.685		69.1872			70.2391			57.1979			47.4339		0.0162919	0.0131836	0.746055	44.2755	15.4861
35062111Bonanza	Bonanza	highN	check	runno3	12.8008	51.7963	104.822		2.45613			0.0488174		10.8376	46.0272		3.58168	11.7955		3.51969	8.43645		8.43422	54.593					45.5684			71.1827			65.2908		0.0135238	0.0183589	1.332	44.1802	16.249
42391512Bonanza	Bonanza	highN	check	runno4	26.6739	79.4108	147.828	0.0122505	36.0792		0.000383161	0.379045		33.0073	123.868		6.86236	19.4798		7.32661	23.4871		42.7473	349.019		78.0311		69.6448	130.617		60.6845	28.5127		56.767	53.2597		0.015549	0.0175992	1.176	47.0653	16.4529
752321110Bonanza	Bonanza	highN	check	runno7	8.95527	25.2701								7.40887	20.9064		2.58002	8.52986		2.62926	5.29681		3.34914	30.3811					53.5027			61.6194			63.8184
7501113Bonanza	Bonanza	highN	check	runno7	11.4631	44.6128			1.20857			0.0292136		9.48366	38.2364		5.16004	14.2428		3.52908	9.96183		9.29064	92.4211					60.185			61.135			56.1092
2133135Bonanza	Bonanza	highN	check	runno2	18.8248									20.7042			6.7458			6.83804			23.6245					56.1018			58.056			65.9962
321113Bonanza	Bonanza	highN	check	runno3	18.259									15.4587			4.99282			5.61245			16.9071					54.4142			65.2845			59.2802
1222154Bonanza	Bonanza	highN	check	runno1	19.8818									16.7705			6.74943			5.26135			17.6308					70.1639			61.4083			51.5385
511111Bonanza	Bonanza	highN	check	runno5	2.23058												1.23579			0.869923
85022113Bonanza	Bonanza	highN	check	runno8	3.35853												1.64333			1.39903	1.55051
64152910Bonanza	Bonanza	highN	check	runno6	4.26597												1.33099			1.11841	1.88689
3422293Bonanza	Bonanza	highN	check	runno3	13.0211									11.0241			4.35374			3.83479			10.1706
3228155Bonanza	Bonanza	highN	check	runno3	10.8255									9.16522			4.00568			2.55057			7.86491
6321113Bonanza	Bonanza	highN	check	runno6	10.3875									10.7336			3.15091			3.78751			7.06195
55122111Bonanza	Bonanza	highN	check	runno5	7.69691									14.7519			4.39534			3.47969			5.40307
2101111Bonanza	Bonanza	highN	check	runno2	9.94737									10.9405			4.17122			2.53549			5.04475
52131512Bonanza	Bonanza	highN	check	runno5	6.31609									12.1054			3.51627			2.87558			3.42548
2445292Bonanza	Bonanza	highN	check	runno2
5316273Bonanza	Bonanza	highN	check	runno5
5403299Bonanza	Bonanza	highN	check	runno5
72101512Bonanza	Bonanza	highN	check	runno7
82551612Elixir	Elixir	lowN	check	runno8	2.75873								0.259548			24.1008	0.939271	3.69941	15.292	0.933758	1.57572																0.00396017	0.00961007	2.31795
84882109Elixir	Elixir	lowN	check	runno8	7.74115	26.1347	40.5419			22.4584			0.643888	7.31366	24.6915	63.681	2.31522	5.0836	8.73357	2.55116	8.37881	13.7813	3.37884	23.3667	64.8626		66.3465			61.0249			70.6404			45.1247	0.00599684	0.00994925	1.58475		4.51394
81561411Elixir	Elixir	lowN	check	runno8	6.59461	30.0882	68.6423			32.0436			0.542607	6.23044	28.4266	101.061	3.89715	12.2435	25.7558	1.05048	8.29544	21.5098	2.27124	33.2002	213.247		54.5664		11.6406	46.1995		77.9326	47.074		92.1833	91.784	0.00701517	0.0104015	1.41628	38.136	5.77364
5282165Elixir	Elixir	lowN	check	runno5	5.47993	16.4429	60.8648			10.8565			0.180956	6.43606	19.3118	79.9756	2.34343	5.81458	17.0039	2.50646	5.4943	16.5659	2.56995	12.8461	158.663		37.5118			80.5697			46.2715			51.7911	0.00429147	0.00725361	1.71837		5.78109
45632121Elixir	Elixir	lowN	check	runno4	13.8832	23.7104	36.4924		0.328866	23.2792		0.0142	0.653093	12.8039	22.1913	56.606	5.63826	7.17661	12.5099	2.32276	6.17431	10.6658	7.12031	23.4026	76.1442		67.7004		44.6501	44.9526		78.2124	78.3025		59.384	59.0348	0.00541774	0.00507288	1.00023	39.9176	6.21425
4374282Elixir	Elixir	lowN	check	runno4	4.94139	33.289	56.5407			37.6047			0.680913		30.7011	89.219	1.93814	9.66363	15.3968	0.936208	4.56262	10.0792	1.02305	29.7438	92.6629		53.1651		47.2483	48.2725		49.49	49.0138		80.3885	79.8421	0.00742431	0.0100518	1.44627	43.4457	7.58349
44602103Elixir	Elixir	lowN	check	runno4	16.369	30.3786	41.4441	0.052967	0.457102	58.3628	0.00331279	0.0154047	1.44173	15.1485	28.4676	95.7611	6.34981	12.7268	13.3773	3.97598	5.14926	7.28834	13.8435	34.6797	64.8542		36.7372	36.56	71.1673	36.3545	100.128	60.1225	60.2568	48.9264	49.9255	81.5603	0.007023	0.0120246	1.82898	38.8088	8.11012
51621413Elixir	Elixir	lowN	check	runno5	17.516	45.5482	85.77	0.0684079	0.976692		0.00396206	0.0217538		20.6256	54.2593		7.41419	15.1403		1.70971	7.90946		6.56108	56.3355					61.633			92.541			29.3721		0.00921096	0.0146139	1.61298	44.2095	8.72234
3951212Elixir	Elixir	lowN	check	runno3	3.01195	25.9837	51.1544			28.1987			0.496601		21.7264	70.4885	0.922637	6.75043	15.2212	1.04839	6.92886	12.5624		30.6033	102.942		46.8811		50.5715	51.0855		58.7728	58.7728		73.7541	73.0929	0.00807306	0.00608333	0.800168		8.8317
74732108Elixir	Elixir	lowN	check	runno7	14.3195	37.617	76.928			73.0591			1.04123	13.6303	35.8065	142.77	5.41761	11.4847	18.3007	3.83352	7.29501	11.2013	10.57	41.8062	105.209		61.349		54.8239	55.5455		52.7409	52.3565		72.2444	71.8948	0.0107236	0.0147272	1.40004	48.7105	8.83248
2791213Elixir	Elixir	lowN	check	runno2	14.8876	36.221	73.0894		4.81423			0.140567		13.6398	37.2573		4.46637	11.2277		3.44399	12.8461		10.5461	60.3583				43.1925	102.63		81.8751	46.0271		55.3316	34.2137		0.00891797	0.0154483	1.50382	44.223	8.86614
34952102Elixir	Elixir	lowN	check	runno3	12.5623	40.7427	83.0627		0.628916	45.8842		0.013906	0.497643	10.504	34.6854	114.551	3.60138	12.8996	21.8942	3.13304	5.83832	12.225	7.07278	52.3355	187.902		58.9699		56.2728	55.2165		50.0081	50.0737		76.5379	77.8208	0.00932246	0.00922004	1.05022	46.2632	8.92565
24672108Elixir	Elixir	lowN	check	runno2	14.1465	35.2742	55.2651		1.46281	40.8334		0.0438578	0.781412	12.9608	33.5551	85.1723	5.38663	10.3412	19.7565	3.04634	6.74173	10.7061	8.09315	30.9811	85.5801		57.1427	34.5804	36.255	35.4367	83.3654	82.8347	83.179	61.7513	60.7215	61.1477	0.0122137	0.0116076	0.825038	49.7752	9.05085
7272166Elixir	Elixir	lowN	check	runno7	13.9717	50.0125	86.1043		1.06741	111.414		0.0233997	1.41863	13.2992	48.6214	188.015	5.2113	12.9365	23.7641	2.83066	10.0529	15.9002	8.11644	67.1544	210.562		69.3884		49.3899	60.0275		50.4888	39.2234		79.8465	80.0979	0.0108287	0.0156807	1.47622	48.8103	9.34009
33612810Elixir	Elixir	lowN	check	runno3	22.5618	38.5465	64.9302	0.039553	1.12038	68.8055	0.00157931	0.0261843	0.954635	18.904	33.3321	121.918	6.05992	12.6079	21.9775	3.52468	5.14545	10.2969	15.8158	36.1485	142.692		67.2549	34.174	33.9802	34.563	75.3631	74.6592	75.4667	75.6961	76.7581	75.076	0.0128784	0.0163489	1.34804	41.6913	9.39542
15512129Elixir	Elixir	lowN	check	runno1	16.9802	22.2961	29.3701		0.918695	62.6883		0.0259335	1.34338	19.172	26.0479	92.7875	6.79699	8.88016	11.0018	4.40127	5.70148	8.26963	13.3992	23.5357	73.5169		53.891	57.1129	58.3986	42.4821	60.7072	59.388	72.0301	61.2159	61.5363	61.3955	0.00908848	0.00795508	0.942803	40.5717	9.41122
2162144Elixir	Elixir	lowN	check	runno2	15.4515	36.9658	75.0812		1.12232	74.2163		0.0321096	1.0454	14.1565	34.8169	131.565	5.72892	11.194	20.2334	0.941396	2.87093	8.98707	2.41145	23.1423	126.336		52.4094	14.5385	16.2162	56.3197	86.0839	85.4657	45.225	77.3712	76.4181	76.7319	0.00979038	0.0125464	1.1125	39.8397	9.42027
75622123Elixir	Elixir	lowN	check	runno7	6.31076	33.1271	57.4923	0.0631485		61.6817	0.0109708		1.17626	6.06714	31.5327	113.44	2.33821	9.80365	19.7143	1.43959	3.50193	5.43486	1.3472	17.8411	61.4646		43.6844		10.8128	40.7188		87.0391	56.1878		83.0896	83.0051	0.01188	0.0148331	1.27285	46.2151	9.54314
1178145Elixir	Elixir	lowN	check	runno1	11.3231	41.8369	75.266	0.0329162	0.668153	96.9218	0.00182962	0.0100516	0.810477	12.8161	47.8729	177.169	5.09194	15.0677	30.93	6.50905	15.8609	19.39	19.7286	167.566	406.205		62.1476	76.1799	102.006		46.2447	25.7787	25.5375	60.6772	60.8568	33.0488	0.00874552	0.0096924	1.19375	49.0742	9.71158
4177145Elixir	Elixir	lowN	check	runno4	14.5495	61.1138	107.123		1.22425	80.416		0.0205089	0.768549	13.4184	57.5697	178.075	4.32355	14.5565	22.7564	2.60722	10.5355	17.4209	6.8618	84.3371	276.739		50.1905		79.4672	79.5864		53.0872	53.2227		48.0825	47.8635	0.0117384	0.0117428	1.06862	45.7641	10.2166
6821211Elixir	Elixir	lowN	check	runno6	2.04262	50.3109	110.529								91.6793		3.16624	26.4273		1.21757	23.0612			161.3					110.57			39.88			56.3522		0.0110094	0.0167995	1.68705	47.0678	10.408
174126Elixir	Elixir	lowN	check	runno1	14.3327	45.5146	62.0151		3.19477	40.702		0.0441782	0.413082	16.1829	54.4285	108.734	8.37095	17.3436	23.2303	1.94627	4.73239	7.71242	11.6742	65.1769	117.821		65.6784		32.7166	32.9801		65.2925	65.3904		76.3452	76.0289	0.00925996	0.012527	1.45715	44.6381	10.5125
54922102Elixir	Elixir	lowN	check	runno5	20.5896	59.9836	105.221		6.11695	142.633		0.103455	1.37521	24.1821	75.2338	235.137	7.33421	15.2923	27.3213	3.46921	9.37848	14.2254	13.2329	67.245	237.001		57.6089		61.9943	62.2912		56.1423	55.8085		61.6671	61.6671	0.00889695	0.0169607	1.93807	46.6375	10.6494
71911411Elixir	Elixir	lowN	check	runno7	15.9703	63.1255	80.4273		2.44868	166.082		0.0425287	2.26399	15.2017	62.4182	234.65	5.28771	13.8688	15.1372	4.29451	12.4306	16.4663	11.6353	110.03	176.324	39.6991	54.9465		81.0775	81.1513		60.306	59.9147		38.7173	39.0214	0.0112492	0.0141974	1.28661	49.6088	10.8629
53852810Elixir	Elixir	lowN	check	runno5	14.8127	50.7451	83.8154		5.25855	231.422		0.105129	2.8011	17.3972	63.7119	279.441	6.51041	19.0354	31.4403	5.06272	11.138	17.3543	18.9928	114.937	327.729		51.2818	50.9977	59.0527	59.0545	59.7043	60.3205	59.9859	69.5608	60.8847	61.183	0.0144445	0.0196274	1.38143	49.0654	11.5622
147621010Elixir	Elixir	lowN	check	runno1	12.3127	36.6845	43.7801		0.965938	124.173		0.0165724	1.78512	13.9021	42.3386	167.539	6.15668	18.0226	23.6238	2.76194	7.5589	12.1703	11.102	51.2227	122.556		58.055		23.7334	34.9591		68.2994	59.318		80.5482	80.7152	0.0102031	0.0108811	1.1487	40.7566	11.8141
8691213Elixir	Elixir	lowN	check	runno8	22.904	62.1616	94.558			119.56			1.46968	21.6392		224.439	7.29171		30.0814	4.86888		14.6066	17.8722		216.126		53.8842	44.5637		46.4859	74.9109		75.1492	58.4868		55.9956	0.0125594	0.0184287	1.40158	43.6719	12.1771
6387281Elixir	Elixir	lowN	check	runno6	17.954	72.3615	102.961		12.35	179.853		0.234126	2.39627	32.7167						7.30544	21.989		27.0756	237.023		47.6797	60.3725		61.4972	61.7874		57.9153	58.0365		60.5103	60.1761	0.0108274	0.0150075	1.53243	48.083	12.3095
3196144Elixir	Elixir	lowN	check	runno3	18.5236	49.0213	78.5806		2.96671			0.0545194		15.4886	43.9053		6.00636	14.9771		5.12735	7.24215		18.7768	80.1286				59.5428	67.0545		53.9669	53.6092		67.7614	58.5113		0.00989911	0.00998046	1.07061	47.0252	12.4959
25772121Elixir	Elixir	lowN	check	runno2	13.0577	49.3478	87.2847		2.08631	117.857		0.0447123	1.42802	11.9633	46.9767	179.659	4.87602	12.3836	24.0714	5.07531	14.5945	16.3369	16.3944	127.618	269.051		59.3768		89.3645	88.553		44.3568	44.7277		47.6996	48.0954	0.00765782	0.0146802	1.6642	40.6189	12.5604
22821612Elixir	Elixir	lowN	check	runno2	20.1588	63.7879	91.1329		4.23176	167.088		0.0701615	1.93904	18.4692	62.0212	224.827	5.96454	14.4933	23.9648	3.05807	6.92301	9.47821	12.7377	79.7985	204.445		60.1136	24.1311	52.6843	52.8498	69.4383	59.5424	59.7369	83.8145	67.0248	66.6989	0.0134739	0.0174967	1.12731	48.5089	12.5604
4288166Elixir	Elixir	lowN	check	runno4	18.7038	69.9515	120.431		3.20328			0.0468823		17.2498	67.6714		6.09233	15.6679		4.03523	9.20229		17.046	108.889				42.2133	79.0806		79.9094	64.6778		60.225	39.0028		0.013444	0.016346	1.2988	46.7722	13.4818
8363281Elixir	Elixir	lowN	check	runno8	3.29942												1.07934			0.84205																			0.914682
1390288Elixir	Elixir	lowN	check	runno1	22.3294	59.2728			11.8993			0.126353		25.2117	78.242		7.81542	15.1063		5.99223	13.2605		30.687	127.306		38.7602		46.5698	102.021		55.0303	41.2575		75.6991	44.7872
484124Elixir	Elixir	lowN	check	runno4	13.9547	45.5973			2.28377			0.051277		12.8699	44.3041		3.95082	11.7916		2.59536	10.9148		6.97593	72.2225					108.113			43.6366			29.6526
12781612Elixir	Elixir	lowN	check	runno1	11.6578	39.9066			0.511268			0.00806346		13.1626	45.5442		5.83261	17.0581		2.02703	7.7609		7.80665	79.1982					60.2559			63.4365			55.8225
3272166Elixir	Elixir	lowN	check	runno3	14.0571	32.7042		0.0386094	0.85955		0.00247432	0.0236771		11.7919	28.1907		3.61926	10.7268		4.03681	8.88102		9.29451	40.398					54.9423			66.9864			58.65
64872103Elixir	Elixir	lowN	check	runno6	17.336									31.5905						11.1399			36.4962					91.8099			38.5504			69.1137
6166146Elixir	Elixir	lowN	check	runno6	4.44625									8.10221			3.99377	3.99377		3.34379	3.10754	3.07119	3.19262
7396289Elixir	Elixir	lowN	check	runno7	3.04572	15.2459									14.5121		1.4289	3.18638		1.108	4.47244			7.54244
570124Elixir	Elixir	lowN	check	runno5	8.29784									9.74564			2.8713			2.60606			4.12813
55762128Elixir	Elixir	lowN	check	runno5	9.48628									11.1414			3.57513			3.79289			5.45347
65722128Elixir	Elixir	lowN	check	runno6	6.77482									12.3454			4.62342			4.92481			6.59729
6276165Elixir	Elixir	lowN	check	runno6	12.0711									21.9967						10.2676			31.5227
855621210Elixir	Elixir	lowN	check	runno8	0.215041												0.222459			0.0166743
23512810Elixir	Elixir	lowN	check	runno2
35582129Elixir	Elixir	lowN	check	runno3
754125Elixir	Elixir	lowN	check	runno7
2302279Elixir	Elixir	highN	check	runno2	1.56997								0.153755				0.924408			1.10979	1.47694	8.06744																	0.770005
1230154Elixir	Elixir	highN	check	runno1	12.0169	30.7603	30.6416							10.1364	25.9467		3.8825	9.78917	9.86509	1.66446	2.99741	3.00448	3.61101	15.23					26.7997	26.958		79.1967	79.2719		69.113	68.8887				31.6747
55072111Elixir	Elixir	highN	check	runno5	5.84173	14.5355	31.5846			33.3834			1.00571	11.1963	27.8587	93.8611	2.93022	6.72678	18.9191	4.02339	9.01337	18.0267	4.53424	21.927	114.322		64.0766			57.1722			45.513			74.1457	0.00682922	0.00570013	0.860635	49.4868
6334272Elixir	Elixir	highN	check	runno6	6.48457	23.8192	34.4829						0.138158	6.70065	24.6129	40.8136	3.14412	9.07924	14.0976	1.3174	5.48229	6.56639	2.15924	22.0881	46.5607		53.0051		50.2427	50.2929		71.3908	71.4212		58.877	58.8057		0.00446359	1.24142		5.63335
8329272Elixir	Elixir	highN	check	runno8	3.30462	14.2459	26.4018			15.4196			0.587729		17.2847	51.5998	1.39723	10.3998	17.4257	1.22081	2.53072	11.6288		11.7653	72.1739		65.4996										0.00696588				6.79344
42111512Elixir	Elixir	highN	check	runno4	8.63859	25.7737	40.7002							10.6869	31.885		1.88645	8.37972		7.25401	17.9308		10.27	110.948								30.5627			37.7601		0.00958368	0.00358306		49.1478	7.00573
31221311Elixir	Elixir	highN	check	runno3	11.0997	27.7744	51.2126	0.0282674		45.9682	0.00262178		0.924064	9.4225	23.5148	84.0575	3.91073	10.1312	20.0093	2.94298	6.6826	10.9097	6.85208	26.8284	91.3028		54.7391		39.9351	39.6454		90.6168	90.8172		56.1043	56.2952	0.00739432	0.00660577	0.876561	35.8898	7.43096
41371311Elixir	Elixir	highN	check	runno4	7.12033	34.1948	60.6724		0.433071	15.0775		0.0105661	0.207326	8.80866	42.6105	85.7686	2.57683	10.7105	18.6254	1.7795	3.50447	5.67425	4.04694	29.1165	87.1172		70.5536		36.1741	36.2671		72.6859	73.3983		65.3533	64.4518	0.00772562	0.00442614	0.595267	44.1497	7.53647
8413298Elixir	Elixir	highN	check	runno8	20.8045	56.9897	86.3853	0.0364071	0.436354		0.00176104	0.00770517		25.2884	69.6996		8.06583	18.4736		4.7852	17.4745		19.4209	159.518				38.4596	38.5258		68.0354	67.9523		75.7315	75.7315		0.0121903	0.0102617	0.843669	43.1581	8.59794
72431512Elixir	Elixir	highN	check	runno7	11.4941	50.6487	84.2469		0.859194	66.4199		0.0182934	0.850191	9.50932	42.8462	142.643	6.22189	20.9473	31.7939	2.48248	6.63058	11.3467	7.86944	71.484	201.171		72.4058		43.3169	43.5767		57.3343	56.9866		80.148	80.148	0.00794967	0.0133896	1.55284	45.3251	8.76923
752821110Elixir	Elixir	highN	check	runno7	14.5098	62.5788	109.731		4.04813			0.0697589		12.0042	56.2184		6.42372	21.2896		3.31848	11.5126		11.5933	138.454					51.3217			53.9679			73.4523		0.0117773	0.0154495	1.20942	46.9473	9.60884
85442113Elixir	Elixir	highN	check	runno8	19.2335	46.8653	57.462		3.18792	64.5726		0.0684534	1.13085	23.336	60.9071	151.657	7.90706	15.3695	20.9902	5.04362	10.809	14.9526	18.6701	78.5064	137.101		62.1978	19.8313	44.4046	44.2666	98.6455	68.1628	67.9523	69.0219	68.6292	68.9879	0.00990462	0.00677062	0.685104	46.1782	9.97786
5437299Elixir	Elixir	highN	check	runno5	13.0364	56.2303	92.5833		6.30909			0.106761		24.9855	114.069		8.30655			2.83933	16.6494		9.23529	149.728		88.3203			92.6049			52.6755			40.6703		0.0155666	0.017204	1.13957	49.7774	10.6357
35282111Elixir	Elixir	highN	check	runno3	19.096	64.8103	90.1249		16.4618	207.308		0.26149	2.36806	16.1674	69.4456	259.849	7.15069	15.9657	19.1044	3.77534	7.55655	9.77416	19.6693	97.6641	157.615	61.3704		42.5329	42.9122	42.5364	86.6143	86.4832	86.8113	56.2238	55.865	56.056	0.0143022	0.0181873	1.24774	49.4272	10.8987
61061312Elixir	Elixir	highN	check	runno6	13.1072	38.1549	60.0028		0.309599	127.965		0.00668535	1.75709	13.5439	39.7037	176.675	5.39186	14.3285	25.832	2.47012	4.94709	7.774	9.41622	44.1851	122.307		70.3947		39.1459	39.1466		74.9206	74.2811		65.3212	65.9018	0.0123506	0.0134878	1.07594	48.5559	11.0655
843114Elixir	Elixir	highN	check	runno8	13.2584	62.8452	118.951		2.45323			0.0392831		16.0864	79.3632		4.44573	18.5609		5.39115	14.6318		12.2698	191.661					86.9591			40.0173			44.9317		0.0122991	0.0173497	1.41379	49.4906	11.3578
1123137Elixir	Elixir	highN	check	runno1	15.1999	30.9249	32.8366		4.84751	19.5347		0.165671	0.62876	12.8213	31.0217	47.59	5.79613	11.4057	11.8063	2.6377	3.43472	4.17525	7.60489	22.5185			60.6043		34.909	34.4749		57.5341	57.5663		86.7727	87.1153	0.012472	0.0119985	0.996404	50.1354	11.5133
5338273Elixir	Elixir	highN	check	runno5	18.7767	60.0951	103.378		19.4591			0.308107		35.9874	134.604		8.56135			5.19537	25.2278		17.4067	226.822		55.5301			73.8151			51.3255			56.5344			0.0189659		46.6784	11.6025
1325273Elixir	Elixir	highN	check	runno1	16.772	57.3209	89.3798		6.60773			0.121836		14.1474	55.0795		5.59581	14.9566		4.18232	7.84267		14.2345	59.1583		72.9316		53.6804	54.2377		49.5728	49.5304		79.4634	79.0249		0.0156171	0.0179446	1.19009	51.3013	11.7171
45432118Elixir	Elixir	highN	check	runno4	15.894	55.4231	93.9734		15.8955			0.239275		19.6627	79.8555		4.95538	16.158		6.88179	16.6325		20.3608	170.899		56.4069		87.0879	100.017		47.1855	53.838		60.8189	44.2165		0.0123219	0.0161238	1.3596	51.5427	11.8885
3310278Elixir	Elixir	highN	check	runno3	13.7589	41.3214	81.0089	0.123333	1.80894		0.00922819	0.0450682		11.758	36.5857		4.6321	13.4408		3.91201	9.04292		10.3111	96.47					83.6134			36.7426			46.9708		0.013913	0.0164715	1.16164	52.1557	11.8895
1141111Elixir	Elixir	highN	check	runno1	17.2686	58.6334	98.4526		2.59797	127.385		0.0468301	1.36751	14.5663	52.1034	212.76	6.54911	15.7165	27.5643	3.71682	10.2689	18.436	13.9911	92.8996	294.535		56.6903		61.3114	61.5058		72.3952	72.2465		46.7236	46.7236	0.0140988	0.0161395	1.18565	43.0426	12.1246
6291113Elixir	Elixir	highN	check	runno6	12.8735	58.0645	97.9025		8.24656			0.117014		13.3025	67.3893		6.66173	16.7732		3.21115	15.6784		13.0891	155.885		84.5178			94.4073			35.8966			52.7229		0.0181908	0.0163988	0.888172	43.9679	13.0774
8139136Elixir	Elixir	highN	check	runno8	22.4193	88.0361	146.713		22.9882			0.262775		27.2014	135.985		8.22461	22.3239		5.17729	12.6625		21.8028	187.364		77.4099		38.6387	64.7194		69.2999	53.5012		74.3401	58.461		0.0163263	0.0165034	1.0131	48.8086	13.1623
3427293Elixir	Elixir	highN	check	runno3	15.5787	39.3118	76.5795		10.3327			0.270592		13.1895	42.4311		6.27108	14.1621		3.47206	10.0714		11.4035	75.0112		73.1304		35.5616	61.701		96.8829	58.3453		56.2952	56.056		0.0179993	0.0138978	0.757614	57.2978	13.1776
3481113Elixir	Elixir	highN	check	runno3	18.53	61.9134	114.898		12.4217			0.206547		15.6882	63.416		5.86609	15.0102		3.62072	9.4293		14.6221	80.8697		40.8357		36.5912	52.2226		79.6768	79.2559		69.3084	50.3847		0.0150805	0.0157852	1.02705	46.9087	14.4656
6231154Elixir	Elixir	highN	check	runno6	18.4827	73.6822	127.345		8.6859			0.0971243		19.0986	83.9211		6.55308	16.1416		3.20429	8.10335		7.81296	81.0477		67.0333			56.7112			46.3101			76.0477		0.0149356	0.0191158	1.26097	51.6145	14.8881
7403292Elixir	Elixir	highN	check	runno7	0.344368												0.368574			0.0574353
5114136Elixir	Elixir	highN	check	runno5	7.68832	22.7568								14.7354	43.6156		4.90494	14.4345		3.55218	7.20103		5.19769	39.5431					38.6019			65.8471			73.1168
2235156Elixir	Elixir	highN	check	runno2	18.5334	60.5506			18.033			0.344914		20.3837	86.3142		8.09038	20.6958		5.83074	18.0727		18.9477	154.033		60.8732		28.2458	69.6037		83.4701	40.2214		71.017	70.702
1427292Elixir	Elixir	highN	check	runno1																								23.7972			67.4792			85.1222
3233155Elixir	Elixir	highN	check	runno3	13.8147			0.00643627			0.00047964			11.7016			4.09422			4.33419			10.9623					34.8134			82.9732			68.7641
15402111Elixir	Elixir	highN	check	runno1	24.0399			0.0174939			0.000769114			20.2958			6.34186			8.52682			28.7936					89.018			46.3973			52.2103
8204155Elixir	Elixir	highN	check	runno8	2.63422												1.03998			0.677235
2191111Elixir	Elixir	highN	check	runno2	5.47285									6.01924			2.32241			1.90379	1.74149		1.77354
52461512Elixir	Elixir	highN	check	runno5	13.2223									25.3419			8.37025			5.49743			15.0803
471113Elixir	Elixir	highN	check	runno4	11.9468									14.7795			4.2514			4.27617			11.6857
65492119Elixir	Elixir	highN	check	runno6	13.9266									14.3906			3.79603			4.56285			10.5419
64262910Elixir	Elixir	highN	check	runno6	9.3044									9.61443			3.1577			4.01394			6.53801
44422910Elixir	Elixir	highN	check	runno4	7.19665									8.90309			4.01215			2.82355			6.02806
4344279Elixir	Elixir	highN	check	runno4	9.95163									12.3113			2.6178			2.74186			5.56262
5211111Elixir	Elixir	highN	check	runno5	8.33026									15.9658			7.00706			2.18689			4.84228
7144134Elixir	Elixir	highN	check	runno7	7.32427									6.05951			3.60676			1.39121			2.4759
721113Elixir	Elixir	highN	check	runno7	2.35703												0.91266			0.650933
2107135Elixir	Elixir	highN	check	runno2
2407292Elixir	Elixir	highN	check	runno2
25162113Elixir	Elixir	highN	check	runno2
7301271Elixir	Elixir	highN	check	runno7
4183145Genius	Genius	lowN	check	runno4	17.7413	44.9057	63.0405		0.176499			0.00402392		16.362	41.5887		7.33927	14.4142		3.6738	9.30892		14.9141	66.2578				54.4182	54.2052		54.8568	55.3983		69.4833	69.2369		0.0049161	0.00582442	1.26559	39.212	5.37164
53652810Genius	Genius	lowN	check	runno5	6.83164	23.4967	58.3704							8.02362	27.5964		3.38317	9.22175		1.7263	7.39489		2.90872	30.4915					50.2681			44.3052			84.1136		0.00722223	0.00970704	1.36642	45.5246	8.82377
2165144Genius	Genius	lowN	check	runno2	13.4046	34.2913	73.1789		0.352347			0.0108668		12.2811	31.7153		5.08921	10.2458		4.14564	8.65376		14.3269	59.8529				33.6513	71.5022		90.0341	52.6508		56.5404	56.2949			0.0121197		40.4241	12.0062
71971411Genius	Genius	lowN	check	runno7	15.2031	48.7114	69.5352		3.44872			0.0776215		14.4714	49.6498		5.57043	11.1485		5.76646	18.2214		15.4503	105.069					87.6052			39.4703			52.3139		0.00777983	0.010807	1.4161	37.6308	12.1827
3761212Genius	Genius	lowN	check	runno3	17.6124	40.0664	77.9584		1.96522			0.0441868		14.7267	35.4333		5.79799	14.995		6.24805	11.038		23.3126	108.377				82.0727	80.969		36.4466	37.2492		59.0043	59.4975		0.00634312	0.0126419	2.11635	44.0861	12.308
8781213Genius	Genius	lowN	check	runno8	16.1614	51.8553	95.0948		0.190976			0.00428077		15.2689	49.2075		5.9652	13.1745		4.07685	17.7247		14.1075	122.571					53.8863			55.6103			72.2434		0.00882553	0.013228	1.43168	44.7996	12.3871
75002108Genius	Genius	lowN	check	runno7	12.9798	39.8581	87.0805		2.28312			0.0628011		12.3551	40.113		4.9515	10.9422		4.40774	18.0839		10.6109	89.1505					75.4433			50.3648			53.9431		0.0101979	0.0131379	1.31334	34.4367	12.8934
24552108Genius	Genius	lowN	check	runno2	11.2534	31.2942	70.0528		0.288555			0.00975171		10.3103	28.9154		3.37785	8.57928		2.08744	6.11028		5.17048	35.0286					36.5715			74.8254			67.7014		0.0122137	0.0120343	0.85537	45.3919	12.9298
54542102Genius	Genius	lowN	check	runno5	11.5767	41.2352	77.7634			123.352			1.60924	13.5966		187.809	5.39868		22.7065	3.18702		11.2459	8.64858		176.225		69.1173			45.8933			52.576			81.1043	0.0132931	0.0154673	1.18292	50.2794	12.9821
34992102Genius	Genius	lowN	check	runno3	17.706	41.2467	76.7088		6.22546			0.13597		14.805	40.6075		6.19685	11.34		4.25977	11.2851		16.8769	74.8208		55.6535		52.7971	52.7971		53.4209	53.4209		77.0692	77.0692		0.0100913	0.0112161	1.18025	42.5621	13.0596
12901612Genius	Genius	lowN	check	runno1	22.4808	68.2668	95.6961		12.6615			0.116733		25.3827	89.1219		7.58397	20.8695		7.90622	21.0133		37.2681			49.1863		71.9693	132.998		54.9632	31.0208		55.0647	30.1562		0.011232	0.0168245	1.61345	37.2447	13.416
23662810Genius	Genius	lowN	check	runno2	17.5675	40.1977	79.3065		2.06259			0.0542659		16.0951	38.5732		5.72892	12.0582		3.8708	9.4256		14.7507	75.8748				48.3828	47.634		68.4986	69.2435		62.782	62.782		0.01328	0.013656	0.892699	45.3919	13.6686
486124Genius	Genius	lowN	check	runno4	20.1962	48.2236	79.1914		11.1913			0.237591		18.6261	55.5079		5.4756	10.1041		6.30467	14.1263		18.456	91.6865		80.4134		67.3428	97.66		65.5014	31.799		49.0357	48.8171		0.0120394	0.0142792	1.26695	45.2601	13.6924
33812810Genius	Genius	lowN	check	runno3	22.47	49.5358	85.8336		12.4378			0.226196		18.7884	53.6443		7.28613	16.4593		6.32037	12.1587		28.9395	121.392		70.1056		60.0706	35.6776		51.1668	51.2867		70.3148	101.555		0.0113407	0.0186302	1.74444	33.7449	13.8113
75692123Genius	Genius	lowN	check	runno7	17.9688	60.0741	104.692		1.42129			0.0259387		17.104	58.5357		6.93821	18.3924		5.95247	22.3703		19.6932	196.077					72.4807			53.9205			53.4692		0.0133519	0.0189652	1.44802	46.4147	13.9086
858021210Genius	Genius	lowN	check	runno8	27.606	70.0791	128.215		13.4095			0.222414		26.0815	81.3619		9.45863	22.938		8.99576	16.816		45.1727	224.343		76.7437		70.536	87.1083		46.6281	26.9499		64.6179	70.5909		0.0147092	0.0167328	1.08661	49.6178	13.9617
35852129Genius	Genius	lowN	check	runno3	20.61	53.4882	83.6886		9.46448	180.301		0.159404	1.94085	17.2332	54.0267	247.187	7.01832	16.2034	25.2932	6.78432	17.8765	16.0931	29.4676	186.304	278.93	83.9768	69.6308	70.9993	71.2254	71.3857	55.3868	55.3163	55.1976	51.3848	51.1753	51.1062	0.0123018	0.014638	1.26355	44.195	14.0931
3281166Genius	Genius	lowN	check	runno3	22.6789	43.7623	61.753	0.031375	12.526	155.044	0.0012463	0.257854	2.26183	18.9939	48.9035	204.022	6.84563	14.9414	16.6558	7.24215	10.791	11.9538	31.3025	94.3126	130.357	67.7418	68.5072	68.586	69.0767	109.701	50.0737	49.4071	27.2216	60.6226	60.7608	34.1129	0.012494	0.0152083	1.29258	50.9439	14.0931
146621010Genius	Genius	lowN	check	runno1	23.6668	50.8547	81.244	0.0380076	7.05355		0.00101076	0.0872961		26.7579			8.30153			5.98413			31.315					56.8045			62.5764			59.5281			0.0136327	0.0143557	1.13425	46.3941	14.1168
6941211Genius	Genius	lowN	check	runno6	18.2043	50.5757	102.529		9.41574			0.25539		33.1729	110.606					7.30544	30.8391		32.9815			61.2852		46.4373	58.5263		58.5227	53.3257		68.4797	68.4797		0.0107365	0.0143356	1.47622	38.7617	14.211
82861612Genius	Genius	lowN	check	runno8	23.9114	62.1971	86.9531		4.83889	157.939		0.0904297	2.11125	22.591	64.2304	260.621	8.84068	17.0387	25.9453	5.46915	12.0972	17.4163	24.7186	121.008	243.286		62.2863										0.0141435	0.0167328	1.13007	48.3876	14.2766
25872121Genius	Genius	lowN	check	runno2	20.3165	48.9759	70.0128		13.6218			0.29415		18.6137	56.3932		6.96897	13.1018		6.58969	16.0504		29.5192			59.8703		34.7468	83.31		87.5013	58.9123		57.8493	39.9595		0.0137647	0.0134853	0.8505	44.223	14.3151
6163146Genius	Genius	lowN	check	runno6	15.0873	37.0676	80.7687		1.17061			0.0433219		27.4928	69.8396			25.3479		6.81478	16.7916		25.2859	116.403					62.5387			39.1648			85.3727		0.0128292	0.0150075	1.29333	45.0374	14.4111
5273165Genius	Genius	lowN	check	runno5	22.1483	46.808	87.3609							26.0127			7.99805			8.9718			33.5357			65.2073		70.1519			57.8507			51.9075			0.0130837	0.0170673	1.32618	46.0305	14.8077
45832121Genius	Genius	lowN	check	runno4	19.8308	54.2233	92.9555		7.14628	134.134		0.134929	1.47731	18.2892	57.0532	217.969	6.60059	16.2574	29.9804	4.14194	8.266	16.455	15.5098	79.9907	248.625		67.4831	50.1535	76.4178	76.5072	65.9291	36.409	36.49	64.3616	64.4354	64.2879	0.013745	0.0140913	1.09514	48.385	14.851
81671411Genius	Genius	lowN	check	runno8	21.7646	54.2067	93.9451		2.68175			0.0575044		20.5627	54.2436		8.14035	21.8834		5.77763	9.75444		23.7909	136.12		70.6621		54.953	54.1555		38.0123	39.0476		93.2562	92.8572		0.0134646	0.0186548	1.3234	44.7996	15.1164
4399282Genius	Genius	lowN	check	runno4	16.13	50.8891	71.7485			143.77			2.05148	14.876		207.911	4.78441		27.6831	5.4929		14.9736	11.8373		277.831		73.0446			72.1947			58.0667			50.6616	0.0127417	0.0145611	1.22075	38.1032	15.2723
[truncated: 4,569 more rows]
