# Supplementary material for: Unraveling Genomic Regions Controlling Root Traits as a Function of Nitrogen Availability in the MAGIC Wheat Population WM-800
Source: Plants (Basel). 2022 Dec 14;11(24):3520. doi: 10.3390/plants11243520 (PMC9785272; doi:10.3390/plants11243520)
Supplement: Supplementary file 1 [file plants-11-03520-s001.zip › Table S4 Tag list, abbreviations and description.xlsx]

## Sheet: Tabelle1
Tag	Abbr.	Description
Main Root Dying	MRD	Main root dying
Not Germinated	NOG	No germinated seed for transfer to germination paper system available - not germinated seed transplanted
Plant Out Of Image Area (Bottom)	OIB	Root system not entirely analysed - root growing out of range (bottom)
Plant Out Of Image Area (Side)	OIS	Root system not entirely analysed - root growing out of range (side)
Relocated Root	RLR	A root growing out of the field of view of a camera has been manually relocated - back into the field of view
