# Supplementary material for: Unraveling Genomic Regions Controlling Root Traits as a Function of Nitrogen Availability in the MAGIC Wheat Population WM-800
Source: Plants (Basel). 2022 Dec 14;11(24):3520. doi: 10.3390/plants11243520 (PMC9785272; doi:10.3390/plants11243520)
Supplement: Supplementary file 1 [file plants-11-03520-s001.zip › Table S5 Summary statistics.xlsx]

## Sheet: Tabelle1
Trait	DAT	Treatment	No.	Mean	Min	Max	SD	CV	SE	Var	Rep	Genotype	Treatment	G*T	No. QTL	R² [%]
SRL	3	N-	350	14.5048	6.65006	22.7051	2.88735	19.9062	0.154336	8.33681	47.0416	***	*	*	1	19.2768
SRL	3	N+	350	14.864	6.14651	23.6537	3.34646	22.5138	0.178876	11.1988	61.878				2	29.5218
SRL	7	N-	350	43.8848	14.9605	70.0531	8.04132	18.3237	0.429826	64.6628	39.2829	***	***	***	0	11.6024
SRL	7	N+	350	51.0326	20.442	73.4424	8.28879	16.2421	0.443055	68.7041	45.0313				2	28.154
SRL	12	N-	347	78.052	33.7346	124.051	15.4924	19.8489	0.831678	240.016	50.6977	***	***	***	2	22.5424
SRL	12	N+	350	93.5225	42.4988	134.565	15.3118	16.3723	0.81845	234.451	50.7507				3	33.272
LRL	3	N-	133	0.0446769	0.00581892	0.228943	0.0427513	95.6899	0.00370701	0.00182767	11.1033	-	-	-	0	23.9119
LRL	3	N+	126	0.0429151	0.00622952	0.217529	0.0394906	92.0204	0.0035181	0.00155951	21.2911				2	43.9662
LRL	7	N-	348	4.26315	0.0645347	23.662	3.00417	70.4684	0.161041	9.02505	34.0105	***	***	***	2	24.0742
LRL	7	N+	350	7.62085	0.0679853	27.8193	5.16647	67.794	0.27616	26.6924	46.6049				0	1.16759
LRL	12	N-	309	95.0429	11.886	262.584	40.8251	42.9544	2.32246	1666.69	16.4014	***	***	***	0	4.43361
LRL	12	N+	266	117.907	14.9563	378.649	69.902	59.2855	4.28597	4886.29	50.3713				0	21.5792
RSD	3	N-	349	5.59245	1.33126	9.64263	1.33493	23.8703	0.0714573	1.78205	59.2119	***	-	***	1	21.4095
RSD	3	N+	349	5.69305	1.80909	9.75892	1.27678	22.427	0.0683446	1.63017	58.6959				2	29.6946
RSD	7	N-	339	13.3215	6.49573	27.0569	3.37438	25.3303	0.183271	11.3864	54.8794	***	***	***	2	20.5751
RSD	7	N+	343	15.277	7.00511	22.9959	2.8084	18.3832	0.151639	7.88711	49.0451				1	26.1358
RSD	12	N-	289	21.1543	7.5222	39.0562	4.99332	23.6043	0.293725	24.9333	22.9172	***	*	***	0	19.4909
RSD	12	N+	245	23.6633	8.35263	35.9072	5.62494	23.7707	0.359364	31.6399	19.2029				0	20.0527
RSW	3	N-	350	4.54358	1.65796	10.8219	1.71247	37.69	0.0915355	2.93256	72.9732	***	-	***	2	33.9087
RSW	3	N+	350	4.54019	1.72465	9.1946	1.49687	32.9692	0.0800109	2.24061	68.0701				4	42.4332
RSW	7	N-	350	10.4241	1.69435	30.3848	4.37912	42.0096	0.234074	19.1767	72.5912	***	***	***	4	31.2233
RSW	7	N+	350	12.0591	4.08854	25.111	3.57161	29.6177	0.190911	12.7564	58.3703				1	29.2545
RSW	12	N-	301	13.6059	4.18297	31.1844	4.62032	33.9581	0.266311	21.3473	35.587	***	-	***	1	26.3782
RSW	12	N+	276	14.6687	2.80537	33.1296	5.09532	34.7359	0.306702	25.9623	39.4059				2	37.3941
CHA	3	N-	350	16.1202	4.70131	41.5365	7.28859	45.2141	0.389591	53.1235	69.9599	***	-	***	3	42.2323
CHA	3	N+	350	16.2425	4.12021	38.5159	6.48422	39.9213	0.346596	42.0451	62.9792				4	41.3201
CHA	7	N-	348	79.1494	5.26177	218.645	35.2477	44.5331	1.88947	1242.4	53.9827	***	***	***	0	24.1136
CHA	7	N+	350	111.192	22.3156	265.473	38.3301	34.4721	2.04883	1469.2	48.3436				2	37.9159
CHA	12	N-	292	192.298	51.9005	510.33	83.5572	43.452	4.88982	6981.81	29.6944	***	*	***	1	19.2765
CHA	12	N+	269	231.293	32.0252	569.167	111.423	48.1741	6.79359	12415.1	38.1713				1	34.8825
BAL	7	N-	269	64.4457	34.8318	93.0519	12.0182	18.6486	0.732765	144.438	26.9673	***	*	***	0	16.1802
BAL	7	N+	305	67.0069	38.4268	97.0622	10.1792	15.1912	0.582857	103.615	30.2414				0	11.4622
BAL	12	N-	312	61.5829	43.4494	89.2272	7.09602	11.5227	0.401733	50.3535	20.9065	***	***	**	0	11.0862
BAL	12	N+	267	66.2141	45.0903	87.6193	6.95095	10.4977	0.425391	48.3157	34.2179				0	22.4883
SRA	3	N-	289	59.636	17.7911	144.047	18.9964	31.8538	1.11743	360.861	54.7276	***	**	***	2	22.7759
SRA	3	N+	276	56.3336	24.5896	108.215	15.8878	28.203	0.956332	252.421	44.8057				0	28.4878
SRA	7	N-	350	61.001	4.58764	122.539	17.1565	28.1249	0.917052	294.345	60.5723	***	**	***	2	28.2895
SRA	7	N+	350	58.9844	23.9889	104.215	14.5667	24.6958	0.778623	212.189	53.226				2	28.2243
SRA	12	N-	304	62.9787	9.51248	123.005	18.3719	29.1717	1.0537	337.528	32.831	***	**	***	0	18.8251
SRA	12	N+	274	57.5369	2.34317	122.941	20.4204	35.491	1.23364	416.993	28.4113				1	31.2425
RRL	3	N-	289	59.377	27.8118	89.6412	11.6611	19.639	0.685946	135.981	47.2682	***	-	***	1	19.8663
RRL	3	N+	276	61.295	36.7647	96.8829	11.5422	18.8306	0.69476	133.223	36.4065				0	14.1053
RRL	7	N-	350	57.535	30.6713	89.2425	10.2106	17.7468	0.545781	104.257	60.3985	***	**	***	1	26.1466
RRL	7	N+	350	58.6065	30.1503	97.5978	9.52203	16.2474	0.508974	90.669	44.3205				1	19.689
RRL	12	N-	312	55.3529	22.4048	91.3509	11.6706	21.0841	0.66072	136.204	25.9548	***	***	*	0	22.7212
RRL	12	N+	274	60.027	20.7752	98.0755	14.1013	23.4916	0.851893	198.848	23.1573				0	18.0767
RRR	3	N-	289	63.771	40.8182	98.1404	9.63413	15.1074	0.566713	92.8164	32.0062	***	***	***	1	29.909
RRR	3	N+	273	64.6328	39.0018	90.3849	10.177	15.7458	0.615937	103.57	44.4538				1	38.1373
RRR	7	N-	350	64.2435	37.4574	92.7112	7.98067	12.4225	0.426585	63.6911	32.7833	***	-	***	1	30.5651
RRR	7	N+	349	64.2269	43.0373	88.7955	8.26811	12.8733	0.442582	68.3616	41.0386				3	31.3243
RRR	12	N-	312	62.7922	31.2409	98.791	11.4135	18.1766	0.646163	130.268	31.4131	***	-	***	0	16.7966
RRR	12	N+	269	63.8827	35.6022	93.9394	11.78	18.4401	0.718241	138.769	12.0234				0	21.1533
SDW	12	N-	347	0.0121224	0.00610687	0.0194838	0.00205885	16.9839	0.000110525	4.23887e-06	42.3566	***	***	***	1	24.9559
SDW	12	N+	350	0.0144957	0.00723093	0.0219073	0.00244774	16.886	0.000130837	5.99144e-06	54.2385				2	28.7866
RDW	12	N-	347	0.0151761	0.00486494	0.0251432	0.00281926	18.577	0.000151346	7.94821e-06	45.5716	***	***	***	0	23.9975
RDW	12	N+	350	0.0160562	0.00787924	0.0243551	0.00279475	17.406	0.000149386	7.81063e-06	55.5095				0	24.4778
R:S	12	N-	347	1.29869	0.396934	1.95222	0.230834	17.7743	0.0123918	0.0532842	68.7133	***	***	***	1	25.7089
R:S	12	N+	350	1.12769	0.857906	1.43543	0.119741	10.6182	0.00640041	0.0143378	36.0386				2	26.2574
SPAD	12	N-	348	44.0789	32.7289	52.8779	3.24517	7.36218	0.173959	10.5311	66.9001	***	***	***	2	32.9966
SPAD	12	N+	350	46.5907	38.2285	55.8619	3.10614	6.66688	0.16603	9.64813	69.449				5	44.1521
LLE	12	N-	347	12.8157	7.46192	18.5143	1.82617	14.2495	0.0980338	3.33489	60.9584	***	***	**	3	39.4038
LLE	12	N+	350	14.021	7.46318	20.7851	2.03606	14.5215	0.108832	4.14555	74.969				5	57.317
