# Supplementary material for: Unraveling Genomic Regions Controlling Root Traits as a Function of Nitrogen Availability in the MAGIC Wheat Population WM-800
Source: Plants (Basel). 2022 Dec 14;11(24):3520. doi: 10.3390/plants11243520 (PMC9785272; doi:10.3390/plants11243520)
Supplement: Supplementary file 1 [file plants-11-03520-s001.zip › Table S6 List with all significant MTAs.xlsx]

## Sheet: Tabelle1
Marker = Haplotype (HT) or SNP allele	Trait	Treatment	Day after Transplanting (DAT)	Haploblock (HB)/ singular SNP	HT frequency	HT or SNP count in WM800	HB/SNP Chr (Alaux 2018)	HB/SNP Start (in bp, Alaux 2018)	HB/SNP End (in bp, Alaux 2018)	HB/SNP Chr (Wang 2012)	HB/SNP Start (in cM, Wang 2012)	HB/SNP End (in cM, Wang 2012)	No of PCOs in GWAS model	Raw_p	Bon_p	-log10(Bon_p)	Intercept of HT or SNP = 0	Absolue effect HT or SNP = 1	semipartial R² [%]	Cofactor	Cofactor_freq_RRS	Patras allele (0 or 1)	Meister allele (0 or 1)	Linus allele (0 or 1)	JB Asano allele (0 or 1)	Tobak allele (0 or 1)	Safari allele (0 or 1)	Bernstein allele (0 or 1)	Julius allele (0 or 1)	Patras allele effect	Meister allele effect	Linus allele effect	JB_Asano allele effect	Tobak allele effect	Safari allele effect	Bernstein allele effect	Julius allele effect
Chr5D_SNP_18686_A	CHA	N-	3	Chr5D_SNP_18686	0.339474	258	Chr5D	426640866		Chr5D	75		pco_4	2.02144e-06	0.0263172	1.57976	11.3947	3.98767	6.25655	yes	10	0	1	1	0	0	0	0	1	0	3.98767	3.98767	0	0	0	0	3.98767
Chr5D_SNP_18686_G	CHA	N-	3	Chr5D_SNP_18686	0.660526	502	Chr5D	426640866		Chr5D	75		pco_4	2.02144e-06	0.0263172	1.57976	15.3824	-3.98767	6.25655	no	1	1	0	0	1	1	1	1	0	-3.98767	0	0	-3.98767	-3.98767	-3.98767	-3.98767	0
Chr7A_HB021_07218	CHA	N+	12	Chr7A_HB021	0.196382	152	Chr7A	32531476	33246377	Chr7A	63.32	64.13	pco_4	1.50891e-06	0.0196536	1.70656	255.438	-89.7085	8.59877	yes	28	0	0	1	0	0	0	1	0	0	0	-89.7085	0	0	0	-89.7085	0
Chr6B_HB012_06393	CHA	N-	7	Chr6B_HB012	0.133333	94	Chr6B	25086366	26633917	Chr6B	25.82	36.69	pco_4	1.15749e-06	0.0149825	1.82442	83.3419	28.1343	7.53983	yes	4	0	1	0	0	0	0	0		0	28.1343	0	0	0	0	0
Chr7A_HB021_07217	CHA	N+	12	Chr7A_HB021	0.726098	562	Chr7A	32531476	33246377	Chr7A	63.32	64.13	pco_4	5.28873e-07	0.00688857	2.16187	185.612	80.0906	9.31282	no	7	1	1	0	1	1	0	0	1	80.0906	80.0906	0	80.0906	80.0906	0	0	80.0906
Chr3B_HB245_03707	CHA	N+	3	Chr3B_HB245	0.649551	506	Chr3B	773844953	774943447	Chr3B	108.42	109.38	pco_4	2.61334e-07	0.00340335	2.46809	14.9481	-3.74509	7.04341	yes	4	1	0	1	1	1	1	0	1	-3.74509	0	-3.74509	-3.74509	-3.74509	-3.74509	0	-3.74509
Chr3B_HB245_03708	CHA	N+	3	Chr3B_HB245	0.350449	273	Chr3B	773844953	774943447	Chr3B	108.42	109.38	pco_4	2.61334e-07	0.00340335	2.46809	11.203	3.74509	7.04341	no		0	1	0	0	0	0	1	0	0	3.74509	0	0	0	0	3.74509	0
Chr7D_SNP_26748_G	CHA	N-	12	Chr7D_SNP_26748	0.672704	520	Chr7D	499886686		Chr7D	139.28		pco_4	1.32301e-07	0.00172216	2.76393	183.244	55.7363	9.65272	yes	65	0	1	1	0	1	1	1	0	0	55.7363	55.7363	0	55.7363	55.7363	55.7363	0
Chr7D_SNP_26748_A	CHA	N-	12	Chr7D_SNP_26748	0.327296	253	Chr7D	499886686		Chr7D	139.28		pco_4	1.32301e-07	0.00172216	2.76393	238.98	-55.7363	9.65272	no	3	1	0	0	1	0	0	0	1	-55.7363	0	0	-55.7363	0	0	0	-55.7363
Chr6D_SNP_22391_C	CHA	N-	3	Chr6D_SNP_22391	0.756757	588	Chr6D	62505318		Chr6D	74.93		pco_4	7.1067e-08	0.000925221	3.03375	20.0045	-5.08663	8.42354	no	2	1	1	0	1	1	0	1	1	-5.08663	-5.08663	0	-5.08663	-5.08663	0	-5.08663	-5.08663
Chr6D_SNP_22391_A	CHA	N-	3	Chr6D_SNP_22391	0.243243	189	Chr6D	62505318		Chr6D	74.93		pco_4	7.1067e-08	0.000925221	3.03375	14.9179	5.08663	8.42354	yes	15	0	0	1	0	0	1	0	0	0	0	5.08663	0	0	5.08663	0	0
Chr1B_SNP_01734_A	CHA	N+	3	Chr1B_SNP_01734	0.665832	532	Chr1B	280714205		Chr1B	64.88		pco_4	7.08924e-08	0.000923231	3.03469	13.9985	4.06029	8.07611	yes	6	1	1	0	1	1	1	0	0	4.06029	4.06029	0	4.06029	4.06029	4.06029	0	0
Chr1B_SNP_01734_G	CHA	N+	3	Chr1B_SNP_01734	0.334168	267	Chr1B	280714205		Chr1B	64.88		pco_4	7.08924e-08	0.000923231	3.03469	18.0588	-4.06029	8.07611	no		0	0	1	0	0	0	1	1	0	0	-4.06029	0	0	0	-4.06029	-4.06029
Chr2D_HB059_02512	CHA	N+	3	Chr2D_HB059	0.0596206	44	Chr2D	553894783	554126898	Chr2D	61.65	61.65	pco_4	3.71943e-08	0.000484381	3.31481	13.0331	7.27641	8.48822	yes	7	0	0	1	0	0	0	0	0	0	0	7.27641	0	0	0	0	0
Chr7D_HB001_08251	CHA	N+	7	Chr7D_HB001	0.0614973	46	Chr7D	203945	482251	Chr7D	0.69	1.63	pco_4	2.57924e-08	0.000336127	3.4735	109.49	48.8126	9.32161	yes	45	0	1	0	0	0	0	0	0	0	48.8126	0	0	0	0	0	0
Chr3D_SNP_11859_T	LLE	N+	12	Chr3D_SNP_11859	0.863291	682	Chr3D	471079565		Chr3D	137.67		pco_4	4.27995e-07	0.00556265	2.25472	12.3299	1.41944	4.83115	no		1	1	1	1	0	1	1	1	1.41944	1.41944	1.41944	1.41944	0	1.41944	1.41944	1.41944
Chr3D_SNP_11859_C	LLE	N+	12	Chr3D_SNP_11859	0.136709	108	Chr3D	471079565		Chr3D	137.67		pco_4	4.27995e-07	0.00556265	2.25472	13.7493	-1.41944	4.83115	yes	22	0	0	0	0	1	0	0	0	0	0	0	0	-1.41944	0	0	0
Chr4B_HB018_04274	LLE	N-	12	Chr4B_HB018	0.243478	196	Chr4B	30861580	30861581	Chr4B	55.96	55.96	pco_4	1.03562e-08	0.000133657	3.87401	11.8265	-1.30803	7.8144	no	1	0	0	0	0	1	1	0	0	0	0	0	0	-1.30803	-1.30803	0	0
Chr4B_HB018_04273	LLE	N-	12	Chr4B_HB018	0.674534	543	Chr4B	30861580	30861581	Chr4B	55.96	55.96	pco_4	5.08444e-11	6.56198e-07	6.18297	10.6986	1.31463	10.1329	yes	83	1	1	1	1	0	0	1	1	1.31463	1.31463	1.31463	1.31463	0	0	1.31463	1.31463
Chr4D_HB008_04691	LLE	N-	12	Chr4D_HB008	0.340399	273	Chr4D	25989112	25989391	Chr4D	69.21	69.21	pco_4	1.32578e-12	1.71105e-08	7.76674	13.3105	-1.42608	13.5405	no	5	1	0	1	1	0	0	0	1	-1.42608	0	-1.42608	-1.42608	0	0	0	-1.42608
Chr4D_HB008_04692	LLE	N-	12	Chr4D_HB008	0.592269	475	Chr4D	25989112	25989391	Chr4D	69.21	69.21	pco_4	5.55058e-13	7.16358e-09	8.14487	11.967	1.40021	13.9662	yes	87	0	1	0	0	1	1	1	0	0	1.40021	0	0	1.40021	1.40021	1.40021	0
Chr4B_HB018_04274	LLE	N+	12	Chr4B_HB018	0.243478	196	Chr4B	30861580	30861581	Chr4B	55.96	55.96	pco_4	5.01297e-14	6.51535e-10	9.18606	15.1	-1.84943	12.1068	no	19	0	0	0	0	1	1	0	0	0	0	0	0	-1.84943	-1.84943	0	0
Chr4B_HB018_04273	LLE	N+	12	Chr4B_HB018	0.674534	543	Chr4B	30861580	30861581	Chr4B	55.96	55.96	pco_4	3.15728e-15	4.10352e-11	10.3868	13.5778	1.71296	13.1659	yes	73	1	1	1	1	0	0	1	1	1.71296	1.71296	1.71296	1.71296	0	0	1.71296	1.71296
Chr4D_HB006_04688	LLE	N+	12	Chr4D_HB006	0.66005	532	Chr4D	18781062	18781063	Chr4D	69.21	69.21	pco_4	2.87609e-15	3.73805e-11	10.4274	13.008	1.72896	15.7484	no	53	0	1	0	0	1	1	1	0	0	1.72896	0	0	1.72896	1.72896	1.72896	0
Chr4D_HB006_04687	LLE	N+	12	Chr4D_HB006	0.33995	274	Chr4D	18781062	18781063	Chr4D	69.21	69.21	pco_4	2.87609e-15	3.73805e-11	10.4274	14.7369	-1.72896	15.7484	yes	42	1	0	1	1	0	0	0	1	-1.72896	0	-1.72896	-1.72896	0	0	0	-1.72896
Chr3D_HB051_03923	LRL	N+	12	Chr3D_HB051	0.111869	82	Chr3D	578414376	578675022	Chr3D	131.22	131.61	pco_4	2.0032e-06	0.0261077	1.58323	113.066	70.3806	8.86544	yes	21	0	0	0	0	0	1	0	0	0	0	0	0	0	70.3806	0	0
Chr2A_HB177_01645	LRL	N-	7	Chr2A_HB177	0.0952381	56	Chr2A	715301715	717582073	Chr2A	120.18	124.81	pco_4	1.38671e-06	0.0180522	1.74347	-1.06286	9.11121	21.0328	no			0	1	0	0	0	0	0		0	9.11121	0	0	0	0	0
Chr6B_HB127_06671	LRL	N+	3	Chr6B_HB127	0.594595	462	Chr6B	337938852	338004900	Chr6B	64.85	64.86	pco_4	1.38733e-06	0.0180408	1.74374	0.08154	-0.0488199	14.3566	yes	7	1	0	1	1	0	1	0	1	-0.0488199	0	-0.0488199	-0.0488199	0	-0.0488199	0	-0.0488199
Chr6B_HB127_06672	LRL	N+	3	Chr6B_HB127	0.405405	315	Chr6B	337938852	338004900	Chr6B	64.85	64.86	pco_4	1.38733e-06	0.0180408	1.74374	0.03272	0.0488199	14.3566	no		0	1	0	0	1	0	1	0	0	0.0488199	0	0	0.0488199	0	0.0488199	0
Chr5D_SNP_18543_A	LRL	N+	3	Chr5D_SNP_18543	0.84026	647	Chr5D	164652395		Chr5D	69.13		pco_4	5.20793e-07	0.00677239	2.16926	0.09467	-0.0498372	18.6936	no		1	1	1	1	1	1	0	1	-0.0498372	-0.0498372	-0.0498372	-0.0498372	-0.0498372	-0.0498372	0	-0.0498372
Chr5D_SNP_18543_G	LRL	N+	3	Chr5D_SNP_18543	0.15974	123	Chr5D	164652395		Chr5D	69.13		pco_4	5.20793e-07	0.00677239	2.16926	0.04483	0.0498372	18.6936	yes	16	0	0	0	0	0	0	1	0	0	0	0	0	0	0	0.0498372	0
Chr6D_HB029_07048	R:S	N+	12	Chr6D_HB029	0.212766	160	Chr6D	197287391	197314683	Chr6D	82.25	82.25	pco_4	2.61974e-06	0.0341719	1.46633	1.0837	-0.0737303	6.0477	yes	12	1	0	0	1	0	0	0	0	-0.0737303	0	0	-0.0737303	0	0	0	0
Chr6B_HB225_06916	R:S	N-	12	Chr6B_HB225	0.242902	77	Chr6B	694119097	697021180	Chr6B	99.14	100.19	pco_4	2.22815e-06	0.0290216	1.53728	1.55242	0.241025	14.9241	no	1	0			0			0	0	0			0			0	0
Chr5B_HB055_05344	R:S	N+	12	Chr5B_HB055	0.281337	202	Chr5B	185116588	185511485	Chr5B	42.94	42.95	pco_4	6.41889e-07	0.0083728	2.07713	1.03813	0.0782268	7.61253	no		0	0	0	1	0	0	0	1	0	0	0	0.0782268	0	0	0	0.0782268
Chr2A_HB170_01620	R:S	N+	12	Chr2A_HB170	0.792208	610	Chr2A	698825606	698827008	Chr2A	119.39	119.39	pco_4	3.00727e-07	0.00392268	2.40642	1.14357	-0.0777994	7.30361	no	1	1	1	0	1	1	1	0	1	-0.0777994	-0.0777994	0	-0.0777994	-0.0777994	-0.0777994	0	-0.0777994
Chr2A_HB170_01621	R:S	N+	12	Chr2A_HB170	0.102597	79	Chr2A	698825606	698827008	Chr2A	119.39	119.39	pco_4	1.34192e-08	0.000175039	3.75686	1.06756	0.119024	8.89988	yes	51	0	0	0	0	0	0	1	0	0	0	0	0	0	0	0.119024	0
Chr5A_HB137_05165	RRL	N-	7	Chr5A_HB137	0.103571	58	Chr5A	688281369	691827873	Chr5A	124.59	138.18	pco_4	3.74529e-06	0.0483293	1.31579	59.0227	-9.441	8.48443	yes	20	0		0	1	0	0	0	0	0		0	-9.441	0	0	0	0
Chr7A_HB183_07689	RRL	N-	3	Chr7A_HB183	0.25	179	Chr7A	652494350	653438346	Chr7A	148.43	148.43	pco_4	2.52801e-06	0.0329754	1.48181	61.3329	7.56432	8.39856	yes	27	0	0	1	0	0	0	0	1	0	0	7.56432	0	0	0	0	7.56432
Chr6B_HB016_06409	RRL	N-	7	Chr6B_HB016	0.629053	485	Chr6B	33589972	33717276	Chr6B	40.31	40.9	pco_4	2.23317e-06	0.0288169	1.54035	59.6304	-5.67712	6.44584	yes	21	1	1	0	1	1	0	0	1	-5.67712	-5.67712	0	-5.67712	-5.67712	0	0	-5.67712
Chr6A_SNP_19659_T	RRL	N+	7	Chr6A_SNP_19659	0.592398	452	Chr6A	178462401		Chr6A	79.08		pco_4	2.11057e-06	0.0274986	1.56069	58.8768	4.77402	6.19738	no		1	1	1	0	1	1	0	0	4.77402	4.77402	4.77402	0	4.77402	4.77402	0	0
Chr6A_SNP_19659_C	RRL	N+	7	Chr6A_SNP_19659	0.407602	311	Chr6A	178462401		Chr6A	79.08		pco_4	2.11057e-06	0.0274986	1.56069	63.6508	-4.77402	6.19738	yes	26	0	0	0	1	0	0	1	1	0	0	0	-4.77402	0	0	-4.77402	-4.77402
Chr4B_HB091_04477	RRR	N+	7	Chr4B_HB091	0.571242	437	Chr4B	482122893	482142092	Chr4B	66.89	66.89	pco_4	3.25275e-06	0.0424289	1.37234	61.0119	4.3968	6.39908	no		1	1	0	1	0	1	0	1	4.3968	4.3968	0	4.3968	0	4.3968	0	4.3968
Chr4B_HB091_04478	RRR	N+	7	Chr4B_HB091	0.428758	328	Chr4B	482122893	482142092	Chr4B	66.89	66.89	pco_4	3.25275e-06	0.0424289	1.37234	65.4087	-4.3968	6.39908	yes	3	0	0	1	0	1	0	1	0	0	0	-4.3968	0	-4.3968	0	-4.3968	0
Chr3D_HB045_03904	RRR	N+	3	Chr3D_HB045	0.309446	190	Chr3D	523171752	523812634	Chr3D	159.88	160.1	pco_4	1.09891e-06	0.0143309	1.84373	65.2017	8.44453	11.4762	yes	7		0	0	0	0	1		0		0	0	0	0	8.44453		0
Chr3B_SNP_10847_G	RRR	N-	3	Chr3B_SNP_10847	0.378307	286	Chr3B	659786600		Chr3B	80.69		pco_4	3.22398e-07	0.00420569	2.37616	64.5869	6.11789	8.59611	yes	41	1	1	1	0	1	1	0	0	6.11789	6.11789	6.11789	0	6.11789	6.11789	0	0
Chr3B_SNP_10847_A	RRR	N-	3	Chr3B_SNP_10847	0.621693	470	Chr3B	659786600		Chr3B	80.69		pco_4	3.22398e-07	0.00420569	2.37616	70.7048	-6.11789	8.59611	no	1	0	0	0	1	0	0	1	1	0	0	0	-6.11789	0	0	-6.11789	-6.11789
Chr6D_SNP_22559_T	RRR	N+	7	Chr6D_SNP_22559	0.107366	86	Chr6D	440661063		Chr6D	111.26		pco_4	2.00735e-07	0.00261839	2.58197	68.107	-7.22833	7.42218	yes	9	0	0	1	0	0	0	0	0	0	0	-7.22833	0	0	0	0	0
Chr6D_SNP_22559_C	RRR	N+	7	Chr6D_SNP_22559	0.892634	715	Chr6D	440661063		Chr6D	111.26		pco_4	2.00735e-07	0.00261839	2.58197	60.8787	7.22833	7.42218	no		1	1	0	1	1	1	1	1	7.22833	7.22833	0	7.22833	7.22833	7.22833	7.22833	7.22833
Chr3B_HB146_03448	RSD	N-	3	Chr3B_HB146	0.370861	280	Chr3B	492207443	492571619	Chr3B	68.71	68.71	pco_4	3.30626e-06	0.0426639	1.36994	6.1051	-1.43567	9.00473	no		1	0	0	0	1	1	0	0	-1.43567	0	0	0	-1.43567	-1.43567	0	0
Chr3A_SNP_08655_A	RSD	N+	3	Chr3A_SNP_08655	0.563871	437	Chr3A	585022380		Chr3A	91.92		pco_4	1.25365e-06	0.0163401	1.78675	5.11215	0.778436	6.98709	yes	30	1	1	1	0	1	1	0	0	0.778436	0.778436	0.778436	0	0.778436	0.778436	0	0
Chr3A_SNP_08655_G	RSD	N+	3	Chr3A_SNP_08655	0.436129	338	Chr3A	585022380		Chr3A	91.92		pco_4	1.25365e-06	0.0163401	1.78675	5.89059	-0.778436	6.98709	no		0	0	0	1	0	0	1	1	0	0	0	-0.778436	0	0	-0.778436	-0.778436
Chr4A_HB034_04041	RSD	N-	3	Chr4A_HB034	0.183962	117	Chr4A	602904647	603677217	Chr4A	63.68	65.03	pco_4	2.58758e-07	0.00333902	2.47638	5.27516	1.04628	9.19943	yes	50	0	0	0	0	0	1	0	0	0	0	0	0	0	1.04628	0	0
Chr6B_SNP_21521_G	RSD	N+	7	Chr6B_SNP_21521	0.136536	108	Chr6B	440758044		Chr6B	66.36		pco_4	1.84698e-07	0.00237153	2.62497	14.0005	2.5535	7.79995	no		0	0	1	0	0	0	0	0	0	0	2.5535	0	0	0	0	0
Chr6B_SNP_21521_A	RSD	N+	7	Chr6B_SNP_21521	0.863464	683	Chr6B	440758044		Chr6B	66.36		pco_4	1.84698e-07	0.00237153	2.62497	16.554	-2.5535	7.79995	yes	31	1	1	0	1	1	1	1	1	-2.5535	-2.5535	0	-2.5535	-2.5535	-2.5535	-2.5535	-2.5535
Chr5A_HB137_05165	RSD	N-	7	Chr5A_HB137	0.103571	58	Chr5A	688281369	691827873	Chr5A	124.59	138.18	pco_4	1.32713e-10	1.73111e-06	5.76168	13.67	4.45608	16.3562	yes	58	0		0	1	0	0	0	0	0		0	4.45608	0	0	0	0
Chr4A_HB034_04041	RSW	N-	3	Chr4A_HB034	0.183962	117	Chr4A	602904647	603677217	Chr4A	63.68	65.03	pco_4	3.6861e-06	0.0480593	1.31822	4.05644	1.25147	7.50292	yes	4	0	0	0	0	0	1	0	0	0	0	0	0	0	1.25147	0	0
Chr4A_HB082_04191	RSW	N+	3	Chr4A_HB082	0.577411	455	Chr4A	724779492	724807687	Chr4A	143.13	143.16	pco_4	3.37597e-06	0.0439923	1.35662	3.57764	0.729135	5.12079	yes	2	1	1	0	1	0	0	1	1	0.729135	0.729135	0	0.729135	0	0	0.729135	0.729135
Chr2B_HB037_01871	RSW	N+	7	Chr2B_HB037	0.195026	149	Chr2B	87474251	87918837	Chr2B	82.92	82.97	pco_4	2.6463e-06	0.034468	1.46258	10.5765	2.23076	6.47737	no		1	0	0	1	0	0	0	0	2.23076	0	0	2.23076	0	0	0	0
Chr3B_HB146_03448	RSW	N-	3	Chr3B_HB146	0.370861	280	Chr3B	492207443	492571619	Chr3B	68.71	68.71	pco_4	2.43595e-06	0.0317599	1.49812	5.1967	-2.35582	13.9293	no		1	0	0	0	1	1	0	0	-2.35582	0	0	0	-2.35582	-2.35582	0	0
Chr2D_HB059_02512	RSW	N+	7	Chr2D_HB059	0.0596206	44	Chr2D	553894783	554126898	Chr2D	61.65	61.65	pco_4	1.93115e-06	0.0251532	1.59941	10.7349	3.39335	6.65003	yes	2	0	0	1	0	0	0	0	0	0	0	3.39335	0	0	0	0	0
Chr3B_SNP_10435_C	RSW	N-	3	Chr3B_SNP_10435	0.51933	403	Chr3B	497090053		Chr3B	66.78		pco_4	1.83852e-06	0.0239706	1.62032	3.09684	2.20871	12.5788	no		0	1	1	1	0	0	1	1	0	2.20871	2.20871	2.20871	0	0	2.20871	2.20871
Chr3B_SNP_10435_T	RSW	N-	3	Chr3B_SNP_10435	0.48067	373	Chr3B	497090053		Chr3B	66.78		pco_4	1.83852e-06	0.0239706	1.62032	5.30555	-2.20871	12.5788	no	1	1	0	0	0	1	1	0	0	-2.20871	0	0	0	-2.20871	-2.20871	0	0
Chr2D_HB049_02484	RSW	N-	7	Chr2D_HB049	0.0777626	57	Chr2D	427955285	427956336	Chr2D	75.37	75.37	pco_4	1.66483e-06	0.0217127	1.66329	12.4246	7.80648	11.9607	no	1	0	0	0	0	0	1	0	0	0	0	0	0	0	7.80648	0	0
Chr1B_HB089_00561	RSW	N+	3	Chr1B_HB089	0.23622	180	Chr1B	287707727	287708242	Chr1B	65.5	65.5	pco_4	6.39182e-07	0.00832919	2.0794	4.46897	-0.968707	7.08183	no		0	0	1	0	0	0	0	1	0	0	-0.968707	0	0	0	0	-0.968707
Chr7A_SNP_24728_T	RSW	N+	3	Chr7A_SNP_24728	0.668814	519	Chr7A	650626928		Chr7A	148.43		pco_4	3.76892e-07	0.00491128	2.30881	3.88455	-0.825179	6.45571	yes	14	1	0	0	1	1	1	1	0	-0.825179	0	0	-0.825179	-0.825179	-0.825179	-0.825179	0
Chr7A_SNP_24728_C	RSW	N+	3	Chr7A_SNP_24728	0.331186	257	Chr7A	650626928		Chr7A	148.43		pco_4	3.76892e-07	0.00491128	2.30881	3.05937	0.825179	6.45571	no		0	1	1	0	0	0	0	1	0	0.825179	0.825179	0	0	0	0	0.825179
Chr6D_HB005_06982	RSW	N+	3	Chr6D_HB005	0.260705	207	Chr6D	18007821	18014962	Chr6D	39.93	39.94	pco_4	2.4397e-07	0.00317917	2.49769	3.12356	0.942433	6.90194	yes	15	0	0	1	0	0	0	1	0	0	0	0.942433	0	0	0	0.942433	0
Chr2B_HB037_01870	RSW	N+	7	Chr2B_HB037	0.721204	551	Chr2B	87474251	87918837	Chr2B	82.92	82.97	pco_4	1.64701e-07	0.00214523	2.66853	12.8731	-2.2802	7.98354	yes	27	0	1	1	0	1	1	1	0	0	-2.2802	-2.2802	0	-2.2802	-2.2802	-2.2802	0
Chr6B_HB012_06393	RSW	N-	3	Chr6B_HB012	0.133333	94	Chr6B	25086366	26633917	Chr6B	25.82	36.69	pco_4	1.54804e-07	0.00201833	2.69501	4.35497	1.4836	8.57431	yes	13	0	1	0	0	0	0	0		0	1.4836	0	0	0	0	0
Chr3B_HB146_03447	RSW	N-	3	Chr3B_HB146	0.552318	417	Chr3B	492207443	492571619	Chr3B	68.71	68.71	pco_4	6.25863e-08	0.000816	3.08831	2.6932	2.55501	17.7397	no		0	1	1	1	0	0	1	1	0	2.55501	2.55501	2.55501	0	0	2.55501	2.55501
Chr6D_SNP_22492_A	RSW	N+	12	Chr6D_SNP_22492	0.557962	438	Chr6D	302057876		Chr6D	83.06		pco_4	1.62108e-09	2.11032e-05	4.67565	11.2106	4.59046	12.7418	no	2	0	1	1	0	1	0	1	0	0	4.59046	4.59046	0	4.59046	0	4.59046	0
Chr6D_SNP_22492_G	RSW	N+	12	Chr6D_SNP_22492	0.442038	347	Chr6D	302057876		Chr6D	83.06		pco_4	1.62108e-09	2.11032e-05	4.67565	15.8011	-4.59046	12.7418	yes	58	1	0	0	1	0	1	0	1	-4.59046	0	0	-4.59046	0	-4.59046	0	-4.59046
Chr1B_HB089_00560	RSW	N+	3	Chr1B_HB089	0.653543	498	Chr1B	287707727	287708242	Chr1B	65.5	65.5	pco_4	8.29593e-10	1.08104e-05	4.96616	3.66015	1.07745	10.5587	yes	15	1	1	0	1	1	1	0	0	1.07745	1.07745	0	1.07745	1.07745	1.07745	0	0
Chr5A_HB137_05165	RSW	N-	7	Chr5A_HB137	0.103571	58	Chr5A	688281369	691827873	Chr5A	124.59	138.18	pco_4	5.80754e-10	7.57419e-06	5.12066	10.536	5.21706	14.8964	yes	26	0		0	1	0	0	0	0	0		0	5.21706	0	0	0	0
Chr4D_HB006_04687	SDW	N+	12	Chr4D_HB006	0.33995	274	Chr4D	18781062	18781063	Chr4D	69.21	69.21	pco_4	4.25332e-07	0.00546765	2.2622	0.01563	-0.00137045	6.8448	no	24	1	0	1	1	0	0	0	1	-0.00137045	0	-0.00137045	-0.00137045	0	0	0	-0.00137045
Chr4D_HB006_04688	SDW	N+	12	Chr4D_HB006	0.66005	532	Chr4D	18781062	18781063	Chr4D	69.21	69.21	pco_4	4.25332e-07	0.00546765	2.2622	0.01426	0.00137045	6.8448	yes	17	0	1	0	0	1	1	1	0	0	0.00137045	0	0	0.00137045	0.00137045	0.00137045	0
Chr4D_HB006_04688	SPAD	N-	12	Chr4D_HB006	0.66005	532	Chr4D	18781062	18781063	Chr4D	69.21	69.21	pco_4	2.49786e-07	0.00325796	2.48705	46.4414	-1.812	6.82164	no	37	0	1	0	0	1	1	1	0	0	-1.812	0	0	-1.812	-1.812	-1.812	0
Chr4D_HB006_04687	SPAD	N-	12	Chr4D_HB006	0.33995	274	Chr4D	18781062	18781063	Chr4D	69.21	69.21	pco_4	2.49786e-07	0.00325796	2.48705	44.6294	1.812	6.82164	yes	26	1	0	1	1	0	0	0	1	1.812	0	1.812	1.812	0	0	0	1.812
Chr4D_SNP_14071_A	SPAD	N+	12	Chr4D_SNP_14071	0.665349	505	Chr4D	211039892		Chr4D	83.84		pco_4	3.5608e-08	0.000463509	3.33394	49.393	-2.01838	8.2841	yes	13	0	1	1	0	1	0	1	1	0	-2.01838	-2.01838	0	-2.01838	0	-2.01838	-2.01838
Chr4D_SNP_14071_G	SPAD	N+	12	Chr4D_SNP_14071	0.334651	254	Chr4D	211039892		Chr4D	83.84		pco_4	3.5608e-08	0.000463509	3.33394	47.3747	2.01838	8.2841	no		1	0	0	1	0	1	0	0	2.01838	0	0	2.01838	0	2.01838	0	0
Chr7A_HB137_07542	SPAD	N+	12	Chr7A_HB137	0.411924	304	Chr7A	563840926	564612431	Chr7A	134.28	134.32	pco_4	9.20054e-09	0.000119763	3.92168	47.1088	-2.00156	9.54338	yes	14	0	1	1	0	0	1	0	0	0	-2.00156	-2.00156	0	0	-2.00156	0	0
Chr1D_SNP_03471_A	SRA	N+	3	Chr1D_SNP_03471	0.108479	87	Chr1D	459837376		Chr1D	139.31		pco_4	3.58294e-06	0.0467359	1.33035	69.2538	12.444	7.27178	yes	2	1	0	0	0	0	0	0	0	12.444	0	0	0	0	0	0	0
Chr1D_SNP_03471_G	SRA	N+	3	Chr1D_SNP_03471	0.891521	715	Chr1D	459837376		Chr1D	139.31		pco_4	3.58294e-06	0.0467359	1.33035	81.6977	-12.444	7.27178	no		0	1	1	1	1	1	1	1	0	-12.444	-12.444	-12.444	-12.444	-12.444	-12.444	-12.444
Chr3B_HB148_03456	SRA	N-	3	Chr3B_HB148	0.0508055	41	Chr3B	499453808	499805193	Chr3B	66.78	66.78	pco_4	3.40811e-06	0.0444486	1.35214	52.8481	29.4887	7.25025	yes	12	0	0	0	0	0	0	0	0	0	0	0	0	0	0	0	0
Chr3A_HB163_03065	SRA	N+	12	Chr3A_HB163	0.350376	233	Chr3A	743192684	744479192	Chr3A	177.24	185.51	pco_4	3.37198e-06	0.0439571	1.35697	53.9567	-12.3634	9.27882	yes	44	1	0	1	0	0	0	1	0	-12.3634	0	-12.3634	0	0	0	-12.3634	0
Chr1D_SNP_03466_A	SRA	N+	7	Chr1D_SNP_03466	0.309804	237	Chr1D	455101203		Chr1D	134.56		pco_4	1.37177e-06	0.0178934	1.74731	53.8875	8.17112	6.55452	yes	11	0	0	0	1	0	1	0	0	0	0	0	8.17112	0	8.17112	0	0
Chr1D_SNP_03466_G	SRA	N+	7	Chr1D_SNP_03466	0.690196	528	Chr1D	455101203		Chr1D	134.56		pco_4	1.37177e-06	0.0178934	1.74731	62.0586	-8.17112	6.55452	no		1	1	1	0	1	0	1	1	-8.17112	-8.17112	-8.17112	0	-8.17112	0	-8.17112	-8.17112
Chr5A_HB137_05165	SRA	N-	7	Chr5A_HB137	0.103571	58	Chr5A	688281369	691827873	Chr5A	124.59	138.18	pco_4	1.31216e-07	0.00171079	2.7668	57.8048	18.3253	11.9134	yes	10	0		0	1	0	0	0	0	0		0	18.3253	0	0	0	0
Chr6B_HB012_06393	SRA	N-	7	Chr6B_HB012	0.133333	94	Chr6B	25086366	26633917	Chr6B	25.82	36.69	pco_4	1.19271e-07	0.00155506	2.80825	58.1447	15.0138	8.80004	yes	23	0	1	0	0	0	0	0		0	15.0138	0	0	0	0	0
Chr7D_SNP_26609_T	SRL	N+	12	Chr7D_SNP_26609	0.636478	506	Chr7D	95838332		Chr7D	109.45		pco_4	2.77187e-06	0.0355576	1.44907	93.4282	-8.43154	6.26799	no		0	1	1	0	1	1	1	0	0	-8.43154	-8.43154	0	-8.43154	-8.43154	-8.43154	0
Chr7D_SNP_26609_C	SRL	N+	12	Chr7D_SNP_26609	0.363522	289	Chr7D	95838332		Chr7D	109.45		pco_4	2.77187e-06	0.0355576	1.44907	84.9966	8.43154	6.26799	yes	14	1	0	0	1	0	0	0	1	8.43154	0	0	8.43154	0	0	0	8.43154
Chr2B_HB021_01825	SRL	N+	7	Chr2B_HB021	0.238651	184	Chr2B	33550944	33940029	Chr2B	55.44	56.27	pco_4	2.5594e-06	0.033372	1.47662	54.8685	-5.14377	6.2598	yes	14	0	0	0	1	0	0	0	1	0	0	0	-5.14377	0	0	0	-5.14377
Chr5A_HB137_05165	SRL	N-	12	Chr5A_HB137	0.103571	58	Chr5A	688281369	691827873	Chr5A	124.59	138.18	pco_4	3.66281e-07	0.00476495	2.32194	71.6714	15.5809	9.60604	yes	22	0		0	1	0	0	0	0	0		0	15.5809	0	0	0	0
Chr2D_HB002_02335	SRL	N-	12	Chr2D_HB002	0.541026	422	Chr2D	5098920	5764428	Chr2D	1.24	1.41	pco_4	7.09295e-08	0.000922722	3.03493	84.2445	-9.37101	8.2227	no	10	0	1	1	0	0	1	1	0	0	-9.37101	-9.37101	0	0	-9.37101	-9.37101	0
Chr2D_HB002_02334	SRL	N-	12	Chr2D_HB002	0.458974	358	Chr2D	5098920	5764428	Chr2D	1.24	1.41	pco_4	7.09295e-08	0.000922722	3.03493	74.8735	9.37101	8.2227	yes	23	1	0	0	1	1	0	0	1	9.37101	0	0	9.37101	9.37101	0	0	9.37101
Chr2D_SNP_07533_G	SRL	N+	7	Chr2D_SNP_07533	0.531695	411	Chr2D	360697130		Chr2D	71.5		pco_4	5.78319e-08	0.00075407	3.12259	53.9028	-5.13505	8.54064	yes	16	0	1	1	0	0	1	1	0	0	-5.13505	-5.13505	0	0	-5.13505	-5.13505	0
Chr2D_SNP_07533_A	SRL	N+	7	Chr2D_SNP_07533	0.468305	362	Chr2D	360697130		Chr2D	71.5		pco_4	5.78319e-08	0.00075407	3.12259	48.7677	5.13505	8.54064	no		1	0	0	1	1	0	0	1	5.13505	0	0	5.13505	5.13505	0	0	5.13505
Chr2A_HB121_01501	SRL	N+	12	Chr2A_HB121	0.48183	358	Chr2A	523988087	524855738	Chr2A	104.13	104.13	pco_4	5.68265e-08	0.00072897	3.13729	86.5577	12.4021	8.9306	yes	31	0	1	0	0	1	0	1	1	0	12.4021	0	0	12.4021	0	12.4021	12.4021
Chr2A_HB121_01502	SRL	N+	12	Chr2A_HB121	0.51817	385	Chr2A	523988087	524855738	Chr2A	104.13	104.13	pco_4	5.68265e-08	0.00072897	3.13729	98.9598	-12.4021	8.9306	no		1	0	1	1	0	1	0	0	-12.4021	0	-12.4021	-12.4021	0	-12.4021	0	0
Chr7B_SNP_25875_C	SRL	N+	3	Chr7B_SNP_25875	0.320828	248	Chr7B	598478114		Chr7B	98.3		pco_4	3.44714e-09	4.49507e-05	4.34726	16.5973	-2.34351	9.79501	no		0	0	1	0	0	1	1	0	0	0	-2.34351	0	0	-2.34351	-2.34351	0
Chr7B_SNP_25875_T	SRL	N+	3	Chr7B_SNP_25875	0.679172	525	Chr7B	598478114		Chr7B	98.3		pco_4	3.44714e-09	4.49507e-05	4.34726	14.2538	2.34351	9.79501	yes	47	1	1	0	1	1	0	0	1	2.34351	2.34351	0	2.34351	2.34351	0	0	2.34351
Chr5A_HB098_05047	SRL	N-	3	Chr5A_HB098	0.152318	115	Chr5A	555179255	555936898	Chr5A	79.55	80.34	pco_4	1.79221e-09	2.33811e-05	4.63113	14.0708	2.65731	10.5108	yes	90	1	0	0	1	0	0	0	0	2.65731	0	0	2.65731	0	0	0	0
