# Supplementary material for: Unraveling Genomic Regions Controlling Root Traits as a Function of Nitrogen Availability in the MAGIC Wheat Population WM-800
Source: Plants (Basel). 2022 Dec 14;11(24):3520. doi: 10.3390/plants11243520 (PMC9785272; doi:10.3390/plants11243520)
Supplement: Supplementary file 1 [file plants-11-03520-s001.zip › Table S7 List of all annotated genes in close proximity to the detected QTL.xlsx]

## Sheet: Tabelle1
QTL name	Gene-ID RefSeq1.0 SNPs: Name	Gene-ID RefSeq1.1 SNPs: Wang 2014 Chr	Gene Length (Refseq1.1) SNPs: Wang 2014 cM	Chr (Refseq1.1)	Start_Pos (Refseq1.1)	End_Pos (Refseq1.1)	Refseq1.1 Length	Exons (Refseq1.1)	Human-Readable-Description, from AHRD pipeline (Info columns K - U is based on RefSeq1.0 names = column A) (Info columns E - J is based on RefSeq1.1 names = column D)	is_repr	AHRD-Quality-Code	Blast-Hit-Accession for RefSeq1.0	Pfam-IDs-(Description)	Interpro-IDs-(Description)	GO-IDs-(Description)-via-Interpro	Gene-or-TE-TE?-U (via-function)	Pfam-IDs	Interpro-IDs	GO-IDs-via-Interpro
QSRL3_N-_WM-800_5A	TraesCS5A01G352300.1	TraesCS5A02G352300.1	932	5A	554342435	554345131	2696	554342435-554342444,554342594-554342682,554342912-554343230,554343306-554343527,554344551-554344654,554344944-554345131	Adenylate kinase	1	--*	sp|Q88XW5|KAD_LACPL		IPR000008: C2 domain	GO:0005515 MF: protein binding	G		IPR000008	GO:0005515
QSRL3_N-_WM-800_5A	TraesCS5A01G352400.1	TraesCS5A02G352400.1	249	5A	554348236	554348484	248	554348236-554348484	Glucose-6-phosphate 1-dehydrogenase	1	*-*	tr|A7WLJ0|A7WLJ0_HORVU				G
QSRL3_N-_WM-800_5A	TraesCS5A01G352500.1	TraesCS5A02G352500.1	465	5A	554757579	554758121	542	554757579-554757734,554757813-554758121	GRF zinc finger / Zinc knuckle protein	1	--*	AT5G13920.1				TE?
QSRL3_N-_WM-800_5A	TraesCS5A01G352600.1	TraesCS5A02G352600.1	678	5A	554985946	554987702	1756	554985946-554985965,554986233-554986380,554986902-554986994,554987197-554987325,554987415-554987702	Stomatal closure-related actin-binding protein 1	1	***	tr|A0A1E5VA30|A0A1E5VA30_9POAL	PF16711: Actin-binding domain of plant-specific actin-binding protein; PF16712: Coiled-coil regions of plant-specific actin-binding protein	IPR032009: Stomatal closure-related actin-binding protein, coiled-coil domain; IPR032012: Stomatal closure-related actin-binding protein, actin-binding domain	GO:0003779 MF: actin binding	G	PF16711; PF16712	IPR032009; IPR032012	GO:0003779
QSRL3_N-_WM-800_5A	TraesCS5A01G352700.1	TraesCS5A02G352700.1	4613	5A	555540505	555550242	9737	555540505-555540869,555541127-555541273,555541374-555541427,555541507-555542443,555542531-555543069,555543142-555543266,555543416-555543463,555543547-555543668,555543748-555543776,555543937-555543981,555544122-555544309,555544400-555544556,555544655-555544738,555545436-555545529,555545917-555546025,555546217-555546309,555546382-555546454,555546623-555546710,555547726-555547796,555547911-555547990…	Helicase-related family protein	1	***	tr|B9GEL6|B9GEL6_POPTR	PF06733: DEAD_2; PF13307: Helicase C-terminal domain	IPR006554: Helicase-like, DEXD box c2 type; IPR006555: ATP-dependent helicase, C-terminal; IPR010614: DEAD2; IPR014013: Helicase superfamily 1/2, ATP-binding domain, DinG/Rad3-type; IPR027417: P-loop containing nucleoside triphosphate hydrolase	GO:0003676 MF: nucleic acid binding;GO:0003677 MF: DNA binding;GO:0004003 MF: ATP-dependent DNA helicase activity;GO:0005524 MF: ATP binding;GO:0006139 BP: nucleobase-containing compound metabolic process;GO:0008026 MF: ATP-dependent helicase activity;GO:0016818 MF: hydrolase activity, acting on acid anhydrides, in phosphorus-containing anhydrides	TE?	PF06733; PF13307	IPR006554; IPR006555; IPR010614; IPR014013; IPR027417	GO:0003676; GO:0003677; GO:0004003; GO:0005524; GO:0006139; GO:0008026; GO:0016818
QSRL3_N-_WM-800_5A	TraesCS5A01G352800.1	TraesCS5A02G352800.1	3639	5A	555551794	555560801	9007	555551794-555551991,555552130-555552215,555552332-555552404,555552746-555552805,555553405-555553453,555553708-555553814,555553944-555553997,555554073-555554117,555554451-555554651,555554755-555554857,555554939-555555032,555555112-555556560,555556658-555556699,555556808-555556886,555557768-555557991,555558089-555558104,555558191-555558356,555558440-555558532,555558786-555558843,555559035-555559092…	DNA mismatch repair protein mutL	1	*-*	tr|A0A151THR9|A0A151THR9_CAJCA	PF13589: Histidine kinase-, DNA gyrase B-, and HSP90-like ATPase; PF01119: DNA mismatch repair protein, C-terminal domain; PF08676: MutL C terminal dimerisation domain	IPR003594: Histidine kinase-like ATPase, C-terminal domain; IPR013507: DNA mismatch repair protein, C-terminal; IPR014721: Ribosomal protein S5 domain 2-type fold, subgroup; IPR014790: MutL, C-terminal, dimerisation; IPR020568: Ribosomal protein S5 domain 2-type fold	GO:0005524 MF: ATP binding;GO:0006298 BP: mismatch repair;GO:0030983 MF: mismatched DNA binding	G	PF13589; PF01119; PF08676	IPR003594; IPR013507; IPR014721; IPR014790; IPR020568	GO:0005524; GO:0006298; GO:0030983
QSRL3_N-_WM-800_5A	TraesCS5A01G352900.1	TraesCS5A02G352900.1	1595	5A	555565264	555568391	3127	555565264-555565353,555565429-555565790,555565871-555565918,555566853-555567641,555568086-555568391	Kinase family protein	1	***	tr|B9H679|B9H679_POPTR	PF00069: Protein kinase domain	IPR000719: Protein kinase domain; IPR008271: Serine/threonine-protein kinase, active site; IPR011009: Protein kinase-like domain; IPR017441: Protein kinase, ATP binding site	GO:0004672 MF: protein kinase activity;GO:0005524 MF: ATP binding;GO:0006468 BP: protein phosphorylation	G	PF00069	IPR000719; IPR008271; IPR011009; IPR017441	GO:0004672; GO:0005524; GO:0006468
QSRL3_N-_WM-800_5A	TraesCS5A01G353000.1	TraesCS5A02G353000.1	288	5A	555589054	555589666	612	555589054-555589131,555589233-555589310,555589535-555589666	Glutamate--tRNA ligase	1	--*	sp|A1KWM9|SYE_NEIMF				G
QSRL3_N-_WM-800_5A	TraesCS5A01G353100.1	TraesCS5A02G353100.1	1143	5A	555638817	555639959	1142	555638817-555639959	F-box family protein	1	--*	tr|D7ME68|D7ME68_ARALL				TE?
QSRL3_N-_WM-800_5A	TraesCS5A01G353200.2	TraesCS5A02G353200.2	2329	5A	555770539	555773021	2482	555770539-555772860,555773015-555773021	Pentatricopeptide repeat-containing protein	1	***	tr|A0A1E5WMF6|A0A1E5WMF6_9POAL	PF13812: Pentatricopeptide repeat domain; PF13041: PPR repeat family; PF12854: PPR repeat; PF01535: PPR repeat	IPR002885: Pentatricopeptide repeat; IPR011990: Tetratricopeptide-like helical domain	GO:0005515 MF: protein binding	G	PF13812; PF13041; PF12854; PF01535	IPR002885; IPR011990	GO:0005515
QSRL3_N-_WM-800_5A	TraesCS5A01G353300.1	TraesCS5A02G353300.1	1512	5A	555773219	555775385	2166	555773219-555773515,555773605-555774149,555774234-555774320,555774422-555774478,555774563-555774801,555774883-555775001,555775114-555775200,555775305-555775385	Protein DETOXIFICATION	1	***	tr|A0A1D5YFG6|A0A1D5YFG6_WHEAT	PF01554: MatE	IPR002528: Multi antimicrobial extrusion protein	GO:0006855 BP: drug transmembrane transport;GO:0015238 MF: drug transmembrane transporter activity;GO:0015297 MF: antiporter activity;GO:0016020 CC: membrane;GO:0055085 BP: transmembrane transport	G	PF01554	IPR002528	GO:0006855; GO:0015238; GO:0015297; GO:0016020; GO:0055085
QSRL3_N-_WM-800_5A	TraesCS5A01G353400.1	TraesCS5A02G353400.1	1427	5A	555927549	555929061	1512	555927549-555927952,555928039-555929061	11S globulin seed storage protein 2	1	***	tr|A0A0B2RJF9|A0A0B2RJF9_GLYSO	PF00190: Cupin	IPR006045: Cupin 1; IPR011051: RmlC-like cupin domain; IPR014710: RmlC-like jelly roll fold	GO:0045735 MF: nutrient reservoir activity	G	PF00190	IPR006045; IPR011051; IPR014710	GO:0045735
QSRL3_N-_WM-800_5A	TraesCS5A01G353500.1	TraesCS5A02G353500.1	837	5A	556529046	556531643	2597	556529046-556529268,556529366-556529643,556531308-556531643	NAC domain protein	1	***	tr|A0A0K9PDJ8|A0A0K9PDJ8_ZOSMR	PF02365: No apical meristem (NAM) protein	IPR003441: NAC domain	GO:0003677 MF: DNA binding;GO:0006355 BP: regulation of transcription, DNA-templated	G	PF02365	IPR003441	GO:0003677; GO:0006355
QSRL3_N+_WM-800_7B	TraesCS7B01G339200.1	TraesCS7B02G339200.1	3799	7B	593411044	593416887	5843	593411044-593413650,593415696-593416887	Disease resistance protein (TIR-NBS-LRR class) family	1	*-*	AT5G41750.2	PF00931: NB-ARC domain	IPR002182: NB-ARC; IPR011991: Winged helix-turn-helix DNA-binding domain; IPR027417: P-loop containing nucleoside triphosphate hydrolase; IPR032675: Leucine-rich repeat domain, L domain-like	GO:0043531 MF: ADP binding	G	PF00931	IPR002182; IPR011991; IPR027417; IPR032675	GO:0043531
QSRL3_N+_WM-800_7B	TraesCS7B01G339300.1	TraesCS7B02G339300.1	2391	7B	593639457	593646500	7043	593639457-593640130,593640412-593640596,593640740-593640859,593641303-593641396,593641483-593641566,593641988-593642094,593642242-593642310,593642819-593642917,593643015-593643134,593643219-593643329,593643773-593644009,593644093-593644164,593644253-593644324,593644413-593644517,593646166-593646321,593646415-593646500	RNA polymerase I-specific transcription initiation factor RRN3	1	***	tr|A0A199W8I4|A0A199W8I4_ANACO	PF05327: RNA polymerase I specific transcription initiation factor RRN3	IPR007991: RNA polymerase I specific transcription initiation factor RRN3		G	PF05327	IPR007991
QSRL3_N+_WM-800_7B	TraesCS7B01G339400.1	TraesCS7B02G339400.1	1092	7B	594035593	594049631	14038	594035593-594036444,594049392-594049631	F-box family protein	1	***	AT5G49610.1	PF00646: F-box domain; PF08268: F-box associated domain	IPR001810: F-box domain; IPR013187: F-box associated domain, type 3; IPR017451: F-box associated interaction domain	GO:0005515 MF: protein binding	TE?	PF00646; PF08268	IPR001810; IPR013187; IPR017451	GO:0005515
QSRL3_N+_WM-800_7B	TraesCS7B01G339500.1	TraesCS7B02G339500.1	936	7B	594048516	594116949	68433	594048516-594049195,594116671-594116916,594116940-594116949	F-box family protein	1	***	AT3G06240.1	PF00646: F-box domain; PF08268: F-box associated domain	IPR001810: F-box domain; IPR013187: F-box associated domain, type 3; IPR015943: WD40/YVTN repeat-like-containing domain; IPR017451: F-box associated interaction domain	GO:0005515 MF: protein binding	TE?	PF00646; PF08268	IPR001810; IPR013187; IPR015943; IPR017451	GO:0005515
QSRL3_N+_WM-800_7B	TraesCS7B01G339600.1	TraesCS7B02G339600.1	1472	7B	594062722	594065200	2478	594062722-594062777,594063785-594065200	F-box family protein	1	***	AT5G10340.1	PF08268: F-box associated domain	IPR001810: F-box domain; IPR013187: F-box associated domain, type 3; IPR017451: F-box associated interaction domain	GO:0005515 MF: protein binding	TE?	PF08268	IPR001810; IPR013187; IPR017451	GO:0005515
QSRL3_N+_WM-800_7B	TraesCS7B01G339700.1	TraesCS7B02G339700.1	1281	7B	594118787	594120067	1280	594118787-594120067	BTB/POZ domain containing protein	1	***	tr|Q7XEB6|Q7XEB6_ORYSJ	PF00651: BTB/POZ domain	IPR000210: BTB/POZ domain; IPR002083: MATH/TRAF domain; IPR008974: TRAF-like; IPR011333: SKP1/BTB/POZ domain	GO:0005515 MF: protein binding	G	PF00651	IPR000210; IPR002083; IPR008974; IPR011333	GO:0005515
QSRL3_N+_WM-800_7B	TraesCS7B01G339800.1	TraesCS7B02G339800.1	1614	7B	594121657	594123368	1711	594121657-594121738,594121837-594123368	BTB/POZ domain containing protein	1	***	tr|Q7XEA7|Q7XEA7_ORYSJ	PF00917: MATH domain; PF00651: BTB/POZ domain	IPR000210: BTB/POZ domain; IPR002083: MATH/TRAF domain; IPR008974: TRAF-like; IPR011333: SKP1/BTB/POZ domain	GO:0005515 MF: protein binding	G	PF00917; PF00651	IPR000210; IPR002083; IPR008974; IPR011333	GO:0005515
QSRL3_N+_WM-800_7B	TraesCS7B01G339900.1	TraesCS7B02G339900.1	3842	7B	594215186	594219346	4160	594215186-594215491,594215811-594219346	disease resistance protein (TIR-NBS-LRR class)	1	***	AT1G69550.1	PF00931: NB-ARC domain	IPR002182: NB-ARC; IPR011991: Winged helix-turn-helix DNA-binding domain; IPR027417: P-loop containing nucleoside triphosphate hydrolase; IPR032675: Leucine-rich repeat domain, L domain-like	GO:0043531 MF: ADP binding	G	PF00931	IPR002182; IPR011991; IPR027417; IPR032675	GO:0043531
QSRL3_N+_WM-800_7B	TraesCS7B01G340000.1	TraesCS7B02G340000.1	2392	7B	594319165	594322556	3391	594319165-594321341,594322342-594322556	transmembrane protein, putative (DUF594)	1	*-*	AT5G45540.1	PF13968: Domain of unknown function (DUF4220); PF04578: Protein of unknown function, DUF594	IPR007658: Protein of unknown function DUF594; IPR025315: Domain of unknown function DUF4220		G	PF13968; PF04578	IPR007658; IPR025315
QSRL3_N+_WM-800_7B	TraesCS7B01G340100.1	TraesCS7B02G340100.1	2170	7B	594411001	594415087	4086	594411001-594411512,594413355-594413903,594413979-594415087	Glycosyltransferases	1	***	tr|A0A1D6CVD3|A0A1D6CVD3_WHEAT	PF03360: Glycosyltransferase family 43	IPR005027: Glycosyl transferase, family 43; IPR029044: Nucleotide-diphospho-sugar transferases	GO:0015018 MF: galactosylgalactosylxylosylprotein 3-beta-glucuronosyltransferase activity;GO:0016020 CC: membrane	G	PF03360	IPR005027; IPR029044	GO:0015018; GO:0016020
QSRL3_N+_WM-800_7B	TraesCS7B01G340200.2	TraesCS7B02G340200.2	2199	7B	594416681	594422360	5679	594416681-594417155,594417630-594417773,594417864-594417990,594418267-594418346,594418427-594418678,594418752-594418880,594419560-594419609,594419713-594419815,594419970-594420083,594421082-594421143,594421218-594421260,594421358-594421410,594421486-594421543,594421650-594421718,594421805-594421884,594422001-594422360	EH domain-containing protein 1	1	***	tr|M8ASD6|M8ASD6_TRIUA	PF12763: Cytoskeletal-regulatory complex EF hand; PF16880: N-terminal EH-domain containing protein; PF00350: Dynamin family	IPR000261: EH domain; IPR002048: EF-hand domain; IPR011992: EF-hand domain pair; IPR022812: Dynamin superfamily; IPR027417: P-loop containing nucleoside triphosphate hydrolase; IPR030381: Dynamin-type guanine nucleotide-binding (G) domain; IPR031692: EH domain-containing protein, N-terminal	GO:0005509 MF: calcium ion binding;GO:0005515 MF: protein binding;GO:0005525 MF: GTP binding	G	PF12763; PF16880; PF00350	IPR000261; IPR002048; IPR011992; IPR022812; IPR027417; IPR030381; IPR031692	GO:0005509; GO:0005515; GO:0005525
QSRL3_N+_WM-800_7B	TraesCS7B01G340300.1	TraesCS7B02G340300.1	882	7B	594529594	594530475	881	594529594-594530475	Alpha-soluble NSF attachment protein	1	***	tr|M8CAG2|M8CAG2_AEGTA	PF14938: Soluble NSF attachment protein, SNAP	IPR000744: NSF attachment protein; IPR011990: Tetratricopeptide-like helical domain; IPR019734: Tetratricopeptide repeat	GO:0005515 MF: protein binding;GO:0006886 BP: intracellular protein transport	G	PF14938	IPR000744; IPR011990; IPR019734	GO:0005515; GO:0006886
QSRL3_N+_WM-800_7B	TraesCS7B01G340400.1	TraesCS7B02G340400.1	2698	7B	594953720	594959126	5406	594953720-594954031,594954966-594956251,594957858-594958024,594958194-594959126	Ubiquitin carboxyl-terminal hydrolase-like protein	1	***	tr|A0A0K9Q512|A0A0K9Q512_ZOSMR	PF11955: Plant organelle RNA recognition domain	IPR021099: Plant organelle RNA recognition domain		G	PF11955	IPR021099
QSRL3_N+_WM-800_7B	TraesCS7B01G340500.1	TraesCS7B02G340500.1	1481	7B	595007303	595008880	1577	595007303-595007845,595007943-595008880	SBP (S-ribonuclease-binding protein) family protein, putative	1	***	tr|G7IH38|G7IH38_MEDTR	PF13920: Zinc finger, C3HC4 type (RING finger)	IPR001841: Zinc finger, RING-type	GO:0005515 MF: protein binding;GO:0008270 MF: zinc ion binding	G	PF13920	IPR001841	GO:0005515; GO:0008270
QSRL3_N+_WM-800_7B	TraesCS7B01G340600.1	TraesCS7B02G340600.1	1188	7B	595080502	595081773	1271	595080502-595080958,595081043-595081773	SBP (S-ribonuclease-binding protein) family protein, putative	1	***	tr|G7IH38|G7IH38_MEDTR	PF13920: Zinc finger, C3HC4 type (RING finger)	IPR001841: Zinc finger, RING-type	GO:0005515 MF: protein binding;GO:0008270 MF: zinc ion binding	G	PF13920	IPR001841	GO:0005515; GO:0008270
QSRL3_N+_WM-800_7B	TraesCS7B01G340700.1	TraesCS7B02G340700.1	1184	7B	595307293	595308551	1258	595307293-595307754,595307830-595308551	SBP (S-ribonuclease-binding protein) family protein, putative	1	***	tr|G7IH38|G7IH38_MEDTR	PF13920: Zinc finger, C3HC4 type (RING finger)	IPR001841: Zinc finger, RING-type; IPR017066: E3 ubiquitin-protein ligase BOI	GO:0004842 MF: ubiquitin-protein transferase activity;GO:0005515 MF: protein binding;GO:0005634 CC: nucleus;GO:0008270 MF: zinc ion binding;GO:0016567 BP: protein ubiquitination;GO:0031347 BP: regulation of defense response	G	PF13920	IPR001841; IPR017066	GO:0004842; GO:0005515; GO:0005634; GO:0008270; GO:0016567; GO:0031347
QSRL3_N+_WM-800_7B	TraesCS7B01G340800.1	TraesCS7B02G340800.1	489	7B	595322052	595322540	488	595322052-595322540	ARG1-like 2	1	--*	AT1G59980.3				G
QSRL3_N+_WM-800_7B	TraesCS7B01G340900.1	TraesCS7B02G340900.1	567	7B	595460784	595467010	6226	595460784-595460902,595460932-595461005,595466486-595466679,595466831-595467010	Protein AIG1	1	***	tr|B6T438|B6T438_MAIZE	PF04548: AIG1 family	IPR006703: AIG1-type guanine nucleotide-binding (G) domain; IPR027417: P-loop containing nucleoside triphosphate hydrolase	GO:0005525 MF: GTP binding	G	PF04548	IPR006703; IPR027417	GO:0005525
QSRL3_N+_WM-800_7B	TraesCS7B01G341000.1	TraesCS7B02G341000.1	1149	7B	595531008	595532159	1151	595531008-595531262,595531264-595532004,595532007-595532159	F-box family protein	1	*-*	AT1G57790.1	PF03478: Protein of unknown function (DUF295)	IPR001810: F-box domain; IPR005174: Domain unknown function DUF295	GO:0005515 MF: protein binding	TE?	PF03478	IPR001810; IPR005174	GO:0005515
QSRL3_N+_WM-800_7B	TraesCS7B01G341200.2	TraesCS7B02G341200.2	1617	7B	595788405	595798409	10004	595788405-595788528,595788604-595788796,595788873-595789012,595789356-595789477,595789699-595789768,595789856-595789936,595790089-595790169,595790244-595790366,595790495-595790625,595790769-595790844,595790934-595791103,595798104-595798409	Glutathione synthetase	1	***	tr|A0A1D6CMN4|A0A1D6CMN4_WHEAT	PF03917: Eukaryotic glutathione synthase, ATP binding domain; PF03199: Eukaryotic glutathione synthase	IPR004887: Glutathione synthase, substrate-binding, eukaryotic; IPR005615: Glutathione synthase; IPR014042: Glutathione synthase, alpha-helical, eukaryotic; IPR014049: Glutathione synthase, N-terminal, eukaryotic; IPR014709: Glutathione synthase domain; IPR016185: Pre-ATP-grasp domain	GO:0004363 MF: glutathione synthase activity;GO:0005524 MF: ATP binding;GO:0006750 BP: glutathione biosynthetic process;GO:0016874 MF: ligase activity	G	PF03917; PF03199	IPR004887; IPR005615; IPR014042; IPR014049; IPR014709; IPR016185	GO:0004363; GO:0005524; GO:0006750; GO:0016874
QSRL3_N+_WM-800_7B	TraesCS7B01G341300.1	TraesCS7B02G341300.1	321	7B	595803677	595803997	320	595803677-595803997	Glutathione synthetase	1	*-*	tr|A0A1D6C8B7|A0A1D6C8B7_WHEAT				G
QSRL3_N+_WM-800_7B	TraesCS7B01G341400.1	TraesCS7B02G341400.1	609	7B	596515352	596516047	695	596515352-596515660,596515748-596516047	Protein SAWADEE HOMEODOMAIN-like protein 2	1	-**	tr|A0A1J3DXW2|A0A1J3DXW2_NOCCA	PF16719: SAWADEE domain	IPR032001: SAWADEE domain	GO:0003682 MF: chromatin binding	G	PF16719	IPR032001	GO:0003682
QSRL3_N+_WM-800_7B	TraesCS7B01G341500.1	TraesCS7B02G341500.1	968	7B	596537363	596539002	1639	596537363-596537648,596538234-596538496,596538584-596539002	Protein SAWADEE HOMEODOMAIN-like protein 2	1	***	tr|A0A1J3DXW2|A0A1J3DXW2_NOCCA	PF16719: SAWADEE domain	IPR032001: SAWADEE domain	GO:0003682 MF: chromatin binding	G	PF16719	IPR032001	GO:0003682
QSRL3_N+_WM-800_7B	TraesCS7B01G341600.1	TraesCS7B02G341600.1	1558	7B	596606321	596607979	1658	596606321-596606487,596606589-596607979	Histone H3	1	***	tr|K7VSQ3|K7VSQ3_MAIZE	PF00125: Core histone H2A/H2B/H3/H4	IPR000164: Histone H3/CENP-A; IPR007125: Histone H2A/H2B/H3; IPR009072: Histone-fold	GO:0000786 CC: nucleosome;GO:0003677 MF: DNA binding;GO:0046982 MF: protein heterodimerization activity	G	PF00125	IPR000164; IPR007125; IPR009072	GO:0000786; GO:0003677; GO:0046982
QSRL3_N+_WM-800_7B	TraesCS7B01G341800.1	TraesCS7B02G341800.1	974	7B	596775551	596782613	7062	596775551-596775797,596781804-596782117,596782201-596782613	PHD finger protein 20-like protein 1	1	--*	sp|Q5F3G6|P20L1_CHICK	PF16719: SAWADEE domain	IPR032001: SAWADEE domain	GO:0003682 MF: chromatin binding	G	PF16719	IPR032001	GO:0003682
QSRL3_N+_WM-800_7B	TraesCS7B01G341900.1	TraesCS7B02G341900.1	1029	7B	597081734	597082896	1162	597081734-597082010,597082145-597082896	glucuronoxylan 4-O-methyltransferase-like protein (DUF579)	1	***	AT1G71690.1	PF04669: Polysaccharide biosynthesis	IPR006514: IRX15/IRX15L/IGXM; IPR021148: Polysaccharide biosynthesis domain	GO:0045492 BP: xylan biosynthetic process	G	PF04669	IPR006514; IPR021148	GO:0045492
QSRL3_N+_WM-800_7B	TraesCS7B01G342000.1	TraesCS7B02G342000.1	435	7B	597150906	597151458	552	597150906-597151198,597151317-597151458	26S proteasome non-ATPase regulatory subunit 13	1	--*	tr|A0A1D1YR91|A0A1D1YR91_9ARAE				G
QSRL3_N+_WM-800_7B	TraesCS7B01G342100.2	TraesCS7B02G342100.2	1904	7B	597186287	597188258	1971	597186287-597188039,597188108-597188258	F-box domain containing protein-like	1	***	tr|Q6ZL91|Q6ZL91_ORYSJ	PF03478: Protein of unknown function (DUF295)	IPR005174: Domain unknown function DUF295		TE?	PF03478	IPR005174
QSRL3_N+_WM-800_7B	TraesCS7B01G342200.1	TraesCS7B02G342200.1	1831	7B	597238265	597241423	3158	597238265-597239648,597240715-597240976,597241081-597241173,597241332-597241423	F-box and JmjC domain-containing protein	1	***	tr|A0A0K9P4K0|A0A0K9P4K0_ZOSMR	PF12937: F-box-like; PF13621: Cupin-like domain	IPR001810: F-box domain; IPR003347: JmjC domain	GO:0005515 MF: protein binding	TE?	PF12937; PF13621	IPR001810; IPR003347	GO:0005515
QSRL3_N+_WM-800_7B	TraesCS7B01G342300.1	TraesCS7B02G342300.1	1189	7B	597310656	597311940	1284	597310656-597311075,597311172-597311940	Remorin	1	***	tr|B6UDX2|B6UDX2_MAIZE	PF03763: Remorin, C-terminal region	IPR005516: Remorin, C-terminal		G	PF03763	IPR005516
QSRL3_N+_WM-800_7B	TraesCS7B01G342400.1	TraesCS7B02G342400.1	1032	7B	597453388	597454440	1052	597453388-597453945,597453967-597454440	2-oxoglutarate (2OG) and Fe(II)-dependent oxygenase superfamily protein	1	***	tr|A0A061ENN9|A0A061ENN9_THECC	PF14226: non-haem dioxygenase in morphine synthesis N-terminal; PF03171: 2OG-Fe(II) oxygenase superfamily	IPR005123: Oxoglutarate/iron-dependent dioxygenase; IPR026992: Non-haem dioxygenase N-terminal domain; IPR027443: Isopenicillin N synthase-like	GO:0016491 MF: oxidoreductase activity;GO:0055114 BP: oxidation-reduction process	G	PF14226; PF03171	IPR005123; IPR026992; IPR027443	GO:0016491; GO:0055114
QSRL3_N+_WM-800_7B	TraesCS7B01G342500.1	TraesCS7B02G342500.1	1609	7B	597463294	597467744	4450	597463294-597463733,597464169-597464251,597465182-597465251,597465318-597465424,597465881-597465917,597466077-597466149,597466487-597466552,597466630-597466723,597467008-597467070,597467169-597467744	RNA binding protein, putative	1	***	tr|B9T820|B9T820_RICCO	PF00076: RNA recognition motif. (a.k.a. RRM, RBD, or RNP domain)	IPR000504: RNA recognition motif domain	GO:0003676 MF: nucleic acid binding	G	PF00076	IPR000504	GO:0003676
QSRL3_N+_WM-800_7B	TraesCS7B01G342600.1	TraesCS7B02G342600.1	1664	7B	597681008	597682671	1663	597681008-597682671	ATP-dependent zinc metalloprotease FtsH	1	*-*	sp|A6LD25|FTSH_PARD8	PF14363: Domain associated at C-terminal with AAA; PF00004: ATPase family associated with various cellular activities (AAA)	IPR003593: AAA+ ATPase domain; IPR003959: ATPase, AAA-type, core; IPR003960: ATPase, AAA-type, conserved site; IPR025753: AAA-type ATPase, N-terminal domain; IPR027417: P-loop containing nucleoside triphosphate hydrolase	GO:0005524 MF: ATP binding	G	PF14363; PF00004	IPR003593; IPR003959; IPR003960; IPR025753; IPR027417	GO:0005524
QSRL3_N+_WM-800_7B	TraesCS7B01G342700.1	TraesCS7B02G342700.1	2331	7B	597693953	597698147	4194	597693953-597694195,597694303-597694467,597694573-597694755,597694858-597695455,597696140-597696252,597696344-597696564,597697340-597698147	S-adenosyl-L-methionine-dependent methyltransferases superfamily protein	1	***	AT5G14430.1	PF03141: Putative S-adenosyl-L-methionine-dependent methyltransferase	IPR004159: Putative S-adenosyl-L-methionine-dependent methyltransferase; IPR029063: S-adenosyl-L-methionine-dependent methyltransferase	GO:0008168 MF: methyltransferase activity	G	PF03141	IPR004159; IPR029063	GO:0008168
QSRL3_N+_WM-800_7B	TraesCS7B01G342800.1	TraesCS7B02G342800.1	3136	7B	598011126	598018109	6983	598011126-598011546,598011888-598011957,598012129-598012350,598012452-598012975,598014923-598015123,598015202-598015424,598015526-598016040,598016397-598017026,598017780-598018109	Nuclear pore complex protein NUP50A	1	*-*	tr|A0A1E5V9W4|A0A1E5V9W4_9POAL	PF08911: NUP50 (Nucleoporin 50 kDa)	IPR015007: Nuclear pore complex, NUP2/50/61	GO:0005643 CC: nuclear pore	G	PF08911	IPR015007	GO:0005643
QSRL3_N+_WM-800_7B	TraesCS7B01G342900.1	TraesCS7B02G342900.1	2284	7B	598173125	598180708	7583	598173125-598173409,598174862-598174936,598175058-598175134,598175218-598175300,598175378-598175449,598175552-598175644,598176020-598176128,598176251-598176381,598177628-598177897,598177979-598178112,598179291-598179431,598179895-598180708	Serine protease HTRA1	1	--*	sp|A6YFB5|HTRA1_XENLA	PF13365: Trypsin-like peptidase domain	IPR001478: PDZ domain; IPR009003: Peptidase S1, PA clan	GO:0005515 MF: protein binding	G	PF13365	IPR001478; IPR009003	GO:0005515
QSRL3_N+_WM-800_7B	TraesCS7B01G343000.1	TraesCS7B02G343000.1	1019	7B	598191894	598193952	2058	598191894-598192051,598192439-598192501,598192582-598192804,598192908-598193422,598193893-598193952	Serine protease HtrA-like	1	--*	sp|Q7A6C9|HTRAL_STAAN	PF13365: Trypsin-like peptidase domain	IPR009003: Peptidase S1, PA clan		G	PF13365	IPR009003
QSRL3_N+_WM-800_7B	TraesCS7B01G343100.1	TraesCS7B02G343100.1	1032	7B	598464571	598467104	2533	598464571-598464808,598465525-598465739,598466513-598467009,598467023-598467104	SKP1-like protein 4	1	***	tr|M8CZN5|M8CZN5_AEGTA				G
QSRL3_N+_WM-800_7B	TraesCS7B01G343200.1	TraesCS7B02G343200.1	1083	7B	598468456	598469538	1082	598468456-598469538	B3 domain protein (DUF313)	1	--*	AT3G24850.1		IPR015300: DNA-binding pseudobarrel domain		G		IPR015300
QSRL3_N+_WM-800_7B	TraesCS7B01G343300.1	TraesCS7B02G343300.1	2180	7B	598474028	598479045	5017	598474028-598474614,598474700-598474750,598474854-598474938,598475743-598475819,598476042-598476130,598476255-598476374,598477261-598477377,598477621-598477764,598477854-598477977,598478078-598478269,598478452-598479045	O-fucosyltransferase family protein	1	***	tr|Q9LIN9|Q9LIN9_ARATH	PF10250: GDP-fucose protein O-fucosyltransferase	IPR019378: GDP-fucose protein O-fucosyltransferase		G	PF10250	IPR019378
QSRL3_N+_WM-800_7B	TraesCS7B01G343400.1	TraesCS7B02G343400.1	1368	7B	599393042	599394409	1367	599393042-599394409	RING/U-box superfamily protein	1	--*	AT2G42350.1	PF13639: Ring finger domain	IPR001841: Zinc finger, RING-type; IPR013083: Zinc finger, RING/FYVE/PHD-type	GO:0005515 MF: protein binding;GO:0008270 MF: zinc ion binding	G	PF13639	IPR001841; IPR013083	GO:0005515; GO:0008270
QSRL3_N+_WM-800_7B	TraesCS7B01G343500.1	TraesCS7B02G343500.1	1167	7B	599417148	599418314	1166	599417148-599418314	RING/U-box superfamily protein	1	*-*	tr|A0A061FDK1|A0A061FDK1_THECC	PF13639: Ring finger domain	IPR001841: Zinc finger, RING-type; IPR013083: Zinc finger, RING/FYVE/PHD-type	GO:0005515 MF: protein binding;GO:0008270 MF: zinc ion binding	G	PF13639	IPR001841; IPR013083	GO:0005515; GO:0008270
QSRL3_N+_WM-800_7B	TraesCS7B01G343600.2	TraesCS7B02G343600.2	3755	7B	599422457	599429842	7385	599422457-599425178,599426870-599427724,599429147-599429235,599429754-599429842	Arginine-glutamic acid dipeptide repeats protein	1	***	tr|A0A1D1Z5Q9|A0A1D1Z5Q9_9ARAE		IPR009057: Homeobox domain-like	GO:0003677 MF: DNA binding	G		IPR009057	GO:0003677
QSRL3_N+_WM-800_7B	TraesCS7B01G343700.1	TraesCS7B02G343700.1	2778	7B	599803008	599806311	3303	599803008-599803785,599803876-599804012,599804095-599805670,599805933-599806030,599806123-599806311	Exocyst complex component EXO84B	1	***	tr|A0A199URP9|A0A199URP9_ANACO		IPR016159: Cullin repeat-like-containing domain		G		IPR016159
QSRL3_N+_WM-800_7B	TraesCS7B01G343800.1	TraesCS7B02G343800.1	1579	7B	600007463	600015048	7585	600007463-600007749,600007877-600008198,600008367-600008444,600008683-600008748,600009779-600009844,600011129-600011215,600012761-600012808,600013140-600013184,600014469-600015048	basic helix-loop-helix (bHLH) DNA-binding superfamily protein	1	*-*	AT4G29100.1		IPR011598: Myc-type, basic helix-loop-helix (bHLH) domain	GO:0046983 MF: protein dimerization activity	G		IPR011598	GO:0046983
QSRL3_N+_WM-800_7B	TraesCS7B01G343900.1	TraesCS7B02G343900.1	857	7B	600311421	600312277	856	600311421-600312277	Oxysterol-binding protein-related protein 1D	1	--*	sp|Q9SAF0|ORP1D_ARATH				G
QSRL3_N+_WM-800_7B	TraesCS7B01G344000.1	TraesCS7B02G344000.1	865	7B	600351074	600351938	864	600351074-600351938	P-loop containing nucleoside triphosphate hydrolases superfamily protein	1	--*	AT1G50140.5				G
QSRL3_N+_WM-800_7B	TraesCS7B01G344100.1	TraesCS7B02G344100.1	896	7B	600389404	600390299	895	600389404-600390299	histone deacetylase 3	1	--*	AT3G44750.2				G
QSRL3_N+_WM-800_7B	TraesCS7B01G344200.1	TraesCS7B02G344200.1	603	7B	600459335	600459937	602	600459335-600459937	Histone deacetylase HDT1	1	--*	tr|A0A1J3CNP2|A0A1J3CNP2_NOCCA				G
QSRL3_N+_WM-800_7B	TraesCS7B01G344300.1	TraesCS7B02G344300.1	564	7B	600461625	600471774	10149	600461625-600461705,600461770-600461955,600462344-600462351,600471429-600471624,600471682-600471774	DNA topoisomerase	1	--*	tr|F2DED3|F2DED3_HORVV	PF06839: GRF zinc finger	IPR010666: Zinc finger, GRF-type	GO:0008270 MF: zinc ion binding	G	PF06839	IPR010666	GO:0008270
QSRL3_N+_WM-800_7B	TraesCS7B01G344400.1	TraesCS7B02G344400.1	830	7B	600479212	600480041	829	600479212-600480041	shaggy-like protein kinase 41	1	--*	AT1G09840.9				G
QSRL3_N+_WM-800_7B	TraesCS7B01G344500.1	TraesCS7B02G344500.1	2193	7B	600563785	600566483	2698	600563785-600564337,600564429-600564944,600564969-600565173,600565364-600565418,600565596-600565643,600565668-600566483	Protein TolB	1	***	tr|A0A1J3J4J0|A0A1J3J4J0_NOCCA	PF07676: WD40-like Beta Propeller Repeat	IPR011659: WD40-like Beta Propeller		G	PF07676	IPR011659
QSRL3_N+_WM-800_7B	TraesCS7B01G344600.1	TraesCS7B02G344600.1	1056	7B	600595702	600596845	1143	600595702-600596683,600596772-600596845	Zinc finger, C3HC4 type (RING finger) protein	1	*-*	tr|G7I519|G7I519_MEDTR	PF14624: VWA / Hh protein intein-like	IPR032838: VWA-Hint protein, Vwaint domain		G	PF14624	IPR032838
QSRL3_N+_WM-800_7B	TraesCS7B01G344700.1	TraesCS7B02G344700.1	1256	7B	600703090	600704809	1719	600703090-600703416,600703518-600703698,600703933-600704217,600704347-600704809	Dirigent protein	1	***	tr|A0A1D6CBK6|A0A1D6CBK6_WHEAT	PF03018: Dirigent-like protein; PF01419: Jacalin-like lectin domain	IPR001229: Jacalin-like lectin domain; IPR004265: Plant disease resistance response protein		G	PF03018; PF01419	IPR001229; IPR004265
QSRL3_N+_WM-800_7B	TraesCS7B01G344800.1	TraesCS7B02G344800.1	599	7B	600720008	600720606	598	600720008-600720606	50S ribosomal protein L33 2	1	--*	sp|P0DE43|RL332_STRPQ				G
QSRL3_N+_WM-800_7B	TraesCS7B01G344900.1	TraesCS7B02G344900.1	2170	7B	600821688	600826811	5123	600821688-600822204,600822524-600822686,600822903-600823103,600824570-600824812,600825316-600825463,600825599-600825664,600825871-600826039,600826149-600826811	Transmembrane protein, putative	1	***	tr|G7L038|G7L038_MEDTR				G
QSRL3_N+_WM-800_7B	TraesCS7B01G345000.1	TraesCS7B02G345000.1	421	7B	600838396	600838915	519	600838396-600838720,600838820-600838915	Low-molecular-weight cysteine-rich 38	1	-**	tr|D7MG63|D7MG63_ARALL				G
QSRL3_N+_WM-800_7B	TraesCS7B01G345100.1	TraesCS7B02G345100.1	790	7B	600964080	600965504	1424	600964080-600964286,600964373-600964466,600964582-600964655,600964750-600964798,600964975-600965238,600965403-600965504	Ras family protein	1	***	tr|A0A059LRL9|A0A059LRL9_9CHLO	PF00071: Ras family	IPR001806: Small GTPase superfamily; IPR005225: Small GTP-binding protein domain; IPR027417: P-loop containing nucleoside triphosphate hydrolase	GO:0003924 MF: GTPase activity;GO:0005525 MF: GTP binding	G	PF00071	IPR001806; IPR005225; IPR027417	GO:0003924; GO:0005525
QSRL3_N+_WM-800_7B	TraesCS7B01G345200.1	TraesCS7B02G345200.1	2791	7B	600988856	600993414	4558	600988856-600989133,600989606-600989738,600990015-600990118,600990965-600991109,600991196-600991336,600991425-600993414	Regulator of Vps4 activity in the MVB pathway protein, putative	1	*-*	tr|A0A061GUL0|A0A061GUL0_THECC	PF03398: Regulator of Vps4 activity in the MVB pathway	IPR005061: Vacuolar protein sorting-associated protein Ist1	GO:0015031 BP: protein transport	G	PF03398	IPR005061	GO:0015031
QSRL3_N+_WM-800_7B	TraesCS7B01G345300.1	TraesCS7B02G345300.1	2094	7B	601115143	601117242	2099	601115143-601115145,601115148-601115351,601115354-601115986,601115989-601117242	NBS-LRR disease resistance protein, putative, expressed	1	***	tr|Q2R8J2|Q2R8J2_ORYSJ	PF00931: NB-ARC domain	IPR002182: NB-ARC; IPR011991: Winged helix-turn-helix DNA-binding domain; IPR027417: P-loop containing nucleoside triphosphate hydrolase; IPR032675: Leucine-rich repeat domain, L domain-like	GO:0043531 MF: ADP binding	G	PF00931	IPR002182; IPR011991; IPR027417; IPR032675	GO:0043531
QSRL3_N+_WM-800_7B	TraesCS7B01G345400.1	TraesCS7B02G345400.1	213	7B	601118793	601119005	212	601118793-601119005	CW-type Zinc Finger	1	--*	AT3G62900.3				TE?
QSRL3_N+_WM-800_7B	TraesCS7B01G345500.1	TraesCS7B02G345500.1	189	7B	601228584	601229927	1343	601228584-601228595,601228716-601228769,601229709-601229750,601229847-601229927	Translation machinery-associated protein 7	1	***	tr|A0A1J3FMH5|A0A1J3FMH5_NOCCA	PF09072: Translation machinery associated TMA7	IPR015157: Translation machinery associated TMA7		G	PF09072	IPR015157
QSRL3_N+_WM-800_7B	TraesCS7B01G345600.1	TraesCS7B02G345600.1	1058	7B	601254921	601255978	1057	601254921-601255978	DUF3511 domain protein	1	***	tr|G7IBW0|G7IBW0_MEDTR	PF12023: Domain of unknown function (DUF3511)	IPR021899: Protein of unknown function DUF3511		G	PF12023	IPR021899
QSRL3_N+_WM-800_7B	TraesCS7B01G345700.1	TraesCS7B02G345700.1	1634	7B	601320609	601322325	1716	601320609-601321380,601321464-601322325	Intracellular protease 1	1	***	tr|W9S280|W9S280_9ROSA	PF01965: DJ-1/PfpI family	IPR002818: DJ-1/PfpI; IPR029062: Class I glutamine amidotransferase-like		G	PF01965	IPR002818; IPR029062
QSRL3_N+_WM-800_7B	TraesCS7B01G345800.1	TraesCS7B02G345800.1	1926	7B	601325453	601327769	2316	601325453-601325894,601326015-601326114,601326210-601326307,601326397-601326936,601327024-601327769	Protein kinase superfamily protein	1	*-*	tr|A0A0K9Q6C4|A0A0K9Q6C4_ZOSMR	PF00069: Protein kinase domain	IPR000719: Protein kinase domain; IPR008271: Serine/threonine-protein kinase, active site; IPR011009: Protein kinase-like domain; IPR017441: Protein kinase, ATP binding site	GO:0004672 MF: protein kinase activity;GO:0005524 MF: ATP binding;GO:0006468 BP: protein phosphorylation	G	PF00069	IPR000719; IPR008271; IPR011009; IPR017441	GO:0004672; GO:0005524; GO:0006468
QSRL3_N+_WM-800_7B	TraesCS7B01G346000.1	TraesCS7B02G346000.1	2960	7B	602075087	602082417	7330	602075087-602075816,602075939-602076104,602076221-602076356,602076485-602076552,602076628-602076750,602076959-602077075,602077917-602078072,602078462-602078587,602078689-602078808,602079546-602079641,602080077-602080299,602081048-602081102,602081184-602081322,602081423-602081477,602081575-602081627,602081715-602081796,602081903-602082417	Mitochondrial intermediate peptidase	1	***	tr|A0A1D1YPQ1|A0A1D1YPQ1_9ARAE	PF01432: Peptidase family M3	IPR001567: Peptidase M3A/M3B catalytic domain; IPR024080: Neurolysin/Thimet oligopeptidase, N-terminal	GO:0004222 MF: metalloendopeptidase activity;GO:0006508 BP: proteolysis	G	PF01432	IPR001567; IPR024080	GO:0004222; GO:0006508
QSRL3_N+_WM-800_7B	TraesCS7B01G346100.1	TraesCS7B02G346100.1	1470	7B	602087939	602092341	4402	602087939-602088124,602088220-602088366,602088478-602088696,602088881-602088945,602089781-602089846,602089997-602090074,602090654-602090716,602091277-602091343,602091600-602091683,602091847-602092341	Transducin/WD40 repeat protein	1	***	tr|G7JKD3|G7JKD3_MEDTR	PF00400: WD domain, G-beta repeat	IPR001680: WD40 repeat; IPR015943: WD40/YVTN repeat-like-containing domain; IPR017986: WD40-repeat-containing domain; IPR019775: WD40 repeat, conserved site; IPR020472: G-protein beta WD-40 repeat; IPR028608: Probable cytosolic iron-sulfur protein assembly protein, CIAO1/Cia1	GO:0005515 MF: protein binding;GO:0016226 BP: iron-sulfur cluster assembly;GO:0097361 CC: CIA complex	G	PF00400	IPR001680; IPR015943; IPR017986; IPR019775; IPR020472; IPR028608	GO:0005515; GO:0016226; GO:0097361
QSRL7_N+_WM-800_2B	TraesCS2B01G066100.1	TraesCS2B02G066100.1	1615	2B	33351099	33353072	1973	33351099-33351660,33352020-33353072	O-methyltransferase	1	***	tr|Q5GLJ6|Q5GLJ6_MAIZE	PF08100: Dimerisation domain; PF00891: O-methyltransferase	IPR001077: O-methyltransferase, family 2; IPR011991: Winged helix-turn-helix DNA-binding domain; IPR012967: Plant methyltransferase dimerisation; IPR016461: O-methyltransferase COMT-type; IPR029063: S-adenosyl-L-methionine-dependent methyltransferase	GO:0008168 MF: methyltransferase activity;GO:0008171 MF: O-methyltransferase activity;GO:0046983 MF: protein dimerization activity	G	PF08100; PF00891	IPR001077; IPR011991; IPR012967; IPR016461; IPR029063	GO:0008168; GO:0008171; GO:0046983
QSRL7_N+_WM-800_2B	TraesCS2B01G066200.1	TraesCS2B02G066200.1	498	2B	33384181	33384678	497	33384181-33384678	18,9 kDa ABA-induced protein	1	***	tr|Q40009|Q40009_HORVU				G
QSRL7_N+_WM-800_2B	TraesCS2B01G066400.1	TraesCS2B02G066400.1	1800	2B	33535045	33536844	1799	33535045-33536844	FAD-binding Berberine family protein	1	***	tr|A0A061G763|A0A061G763_THECC	PF01565: FAD binding domain; PF08031: Berberine and berberine like	IPR006094: FAD linked oxidase, N-terminal; IPR012951: Berberine/berberine-like; IPR016166: FAD-binding, type 2; IPR016167: FAD-binding, type 2, subdomain 1; IPR016169: CO dehydrogenase flavoprotein-like, FAD-binding, subdomain 2	GO:0003824 MF: catalytic activity;GO:0016491 MF: oxidoreductase activity;GO:0016614 MF: oxidoreductase activity, acting on CH-OH group of donors;GO:0050660 MF: flavin adenine dinucleotide binding;GO:0055114 BP: oxidation-reduction process	G	PF01565; PF08031	IPR006094; IPR012951; IPR016166; IPR016167; IPR016169	GO:0003824; GO:0016491; GO:0016614; GO:0050660; GO:0055114
QSRL7_N+_WM-800_2B	TraesCS2B01G066700.1	TraesCS2B02G066700.1	801	2B	33578471	33579271	800	33578471-33579271	FAD-binding Berberine family protein, putative	1	***	tr|A0A061G791|A0A061G791_THECC	PF08031: Berberine and berberine like	IPR012951: Berberine/berberine-like	GO:0016491 MF: oxidoreductase activity;GO:0050660 MF: flavin adenine dinucleotide binding;GO:0055114 BP: oxidation-reduction process	G	PF08031	IPR012951	GO:0016491; GO:0050660; GO:0055114
QSRL7_N+_WM-800_2B	TraesCS2B01G066800.1	TraesCS2B02G066800.1	1838	2B	33663011	33664848	1837	33663011-33664848	FAD-binding Berberine family protein, putative	1	***	tr|A0A061G791|A0A061G791_THECC	PF01565: FAD binding domain; PF08031: Berberine and berberine like	IPR006094: FAD linked oxidase, N-terminal; IPR012951: Berberine/berberine-like; IPR016166: FAD-binding, type 2; IPR016167: FAD-binding, type 2, subdomain 1; IPR016169: CO dehydrogenase flavoprotein-like, FAD-binding, subdomain 2	GO:0003824 MF: catalytic activity;GO:0016491 MF: oxidoreductase activity;GO:0016614 MF: oxidoreductase activity, acting on CH-OH group of donors;GO:0050660 MF: flavin adenine dinucleotide binding;GO:0055114 BP: oxidation-reduction process	G	PF01565; PF08031	IPR006094; IPR012951; IPR016166; IPR016167; IPR016169	GO:0003824; GO:0016491; GO:0016614; GO:0050660; GO:0055114
QSRL7_N+_WM-800_2B	TraesCS2B01G066900.1	TraesCS2B02G066900.1	1753	2B	33728316	33730068	1752	33728316-33730068	FAD-binding Berberine family protein, putative	1	***	tr|A0A061G791|A0A061G791_THECC	PF01565: FAD binding domain; PF08031: Berberine and berberine like	IPR006094: FAD linked oxidase, N-terminal; IPR012951: Berberine/berberine-like; IPR016166: FAD-binding, type 2; IPR016167: FAD-binding, type 2, subdomain 1; IPR016169: CO dehydrogenase flavoprotein-like, FAD-binding, subdomain 2	GO:0003824 MF: catalytic activity;GO:0016491 MF: oxidoreductase activity;GO:0016614 MF: oxidoreductase activity, acting on CH-OH group of donors;GO:0050660 MF: flavin adenine dinucleotide binding;GO:0055114 BP: oxidation-reduction process	G	PF01565; PF08031	IPR006094; IPR012951; IPR016166; IPR016167; IPR016169	GO:0003824; GO:0016491; GO:0016614; GO:0050660; GO:0055114
QSRL7_N+_WM-800_2B	TraesCS2B01G067000.3	TraesCS2B02G067000.3	2707	2B	33839331	33842037	2706	33839331-33842037	Serine/threonine-protein kinase	1	***	tr|A0A1D5UBJ1|A0A1D5UBJ1_WHEAT	PF01453: D-mannose binding lectin; PF00069: Protein kinase domain	IPR000719: Protein kinase domain; IPR001480: Bulb-type lectin domain; IPR008271: Serine/threonine-protein kinase, active site; IPR011009: Protein kinase-like domain; IPR017441: Protein kinase, ATP binding site; IPR024171: S-receptor-like serine/threonine-protein kinase	GO:0004672 MF: protein kinase activity;GO:0004674 MF: protein serine/threonine kinase activity;GO:0005524 MF: ATP binding;GO:0006468 BP: protein phosphorylation	G	PF01453; PF00069	IPR000719; IPR001480; IPR008271; IPR011009; IPR017441; IPR024171	GO:0004672; GO:0004674; GO:0005524; GO:0006468
QSRL7_N+_WM-800_2B	TraesCS2B01G067100.1	TraesCS2B02G067100.1	663	2B	33848383	33851216	2833	33848383-33848440,33849353-33849463,33849905-33849990,33850076-33850126,33850201-33850281,33850408-33850452,33850822-33850877,33850961-33851036,33851118-33851216	Peptidylprolyl isomerase	1	***	tr|A0A1D5UBI8|A0A1D5UBI8_WHEAT	PF00254: FKBP-type peptidyl-prolyl cis-trans isomerase	IPR001179: FKBP-type peptidyl-prolyl cis-trans isomerase domain		G	PF00254	IPR001179
QSRL7_N+_WM-800_2B	TraesCS2B01G067200.1	TraesCS2B02G067200.1	506	2B	33907018	33908399	1381	33907018-33907065,33907151-33907201,33907321-33907401,33907533-33907577,33907957-33908012,33908096-33908171,33908251-33908399	Peptidylprolyl isomerase	1	***	tr|I1IW45|I1IW45_BRADI	PF00254: FKBP-type peptidyl-prolyl cis-trans isomerase	IPR001179: FKBP-type peptidyl-prolyl cis-trans isomerase domain		G	PF00254	IPR001179
QSRL7_N+_WM-800_2B	TraesCS2B01G067300.2	TraesCS2B02G067300.2	2899	2B	33939814	33949093	9279	33939814-33940168,33940284-33940389,33940495-33940578,33940666-33940799,33940963-33941056,33941143-33941213,33941948-33942109,33942317-33942376,33942463-33942525,33942766-33942889,33943082-33943137,33943223-33943318,33943420-33943522,33943603-33943751,33944175-33944203,33944319-33944496,33944611-33944734,33944823-33944973,33945143-33945221,33945347-33945406,33945491-33945592,33946212-33946317,339…	Cyclopropane-fatty-acyl-phospholipid synthase	1	***	tr|M7ZRV5|M7ZRV5_TRIUA	PF01593: Flavin containing amine oxidoreductase; PF02353: Mycolic acid cyclopropane synthetase	IPR002937: Amine oxidase; IPR023753: FAD/NAD(P)-binding domain; IPR029063: S-adenosyl-L-methionine-dependent methyltransferase	GO:0016491 MF: oxidoreductase activity;GO:0055114 BP: oxidation-reduction process	G	PF01593; PF02353	IPR002937; IPR023753; IPR029063	GO:0016491; GO:0055114
QSRL7_N+_WM-800_2B	TraesCS2B01G067400.1	TraesCS2B02G067400.1	1756	2B	34062375	34066465	4090	34062375-34063043,34063471-34063795,34064169-34064330,34064422-34064669,34065047-34065225,34066293-34066465	NAC domain-containing protein	1	***	tr|A0A060A1D2|A0A060A1D2_BOENI	PF02365: No apical meristem (NAM) protein	IPR003441: NAC domain	GO:0003677 MF: DNA binding;GO:0006355 BP: regulation of transcription, DNA-templated	G	PF02365	IPR003441	GO:0003677; GO:0006355
QSRL7_N+_WM-800_2B	TraesCS2B01G067500.1	TraesCS2B02G067500.1	2797	2B	34098769	34101565	2796	34098769-34101565	Dirigent protein	1	***	tr|W5BJ69|W5BJ69_WHEAT	PF03018: Dirigent-like protein	IPR004265: Plant disease resistance response protein		G	PF03018	IPR004265
QSRL7_N+_WM-800_2B	TraesCS2B01G067600.2	TraesCS2B02G067600.2	1155	2B	34418869	34420761	1892	34418869-34418937,34419105-34419488,34420060-34420761	Glycosyltransferase	1	***	tr|A0A1D5TMV0|A0A1D5TMV0_WHEAT				G
QSRL7_N+_WM-800_2B	TraesCS2B01G067700.1	TraesCS2B02G067700.1	1023	2B	34434778	34435883	1105	34434778-34435213,34435297-34435883	Cysteine protease, putative	1	***	tr|B9SBS8|B9SBS8_RICCO	PF08246: Cathepsin propeptide inhibitor domain (I29); PF00112: Papain family cysteine protease	IPR000169: Cysteine peptidase, cysteine active site; IPR000668: Peptidase C1A, papain C-terminal; IPR013201: Cathepsin propeptide inhibitor domain (I29); IPR025660: Cysteine peptidase, histidine active site; IPR025661: Cysteine peptidase, asparagine active site	GO:0006508 BP: proteolysis;GO:0008234 MF: cysteine-type peptidase activity	G	PF08246; PF00112	IPR000169; IPR000668; IPR013201; IPR025660; IPR025661	GO:0006508; GO:0008234
QSRL7_N+_WM-800_2B	TraesCS2B01G067800.1	TraesCS2B02G067800.1	1023	2B	34453977	34455082	1105	34453977-34454412,34454496-34455082	Cysteine protease, putative	1	***	tr|B9SBS8|B9SBS8_RICCO	PF08246: Cathepsin propeptide inhibitor domain (I29); PF00112: Papain family cysteine protease	IPR000169: Cysteine peptidase, cysteine active site; IPR000668: Peptidase C1A, papain C-terminal; IPR013201: Cathepsin propeptide inhibitor domain (I29); IPR025660: Cysteine peptidase, histidine active site; IPR025661: Cysteine peptidase, asparagine active site	GO:0006508 BP: proteolysis;GO:0008234 MF: cysteine-type peptidase activity	G	PF08246; PF00112	IPR000169; IPR000668; IPR013201; IPR025660; IPR025661	GO:0006508; GO:0008234
QSRL7_N+_WM-800_2B	TraesCS2B01G067900.1	TraesCS2B02G067900.1	1023	2B	34475468	34476581	1113	34475468-34475903,34475995-34476581	Cysteine protease, putative	1	***	tr|B9SBS8|B9SBS8_RICCO	PF08246: Cathepsin propeptide inhibitor domain (I29); PF00112: Papain family cysteine protease	IPR000169: Cysteine peptidase, cysteine active site; IPR000668: Peptidase C1A, papain C-terminal; IPR013201: Cathepsin propeptide inhibitor domain (I29); IPR025660: Cysteine peptidase, histidine active site; IPR025661: Cysteine peptidase, asparagine active site	GO:0006508 BP: proteolysis;GO:0008234 MF: cysteine-type peptidase activity	G	PF08246; PF00112	IPR000169; IPR000668; IPR013201; IPR025660; IPR025661	GO:0006508; GO:0008234
QSRL7_N+_WM-800_2B	TraesCS2B01G068000.1	TraesCS2B02G068000.1	873	2B	34538203	34542232	4029	34538203-34538313,34539539-34539625,34539662-34539729,34539769-34539862,34539975-34540113,34541823-34542175,34542212-34542232	Cysteine protease, putative	1	***	tr|B9SBS8|B9SBS8_RICCO	PF08246: Cathepsin propeptide inhibitor domain (I29); PF00112: Papain family cysteine protease	IPR000668: Peptidase C1A, papain C-terminal; IPR013201: Cathepsin propeptide inhibitor domain (I29); IPR025660: Cysteine peptidase, histidine active site; IPR025661: Cysteine peptidase, asparagine active site	GO:0006508 BP: proteolysis;GO:0008234 MF: cysteine-type peptidase activity	G	PF08246; PF00112	IPR000668; IPR013201; IPR025660; IPR025661	GO:0006508; GO:0008234
QSRL7_N+_WM-800_2B	TraesCS2B01G068100.1	TraesCS2B02G068100.1	689	2B	34578687	34580273	1586	34578687-34578918,34579566-34579696,34579948-34580273	Pantothenate synthetase	1	--*	sp|A3DDV6|PANC_CLOTH				G
QSRL7_N+_WM-800_2B	TraesCS2B01G068200.1	TraesCS2B02G068200.1	720	2B	34647441	34650753	3312	34647441-34647645,34648202-34648338,34650376-34650753	Tyrosine--tRNA ligase	1	--*	sp|Q6M0K7|SYY_METMP				G
QSRL7_N+_WM-800_2B	TraesCS2B01G068300.1	TraesCS2B02G068300.1	690	2B	34863763	34864452	689	34863763-34864452	transmembrane protein, putative (DUF679)	1	***	AT4G18425.1	PF05078: Protein of unknown function (DUF679)	IPR007770: Protein of unknown function DUF679		G	PF05078	IPR007770
QSRL7_N+_WM-800_2B	TraesCS2B01G068400.1	TraesCS2B02G068400.1	672	2B	34866362	34867094	732	34866362-34866370,34866432-34867094	transmembrane protein, putative (DUF679)	1	***	AT3G02430.1	PF05078: Protein of unknown function (DUF679)	IPR007770: Protein of unknown function DUF679		G	PF05078	IPR007770
QSRL7_N+_WM-800_2B	TraesCS2B01G068500.1	TraesCS2B02G068500.1	690	2B	34889089	34889778	689	34889089-34889778	transmembrane protein, putative (DUF679)	1	***	AT4G18425.1	PF05078: Protein of unknown function (DUF679)	IPR007770: Protein of unknown function DUF679		G	PF05078	IPR007770
QSRL7_N+_WM-800_2B	TraesCS2B01G068600.1	TraesCS2B02G068600.1	867	2B	35135225	35136425	1200	35135225-35135368,35135578-35135962,35136088-35136425	Glycosyltransferase	1	***	tr|A0A1D5UXW8|A0A1D5UXW8_WHEAT	PF00201: UDP-glucoronosyl and UDP-glucosyl transferase	IPR002213: UDP-glucuronosyl/UDP-glucosyltransferase	GO:0008152 BP: metabolic process;GO:0016758 MF: transferase activity, transferring hexosyl groups	G	PF00201	IPR002213	GO:0008152; GO:0016758
QSRL7_N+_WM-800_2B	TraesCS2B01G068700.1	TraesCS2B02G068700.1	2586	2B	35274779	35278798	4019	35274779-35275260,35276348-35276531,35276765-35277149,35277264-35278798	Glycosyltransferase	1	***	tr|A0A1D5UXW9|A0A1D5UXW9_WHEAT	PF00201: UDP-glucoronosyl and UDP-glucosyl transferase	IPR002213: UDP-glucuronosyl/UDP-glucosyltransferase	GO:0008152 BP: metabolic process;GO:0016758 MF: transferase activity, transferring hexosyl groups	G	PF00201	IPR002213	GO:0008152; GO:0016758
QSRL7_N+_WM-800_2B	TraesCS2B01G068800.1	TraesCS2B02G068800.1	1023	2B	35364723	35365745	1022	35364723-35365745	Sulfotransferase	1	***	tr|A0A1D5UAJ5|A0A1D5UAJ5_WHEAT	PF00685: Sulfotransferase domain	IPR000863: Sulfotransferase domain; IPR027417: P-loop containing nucleoside triphosphate hydrolase	GO:0008146 MF: sulfotransferase activity	G	PF00685	IPR000863; IPR027417	GO:0008146
QSRL7_N+_WM-800_2B	TraesCS2B01G068900.1	TraesCS2B02G068900.1	615	2B	35367655	35368269	614	35367655-35368269	Sulfotransferase	1	***	tr|A0A1D5TQR0|A0A1D5TQR0_WHEAT	PF00685: Sulfotransferase domain	IPR000863: Sulfotransferase domain; IPR027417: P-loop containing nucleoside triphosphate hydrolase	GO:0008146 MF: sulfotransferase activity	G	PF00685	IPR000863; IPR027417	GO:0008146
QSRL7_N+_WM-800_2D	TraesCS2D01G283700.1	TraesCS2D02G283700.1	348	2D	357863045	357863392	347	357863045-357863392	HYPERSENSITIVE TO PI STARVATION 4	1	--*	AT1G58250.2				G
QSRL7_N+_WM-800_2D	TraesCS2D01G283800.1	TraesCS2D02G283800.1	2556	2D	357970740	357987701	16961	357970740-357970833,357980727-357980896,357982081-357982209,357982287-357982397,357982794-357983374,357983929-357984062,357984639-357984784,357985784-357985954,357986682-357987701	RecQ-mediated genome instability protein 1	1	***	tr|A0A1E5VPI5|A0A1E5VPI5_9POAL	PF08585: RecQ mediated genome instability protein; PF16099: Recq-mediated genome instability protein 1, C-terminal OB-fold	IPR013894: RecQ mediated genome instability protein, N-terminal; IPR032199: Recq-mediated genome instability protein 1, C-terminal OB-fold domain; IPR033472: RecQ mediated genome instability protein, DUF1767	GO:0000166 MF: nucleotide binding	G	PF08585; PF16099	IPR013894; IPR032199; IPR033472	GO:0000166
QSRL7_N+_WM-800_2D	TraesCS2D01G283900.1	TraesCS2D02G283900.1	1326	2D	357975965	357977873	1908	357975965-357976277,357976391-357976583,357976685-357976770,357976932-357977063,357977164-357977328,357977437-357977873	Dehydrogenase/reductase SDR family protein 7-like protein	1	***	tr|M7Z465|M7Z465_TRIUA	PF00106: short chain dehydrogenase	IPR002347: Short-chain dehydrogenase/reductase SDR; IPR016040: NAD(P)-binding domain; IPR020904: Short-chain dehydrogenase/reductase, conserved site	GO:0016491 MF: oxidoreductase activity	G	PF00106	IPR002347; IPR016040; IPR020904	GO:0016491
QSRL7_N+_WM-800_2D	TraesCS2D01G284000.2	TraesCS2D02G284000.2	1387	2D	357978267	357980232	1965	357978267-357978534,357978632-357978824,357979034-357979119,357979198-357979329,357979434-357979598,357979690-357980232	Short-chain dehydrogenase reductase	1	***	tr|A2TF12|A2TF12_BRANA	PF00106: short chain dehydrogenase	IPR002347: Short-chain dehydrogenase/reductase SDR; IPR016040: NAD(P)-binding domain; IPR020904: Short-chain dehydrogenase/reductase, conserved site	GO:0016491 MF: oxidoreductase activity	G	PF00106	IPR002347; IPR016040; IPR020904	GO:0016491
QSRL7_N+_WM-800_2D	TraesCS2D01G284100.1	TraesCS2D02G284100.1	1872	2D	358134574	358136917	2343	358134574-358134852,358135124-358135284,358135393-358135460,358135554-358136917	Bifunctional uridylyltransferase/uridylyl-removing enzyme	1	*-*	sp|Q65SZ8|GLND_MANSM	PF13740: ACT domain; PF01842: ACT domain	IPR002912: ACT domain	GO:0008152 BP: metabolic process;GO:0016597 MF: amino acid binding	G	PF13740; PF01842	IPR002912	GO:0008152; GO:0016597
QSRL7_N+_WM-800_2D	TraesCS2D01G284200.1	TraesCS2D02G284200.1	2151	2D	358455941	358460743	4802	358455941-358456882,358457284-358457675,358458951-358459140,358459515-358459714,358460317-358460743	Kinase family protein	1	***	tr|D7LYF0|D7LYF0_ARALL	PF00069: Protein kinase domain	IPR000719: Protein kinase domain; IPR008271: Serine/threonine-protein kinase, active site; IPR011009: Protein kinase-like domain; IPR017441: Protein kinase, ATP binding site	GO:0004672 MF: protein kinase activity;GO:0005524 MF: ATP binding;GO:0006468 BP: protein phosphorylation	G	PF00069	IPR000719; IPR008271; IPR011009; IPR017441	GO:0004672; GO:0005524; GO:0006468
QSRL7_N+_WM-800_2D	TraesCS2D01G284300.1	TraesCS2D02G284300.1	963	2D	359399231	359400193	962	359399231-359400193	Glutaredoxin	1	***	tr|A0A0K9NNE5|A0A0K9NNE5_ZOSMR	PF00462: Glutaredoxin	IPR002109: Glutaredoxin; IPR011905: Glutaredoxin-like, plant II; IPR012336: Thioredoxin-like fold	GO:0009055 MF: electron carrier activity;GO:0015035 MF: protein disulfide oxidoreductase activity;GO:0045454 BP: cell redox homeostasis	G	PF00462	IPR002109; IPR011905; IPR012336	GO:0009055; GO:0015035; GO:0045454
QSRL7_N+_WM-800_2D	TraesCS2D01G284400.1	TraesCS2D02G284400.1	1758	2D	359630358	359632115	1757	359630358-359632115	ATP synthase subunit beta	1	***	tr|K4PBY5|K4PBY5_9POAL	PF02874: ATP synthase alpha/beta family, beta-barrel domain; PF00006: ATP synthase alpha/beta family, nucleotide-binding domain	IPR000194: ATPase, F1/V1/A1 complex, alpha/beta subunit, nucleotide-binding domain; IPR003593: AAA+ ATPase domain; IPR004100: ATPase, F1/V1/A1 complex, alpha/beta subunit, N-terminal domain; IPR005722: ATP synthase, F1 complex, beta subunit; IPR020003: ATPase, alpha/beta subunit, nucleotide-binding domain, active site; IPR024034: ATPase, F1/V1 complex, beta/alpha subunit, C-terminal; IPR027417: P…	GO:0005524 MF: ATP binding;GO:0015986 BP: ATP synthesis coupled proton transport;GO:0015992 BP: proton transport;GO:0045261 CC: proton-transporting ATP synthase complex, catalytic core F(1);GO:0046034 BP: ATP metabolic process;GO:0046933 MF: proton-transporting ATP synthase activity, rotational mechanism	G	PF02874; PF00006	IPR000194; IPR003593; IPR004100; IPR005722; IPR020003; IPR024034; IPR027417	GO:0005524; GO:0015986; GO:0015992; GO:0045261; GO:0046034; GO:0046933
QSRL7_N+_WM-800_2D	TraesCS2D01G284500.1	TraesCS2D02G284500.1	1054	2D	359659253	359663783	4530	359659253-359659680,359662044-359662214,359663329-359663783	Membrane-anchored ubiquitin-fold protein	1	***	tr|A0A0K9NMY0|A0A0K9NMY0_ZOSMR	PF13881: Ubiquitin-2 like Rad60 SUMO-like	IPR017000: Membrane-anchored ubiquitin-fold protein; IPR029071: Ubiquitin-related domain		G	PF13881	IPR017000; IPR029071
QSRL7_N+_WM-800_2D	TraesCS2D01G284600.1	TraesCS2D02G284600.1	1182	2D	359939285	359941634	2349	359939285-359939625,359940794-359941634	mediator of RNA polymerase II transcription subunit-like protein	1	*-*	AT5G17510.2	PF15249: Conserved region of unknown function on GLTSCR protein	IPR015671: GLTSCR protein, conserved region		G	PF15249	IPR015671
QSRL7_N+_WM-800_2D	TraesCS2D01G284700.1	TraesCS2D02G284700.1	1583	2D	360280914	360283672	2758	360280914-360281157,360281255-360281448,360281973-360282032,360282158-360282238,360282333-360282533,360282625-360282720,360282879-360283075,360283163-360283672	Glycerophosphodiester phosphodiesterase	1	***	tr|B6T3E4|B6T3E4_MAIZE	PF03009: Glycerophosphoryl diester phosphodiesterase family	IPR017946: PLC-like phosphodiesterase, TIM beta/alpha-barrel domain; IPR030395: Glycerophosphodiester phosphodiesterase domain	GO:0006629 BP: lipid metabolic process;GO:0008081 MF: phosphoric diester hydrolase activity	G	PF03009	IPR017946; IPR030395	GO:0006629; GO:0008081
QSRL7_N+_WM-800_2D	TraesCS2D01G284800.1	TraesCS2D02G284800.1	2866	2D	360299342	360307540	8198	360299342-360299574,360300880-360300952,360301079-360301156,360301525-360301586,360301700-360301768,360301967-360301995,360302077-360302284,360302381-360302596,360304998-360305051,360305697-360307540	Hydroxyproline-rich glycoprotein-like	1	***	tr|Q67UP1|Q67UP1_ORYSJ	PF16746: BAR domain of APPL family	IPR027267: Arfaptin homology (AH) domain/BAR domain		G	PF16746	IPR027267
QSRL7_N+_WM-800_2D	TraesCS2D01G284900.1	TraesCS2D02G284900.1	765	2D	360455289	360456983	1694	360455289-360455372,360456303-360456983	Transcriptional regulator MntR	1	--*	sp|A4IQU0|MNTR_GEOTN				G
QSRL7_N+_WM-800_2D	TraesCS2D01G285000.1	TraesCS2D02G285000.1	2948	2D	360487245	360491508	4263	360487245-360487692,360488038-360488854,360488948-360489443,360490120-360490841,360490929-360491027,360491143-360491508	Transport inhibitor response 1-like protein	1	***	tr|A0A199UQW9|A0A199UQW9_ANACO	PF12937: F-box-like	IPR001810: F-box domain; IPR006553: Leucine-rich repeat, cysteine-containing subtype; IPR032675: Leucine-rich repeat domain, L domain-like	GO:0005515 MF: protein binding	G	PF12937	IPR001810; IPR006553; IPR032675	GO:0005515
QSRL7_N+_WM-800_2D	TraesCS2D01G285100.1	TraesCS2D02G285100.1	4894	2D	361249831	361260114	10283	361249831-361250165,361254674-361258878,361259213-361259318,361259867-361260114	Phosphoribosylformylglycinamidine synthase family protein	1	***	tr|B9HT78|B9HT78_POPTR	PF02769: AIR synthase related protein, C-terminal domain; PF13507: CobB/CobQ-like glutamine amidotransferase domain	IPR010073: Phosphoribosylformylglycinamidine synthase; IPR010918: AIR synthase-related protein, C-terminal domain; IPR016188: PurM-like, N-terminal domain; IPR017926: Glutamine amidotransferase; IPR029062: Class I glutamine amidotransferase-like	GO:0004642 MF: phosphoribosylformylglycinamidine synthase activity;GO:0006189 BP: 'de novo' IMP biosynthetic process	G	PF02769; PF13507	IPR010073; IPR010918; IPR016188; IPR017926; IPR029062	GO:0004642; GO:0006189
QSRL7_N+_WM-800_2D	TraesCS2D01G285200.1	TraesCS2D02G285200.1	477	2D	361278100	361278576	476	361278100-361278576	oxidoreductase, zinc-binding dehydrogenase family protein	1	--*	AT3G28670.3				G
QSRL7_N+_WM-800_2D	TraesCS2D01G285300.1	TraesCS2D02G285300.1	1069	2D	361392674	361395409	2735	361392674-361392968,361393069-361393229,361394017-361394107,361394230-361394287,361394946-361395409	Jasmonate ZIM domain protein	1	*-*	tr|A0A0X8VYK1|A0A0X8VYK1_ELECO	PF06200: tify domain; PF09425: Divergent CCT motif	IPR010399: Tify domain; IPR018467: CO/COL/TOC1, conserved site		G	PF06200; PF09425	IPR010399; IPR018467
QSRL7_N+_WM-800_2D	TraesCS2D01G285400.1	TraesCS2D02G285400.1	2229	2D	361396526	361410347	13821	361396526-361397240,361397809-361398121,361398289-361398350,361405884-361405943,361406025-361406132,361406248-361406357,361406457-361406502,361406604-361406676,361406757-361406887,361407073-361407159,361407593-361407690,361409828-361409938,361410033-361410347	Multifunctional CCA protein	1	*-*	sp|Q8P5D4|CCA_XANCP	PF01743: Poly A polymerase head domain; PF12627: Probable RNA and SrmB- binding site of polymerase A	IPR002646: Poly A polymerase, head domain; IPR032828: tRNA nucleotidyltransferase/poly(A) polymerase, RNA and SrmB- binding domain	GO:0003723 MF: RNA binding;GO:0006396 BP: RNA processing;GO:0016779 MF: nucleotidyltransferase activity	G	PF01743; PF12627	IPR002646; IPR032828	GO:0003723; GO:0006396; GO:0016779
QSRL7_N+_WM-800_2D	TraesCS2D01G285500.1	TraesCS2D02G285500.1	1974	2D	363322221	363334390	12169	363322221-363323232,363323514-363323564,363323805-363323877,363333553-363334390	E3 ubiquitin protein ligase drip2	1	***	tr|A0A1J6KN25|A0A1J6KN25_NICAT				G
QSRL7_N+_WM-800_2D	TraesCS2D01G285600.2	TraesCS2D02G285600.2	1825	2D	363969160	363972389	3229	363969160-363969483,363969962-363970063,363970232-363970327,363970447-363970539,363970625-363970704,363970822-363971109,363971182-363971315,363971425-363971517,363971634-363971751,363971893-363972389	Carboxypeptidase	1	***	tr|A0A1D5UH54|A0A1D5UH54_WHEAT	PF00450: Serine carboxypeptidase	IPR001563: Peptidase S10, serine carboxypeptidase; IPR018202: Serine carboxypeptidase, serine active site; IPR029058: Alpha/Beta hydrolase fold; IPR033124: Serine carboxypeptidases, histidine active site	GO:0004185 MF: serine-type carboxypeptidase activity;GO:0006508 BP: proteolysis	G	PF00450	IPR001563; IPR018202; IPR029058; IPR033124	GO:0004185; GO:0006508
QSRL7_N+_WM-800_2D	TraesCS2D01G285700.1	TraesCS2D02G285700.1	617	2D	363974229	363975156	927	363974229-363974667,363974812-363974887,363975055-363975156	Heavy-metal-associated domain-containing family protein	1	***	tr|B9HW84|B9HW84_POPTR	PF00403: Heavy-metal-associated domain	IPR006121: Heavy metal-associated domain, HMA	GO:0030001 BP: metal ion transport;GO:0046872 MF: metal ion binding	G	PF00403	IPR006121	GO:0030001; GO:0046872
QSRL7_N+_WM-800_2D	TraesCS2D01G285800.1	TraesCS2D02G285800.1	2754	2D	363975853	363982320	6467	363975853-363977031,363977288-363977377,363977460-363977535,363978278-363978495,363978685-363978900,363979952-363980137,363980222-363980344,363980431-363980546,363981771-363982320	ATP-dependent Clp protease ATP-binding subunit ClpB	1	***	tr|A0A061RWC9|A0A061RWC9_9CHLO	PF02861: Clp amino terminal domain, pathogenicity island component; PF00004: ATPase family associated with various cellular activities (AAA); PF02151: UvrB/uvrC motif; PF07724: AAA domain (Cdc48 subfamily); PF10431: C-terminal, D2-small domain, of ClpB protein	IPR001270: ClpA/B family; IPR001943: UVR domain; IPR003593: AAA+ ATPase domain; IPR003959: ATPase, AAA-type, core; IPR004176: Clp, N-terminal; IPR018368: ClpA/B, conserved site 1; IPR019489: Clp ATPase, C-terminal; IPR027417: P-loop containing nucleoside triphosphate hydrolase; IPR028299: ClpA/B, conserved site 2	GO:0005515 MF: protein binding;GO:0005524 MF: ATP binding;GO:0019538 BP: protein metabolic process	G	PF02861; PF00004; PF02151; PF07724; PF10431	IPR001270; IPR001943; IPR003593; IPR003959; IPR004176; IPR018368; IPR019489; IPR027417; IPR028299	GO:0005515; GO:0005524; GO:0019538
QSRL7_N+_WM-800_2D	TraesCS2D01G285900.1	TraesCS2D02G285900.1	1392	2D	364163965	364166257	2292	364163965-364164396,364164987-364165864,364166176-364166257	Protein TSSC4	1	***	tr|A0A1D1YT84|A0A1D1YT84_9ARAE				G
QSRL7_N+_WM-800_2D	TraesCS2D01G286000.2	TraesCS2D02G286000.2	1641	2D	364166258	364170015	3757	364166258-364166822,364168291-364168332,364168982-364170015	Trihelix transcription factor	1	*-*	tr|A0A060D219|A0A060D219_MAIZE	PF13837: Myb/SANT-like DNA-binding domain	IPR017877: Myb-like domain		G	PF13837	IPR017877
QSRL7_N+_WM-800_2D	TraesCS2D01G286100.1	TraesCS2D02G286100.1	798	2D	364921690	364924246	2556	364921690-364921862,364921977-364922048,364923057-364923137,364923775-364924246	Centromere protein S	1	***	tr|R7W3H8|R7W3H8_AEGTA	PF15630: CENP-S protein	IPR009072: Histone-fold; IPR029003: CENP-S/Mhf1	GO:0046982 MF: protein heterodimerization activity;GO:0071821 CC: FANCM-MHF complex	G	PF15630	IPR009072; IPR029003	GO:0046982; GO:0071821
QSRL7_N+_WM-800_2D	TraesCS2D01G286200.6	TraesCS2D02G286200.6	4025	2D	365359107	365367479	8372	365359107-365359570,365359985-365360238,365360880-365361221,365361635-365362035,365362117-365362275,365362456-365362572,365362644-365362792,365363661-365363755,365363836-365364297,365364569-365365208,365365316-365365400,365365496-365365564,365365839-365366018,365366872-365367479	Mei2-like protein	1	***	tr|Q8S3W5|Q8S3W5_HORVV	PF00076: RNA recognition motif. (a.k.a. RRM, RBD, or RNP domain); PF04059: RNA recognition motif 2	IPR000504: RNA recognition motif domain; IPR007201: Mei2/Mei2-like, C-terminal RNA recognition motif	GO:0003676 MF: nucleic acid binding	G	PF00076; PF04059	IPR000504; IPR007201	GO:0003676
QSRL7_N+_WM-800_2D	TraesCS2D01G286300.1	TraesCS2D02G286300.1	1367	2D	365778049	365782480	4431	365778049-365778518,365778942-365779649,365780147-365780224,365782370-365782480	Ethylene-responsive transcription factor	1	***	tr|W9S0J2|W9S0J2_9ROSA	PF00847: AP2 domain	IPR001471: AP2/ERF domain; IPR016177: DNA-binding domain	GO:0003677 MF: DNA binding;GO:0003700 MF: transcription factor activity, sequence-specific DNA binding;GO:0006355 BP: regulation of transcription, DNA-templated	G	PF00847	IPR001471; IPR016177	GO:0003677; GO:0003700; GO:0006355
QSRL7_N+_WM-800_2D	TraesCS2D01G286400.1	TraesCS2D02G286400.1	2435	2D	366089407	366095791	6384	366089407-366089769,366091539-366091921,366091998-366092115,366092793-366092987,366093069-366093293,366093719-366093778,366093922-366094002,366094081-366094486,366095188-366095791	Glycine--tRNA ligase	1	***	tr|A0A0K9P878|A0A0K9P878_ZOSMR	PF00587: tRNA synthetase class II core domain (G, H, P, S and T); PF03129: Anticodon binding domain	IPR002314: Aminoacyl-tRNA synthetase, class II (G/ P/ S/T); IPR002315: Glycyl-tRNA synthetase; IPR004154: Anticodon-binding; IPR006195: Aminoacyl-tRNA synthetase, class II	GO:0000166 MF: nucleotide binding;GO:0004812 MF: aminoacyl-tRNA ligase activity;GO:0004820 MF: glycine-tRNA ligase activity;GO:0005524 MF: ATP binding;GO:0005737 CC: cytoplasm;GO:0006418 BP: tRNA aminoacylation for protein translation;GO:0006426 BP: glycyl-tRNA aminoacylation	G	PF00587; PF03129	IPR002314; IPR002315; IPR004154; IPR006195	GO:0000166; GO:0004812; GO:0004820; GO:0005524; GO:0005737; GO:0006418; GO:0006426
QSRL7_N+_WM-800_2D	TraesCS2D01G286500.1	TraesCS2D02G286500.1	1329	2D	366296220	366298597	2377	366296220-366296561,366297611-366298597	Cytochrome b-c1 complex subunit Rieske, mitochondrial	1	***	tr|F2DQW5|F2DQW5_HORVV	PF02921: Ubiquinol cytochrome reductase transmembrane region; PF00355: Rieske [2Fe-2S] domain	IPR004192: Ubiquinol cytochrome reductase, transmembrane domain; IPR005805: Rieske iron-sulphur protein, C-terminal; IPR006317: Ubiquinol-cytochrome c reductase, iron-sulphur subunit; IPR017941: Rieske [2Fe-2S] iron-sulphur domain	GO:0008121 MF: ubiquinol-cytochrome-c reductase activity;GO:0016020 CC: membrane;GO:0016491 MF: oxidoreductase activity;GO:0051537 MF: 2 iron, 2 sulfur cluster binding;GO:0055114 BP: oxidation-reduction process	G	PF02921; PF00355	IPR004192; IPR005805; IPR006317; IPR017941	GO:0008121; GO:0016020; GO:0016491; GO:0051537; GO:0055114
QSRL7_N+_WM-800_2D	TraesCS2D01G286600.1	TraesCS2D02G286600.1	1699	2D	366496769	366499334	2565	366496769-366497111,366497640-366498028,366498278-366498519,366498610-366499334	glycosyltransferase family exostosin protein	1	***	AT5G37000.1	PF03016: Exostosin family	IPR004263: Exostosin-like		G	PF03016	IPR004263
QSRL7_N+_WM-800_2D	TraesCS2D01G286700.1	TraesCS2D02G286700.1	712	2D	366499437	366500258	821	366499437-366499956,366500067-366500258	Allergen, putative	1	***	tr|Q8LD45|Q8LD45_ARATH	PF01190: Pollen proteins Ole e I like	IPR006040: Allergen Ole e 1, conserved site	GO:0005615 CC: extracellular space	G	PF01190	IPR006040	GO:0005615
QSRL7_N+_WM-800_2D	TraesCS2D01G286800.1	TraesCS2D02G286800.1	1481	2D	366923388	366925932	2544	366923388-366923968,366924055-366924142,366924229-366924312,366925205-366925932	Nudix hydrolase	1	***	tr|A0A061E3G4|A0A061E3G4_THECC	PF00293: NUDIX domain	IPR000086: NUDIX hydrolase domain; IPR015797: NUDIX hydrolase domain-like; IPR020084: NUDIX hydrolase, conserved site	GO:0016787 MF: hydrolase activity	G	PF00293	IPR000086; IPR015797; IPR020084	GO:0016787
QSRL7_N+_WM-800_2D	TraesCS2D01G286900.1	TraesCS2D02G286900.1	789	2D	367089039	367089827	788	367089039-367089827	Ethylene-responsive transcription factor, putative	1	*-*	tr|B9RGV0|B9RGV0_RICCO	PF00847: AP2 domain	IPR001471: AP2/ERF domain; IPR016177: DNA-binding domain	GO:0003677 MF: DNA binding;GO:0003700 MF: transcription factor activity, sequence-specific DNA binding;GO:0006355 BP: regulation of transcription, DNA-templated	G	PF00847	IPR001471; IPR016177	GO:0003677; GO:0003700; GO:0006355
QSRL7_N+_WM-800_2D	TraesCS2D01G287000.1	TraesCS2D02G287000.1	1360	2D	367223116	367224593	1477	367223116-367223902,367224021-367224593	Heavy metal transport/detoxification superfamily protein	1	--*	AT4G16380.3				G
QSRL7_N+_WM-800_2D	TraesCS2D01G287100.1	TraesCS2D02G287100.1	1837	2D	367226411	367228247	1836	367226411-367228247	Pentatricopeptide repeat-containing protein	1	***	tr|A0A1E5VAQ6|A0A1E5VAQ6_9POAL	PF01535: PPR repeat; PF13041: PPR repeat family	IPR002885: Pentatricopeptide repeat; IPR011990: Tetratricopeptide-like helical domain	GO:0005515 MF: protein binding	G	PF01535; PF13041	IPR002885; IPR011990	GO:0005515
QSRL7_N+_WM-800_2D	TraesCS2D01G287200.4	TraesCS2D02G287200.4	2143	2D	367228865	367238988	10123	367228865-367229407,367229555-367229654,367230063-367230132,367231932-367231995,367234291-367234464,367234554-367234695,367235093-367235224,367235291-367235380,367235800-367235859,367235933-367236049,367236154-367236339,367238437-367238512,367238600-367238988	5'-AMP-activated protein kinase subunit gamma	1	***	tr|A0A0K9PAA2|A0A0K9PAA2_ZOSMR	PF16561: Glycogen recognition site of AMP-activated protein kinase; PF00571: CBS domain	IPR000644: CBS domain; IPR013783: Immunoglobulin-like fold; IPR014756: Immunoglobulin E-set; IPR032640: AMP-activated protein kinase, glycogen-binding domain		G	PF16561; PF00571	IPR000644; IPR013783; IPR014756; IPR032640
QSRL7_N+_WM-800_2D	TraesCS2D01G287300.1	TraesCS2D02G287300.1	3021	2D	367502186	367507539	5353	367502186-367503561,367503659-367503913,367504027-367504141,367504241-367504293,367504402-367504662,367504759-367504809,367504894-367505142,367505236-367505458,367505580-367505787,367506233-367506291,367507369-367507539	Potassium transporter	1	***	tr|M8BXJ6|M8BXJ6_AEGTA	PF02705: K+ potassium transporter	IPR003855: Potassium transporter	GO:0015079 MF: potassium ion transmembrane transporter activity;GO:0016020 CC: membrane;GO:0071805 BP: potassium ion transmembrane transport	G	PF02705	IPR003855	GO:0015079; GO:0016020; GO:0071805
QSRL7_N+_WM-800_2D	TraesCS2D01G287400.1	TraesCS2D02G287400.1	2913	2D	367918402	367923536	5134	367918402-367918468,367918619-367918820,367920186-367920355,367920445-367920667,367920745-367920993,367921082-367921132,367921221-367921481,367921559-367921611,367921740-367921854,367921949-367922203,367922270-367923536	Potassium transporter	1	***	tr|N1QZS5|N1QZS5_AEGTA	PF02705: K+ potassium transporter	IPR003855: Potassium transporter	GO:0015079 MF: potassium ion transmembrane transporter activity;GO:0016020 CC: membrane;GO:0071805 BP: potassium ion transmembrane transport	G	PF02705	IPR003855	GO:0015079; GO:0016020; GO:0071805
QSRL7_N+_WM-800_2D	TraesCS2D01G287500.1	TraesCS2D02G287500.1	1386	2D	367990703	367993487	2784	367990703-367990841,367991327-367991723,367992638-367993487	Zinc finger protein	1	***	tr|A0A059Q065|A0A059Q065_9POAL		IPR013087: Zinc finger C2H2-type	GO:0003676 MF: nucleic acid binding	TE?		IPR013087	GO:0003676
QSRL12_N-_WM-800_2D	TraesCS2D01G008000.1	TraesCS2D02G008000.1	1830	2D	4354789	4356847	2058	4354789-4355273,4355385-4355840,4355959-4356847	Cytochrome P450	1	***	tr|Q9AVM3|Q9AVM3_WHEAT	PF00067: Cytochrome P450	IPR001128: Cytochrome P450; IPR002401: Cytochrome P450, E-class, group I; IPR017972: Cytochrome P450, conserved site	GO:0005506 MF: iron ion binding;GO:0016705 MF: oxidoreductase activity, acting on paired donors, with incorporation or reduction of molecular oxygen;GO:0020037 MF: heme binding;GO:0055114 BP: oxidation-reduction process	G	PF00067	IPR001128; IPR002401; IPR017972	GO:0005506; GO:0016705; GO:0020037; GO:0055114
QSRL12_N-_WM-800_2D	TraesCS2D01G008100.1	TraesCS2D02G008100.1	1794	2D	4386309	4388331	2022	4386309-4386797,4386909-4387364,4387483-4388331	Cytochrome P450	1	*-*	tr|Q9AVM3|Q9AVM3_WHEAT	PF00067: Cytochrome P450	IPR001128: Cytochrome P450; IPR002401: Cytochrome P450, E-class, group I; IPR017972: Cytochrome P450, conserved site	GO:0005506 MF: iron ion binding;GO:0016705 MF: oxidoreductase activity, acting on paired donors, with incorporation or reduction of molecular oxygen;GO:0020037 MF: heme binding;GO:0055114 BP: oxidation-reduction process	G	PF00067	IPR001128; IPR002401; IPR017972	GO:0005506; GO:0016705; GO:0020037; GO:0055114
QSRL12_N-_WM-800_2D	TraesCS2D01G008200.1	TraesCS2D02G008200.1	815	2D	4458207	4460513	2306	4458207-4458632,4460012-4460077,4460191-4460513	ATP synthase E chain	1	***	AT5G15320.2				G
QSRL12_N-_WM-800_2D	TraesCS2D01G008300.2	TraesCS2D02G008300.2	1611	2D	4461128	4465758	4630	4461128-4461542,4461624-4461728,4463813-4464439,4464547-4464620,4465274-4465376,4465472-4465758	Cytomatrix protein-like protein	1	***	tr|Q84JE5|Q84JE5_ARATH				G
QSRL12_N-_WM-800_2D	TraesCS2D01G008400.1	TraesCS2D02G008400.1	1175	2D	4496905	4498079	1174	4496905-4498079	LOB domain-containing protein, putative	1	***	tr|B9SK21|B9SK21_RICCO	PF03195: Protein of unknown function DUF260	IPR004883: Lateral organ boundaries, LOB		G	PF03195	IPR004883
QSRL12_N-_WM-800_2D	TraesCS2D01G008500.1	TraesCS2D02G008500.1	1391	2D	4596296	4597686	1390	4596296-4597686	Sulfotransferase	1	***	tr|A0A1D5V2Z5|A0A1D5V2Z5_WHEAT	PF00685: Sulfotransferase domain	IPR000863: Sulfotransferase domain; IPR027417: P-loop containing nucleoside triphosphate hydrolase	GO:0008146 MF: sulfotransferase activity	G	PF00685	IPR000863; IPR027417	GO:0008146
QSRL12_N-_WM-800_2D	TraesCS2D01G008600.1	TraesCS2D02G008600.1	264	2D	4671310	4671573	263	4671310-4671573	Terpene synthase	1	*-*	tr|M9QUI7|M9QUI7_ORYSI	PF01397: Terpene synthase, N-terminal domain	IPR001906: Terpene synthase, N-terminal domain; IPR008930: Terpenoid cyclases/protein prenyltransferase alpha-alpha toroid	GO:0008152 BP: metabolic process;GO:0010333 MF: terpene synthase activity;GO:0016829 MF: lyase activity	G	PF01397	IPR001906; IPR008930	GO:0008152; GO:0010333; GO:0016829
QSRL12_N-_WM-800_2D	TraesCS2D01G008700.3	TraesCS2D02G008700.3	2015	2D	4685051	4691061	6010	4685051-4685712,4687916-4688167,4688431-4688566,4688673-4688891,4689008-4689380,4689457-4689715,4690948-4691061	Terpene synthase	1	***	tr|M9QX03|M9QX03_ORYSI	PF01397: Terpene synthase, N-terminal domain; PF03936: Terpene synthase family, metal binding domain	IPR001906: Terpene synthase, N-terminal domain; IPR005630: Terpene synthase, metal-binding domain; IPR008930: Terpenoid cyclases/protein prenyltransferase alpha-alpha toroid; IPR008949: Isoprenoid synthase domain	GO:0000287 MF: magnesium ion binding;GO:0008152 BP: metabolic process;GO:0010333 MF: terpene synthase activity;GO:0016829 MF: lyase activity	G	PF01397; PF03936	IPR001906; IPR005630; IPR008930; IPR008949	GO:0000287; GO:0008152; GO:0010333; GO:0016829
QSRL12_N-_WM-800_2D	TraesCS2D01G008800.1	TraesCS2D02G008800.1	1884	2D	4705456	4711225	5769	4705456-4705986,4708190-4708441,4708705-4708840,4708947-4709165,4709282-4709654,4709731-4709989,4711112-4711225	Terpene synthase	1	***	tr|M9QX03|M9QX03_ORYSI	PF01397: Terpene synthase, N-terminal domain; PF03936: Terpene synthase family, metal binding domain	IPR001906: Terpene synthase, N-terminal domain; IPR005630: Terpene synthase, metal-binding domain; IPR008930: Terpenoid cyclases/protein prenyltransferase alpha-alpha toroid; IPR008949: Isoprenoid synthase domain	GO:0000287 MF: magnesium ion binding;GO:0008152 BP: metabolic process;GO:0010333 MF: terpene synthase activity;GO:0016829 MF: lyase activity	G	PF01397; PF03936	IPR001906; IPR005630; IPR008930; IPR008949	GO:0000287; GO:0008152; GO:0010333; GO:0016829
QSRL12_N-_WM-800_2D	TraesCS2D01G008900.1	TraesCS2D02G008900.1	930	2D	4773144	4816639	43495	4773144-4773275,4773365-4773659,4773738-4773952,4816352-4816639	Glycerol-3-phosphate dehydrogenase [NAD(P)+]	1	--*	sp|Q4ZUV7|GPDA_PSEU2				G
QSRL12_N-_WM-800_2D	TraesCS2D01G009000.1	TraesCS2D02G009000.1	2001	2D	5079341	5081341	2000	5079341-5081341	Glycosyltransferase	1	***	tr|A0A1D5V0Z8|A0A1D5V0Z8_WHEAT	PF00201: UDP-glucoronosyl and UDP-glucosyl transferase	IPR002213: UDP-glucuronosyl/UDP-glucosyltransferase	GO:0008152 BP: metabolic process;GO:0016758 MF: transferase activity, transferring hexosyl groups	G	PF00201	IPR002213	GO:0008152; GO:0016758
QSRL12_N-_WM-800_2D	TraesCS2D01G009100.2	TraesCS2D02G009100.2	1950	2D	5086691	5089638	2947	5086691-5087562,5087641-5088170,5088334-5088551,5088647-5088749,5089254-5089366,5089525-5089638	Major Facilitator Superfamily protein, expressed	1	***	tr|Q94LJ1|Q94LJ1_ORYSJ	PF00854: POT family	IPR000109: Proton-dependent oligopeptide transporter family; IPR020846: Major facilitator superfamily domain	GO:0005215 MF: transporter activity;GO:0006810 BP: transport;GO:0016020 CC: membrane	G	PF00854	IPR000109; IPR020846	GO:0005215; GO:0006810; GO:0016020
QSRL12_N-_WM-800_2D	TraesCS2D01G009200.1	TraesCS2D02G009200.1	1952	2D	5097757	5100568	2811	5097757-5098711,5098843-5099372,5099530-5099747,5099843-5099948,5100337-5100422,5100512-5100568	Major Facilitator Superfamily protein, expressed	1	***	tr|Q94LJ1|Q94LJ1_ORYSJ	PF00854: POT family	IPR000109: Proton-dependent oligopeptide transporter family; IPR018456: PTR2 family proton/oligopeptide symporter, conserved site; IPR020846: Major facilitator superfamily domain	GO:0005215 MF: transporter activity;GO:0006810 BP: transport;GO:0006857 BP: oligopeptide transport;GO:0016020 CC: membrane	G	PF00854	IPR000109; IPR018456; IPR020846	GO:0005215; GO:0006810; GO:0006857; GO:0016020
QSRL12_N-_WM-800_2D	TraesCS2D01G009300.1	TraesCS2D02G009300.1	1194	2D	5116341	5117534	1193	5116341-5117534	F-box family protein	1	-**	tr|A0A061EZ38|A0A061EZ38_THECC	PF03478: Protein of unknown function (DUF295)	IPR001810: F-box domain; IPR005174: Domain unknown function DUF295	GO:0005515 MF: protein binding	TE?	PF03478	IPR001810; IPR005174	GO:0005515
QSRL12_N-_WM-800_2D	TraesCS2D01G009400.1	TraesCS2D02G009400.1	279	2D	5118501	5118866	365	5118501-5118688,5118776-5118866	Gibberellin-regulated family protein	1	***	AT2G39540.1	PF02704: Gibberellin regulated protein	IPR003854: Gibberellin regulated protein		G	PF02704	IPR003854
QSRL12_N-_WM-800_2D	TraesCS2D01G009500.1	TraesCS2D02G009500.1	237	2D	5151304	5151784	480	5151304-5151479,5151724-5151784	Defensin-like (DEFL) family protein	1	-**	AT2G36255.1	PF10868: Cysteine-rich antifungal protein 2, defensin-like	IPR022618: Defensin-like protein	GO:0005576 CC: extracellular region;GO:0050832 BP: defense response to fungus	G	PF10868	IPR022618	GO:0005576; GO:0050832
QSRL12_N-_WM-800_2D	TraesCS2D01G009600.1	TraesCS2D02G009600.1	2528	2D	5158603	5164177	5574	5158603-5158929,5159915-5160031,5160113-5160331,5160892-5161147,5161247-5161506,5161682-5161954,5162027-5162308,5163140-5163260,5163408-5163577,5163675-5164177	tRNA-dihydrouridine(47) synthase [NAD(P)(+)]	1	***	tr|A0A1D5UVK8|A0A1D5UVK8_WHEAT	PF01207: Dihydrouridine synthase (Dus)	IPR000571: Zinc finger, CCCH-type; IPR001269: tRNA-dihydrouridine synthase; IPR013785: Aldolase-type TIM barrel; IPR018517: tRNA-dihydrouridine synthase, conserved site	GO:0003824 MF: catalytic activity;GO:0008033 BP: tRNA processing;GO:0017150 MF: tRNA dihydrouridine synthase activity;GO:0046872 MF: metal ion binding;GO:0050660 MF: flavin adenine dinucleotide binding;GO:0055114 BP: oxidation-reduction process	G	PF01207	IPR000571; IPR001269; IPR013785; IPR018517	GO:0003824; GO:0008033; GO:0017150; GO:0046872; GO:0050660; GO:0055114
QSRL12_N-_WM-800_2D	TraesCS2D01G009700.1	TraesCS2D02G009700.1	845	2D	5164884	5166906	2022	5164884-5165345,5166524-5166906	Peptidyl-prolyl cis-trans isomerase	1	***	tr|W5C8T3|W5C8T3_WHEAT	PF00639: PPIC-type PPIASE domain	IPR000297: Peptidyl-prolyl cis-trans isomerase, PpiC-type; IPR023058: Peptidyl-prolyl cis-trans isomerase, PpiC-type, conserved site	GO:0016853 MF: isomerase activity	G	PF00639	IPR000297; IPR023058	GO:0016853
QSRL12_N-_WM-800_2D	TraesCS2D01G009800.1	TraesCS2D02G009800.1	672	2D	5174511	5175182	671	5174511-5175182	Transmembrane protein 234 like	1	***	tr|A0A0B2SBH4|A0A0B2SBH4_GLYSO	PF10639: Putative transmembrane family 234	IPR018908: Putative transmembrane family 234		G	PF10639	IPR018908
QSRL12_N-_WM-800_2D	TraesCS2D01G009900.1	TraesCS2D02G009900.1	1533	2D	5176788	5178320	1532	5176788-5178320	NBS-LRR-like resistance protein	1	***	tr|A0A0U2RTH9|A0A0U2RTH9_ORYSA	PF00931: NB-ARC domain	IPR002182: NB-ARC; IPR027417: P-loop containing nucleoside triphosphate hydrolase	GO:0043531 MF: ADP binding	G	PF00931	IPR002182; IPR027417	GO:0043531
QSRL12_N-_WM-800_2D	TraesCS2D01G010000.1	TraesCS2D02G010000.1	578	2D	5179752	5185092	5340	5179752-5180003,5183529-5183672,5183929-5184037,5185020-5185092	Homeobox leucine zipper protein	1	--*	tr|G7K111|G7K111_MEDTR				G
QSRL12_N-_WM-800_2D	TraesCS2D01G010100.1	TraesCS2D02G010100.1	1676	2D	5191027	5192702	1675	5191027-5192702	NBS-LRR-like resistance protein	1	***	tr|A0A0U2RTH9|A0A0U2RTH9_ORYSA		IPR027417: P-loop containing nucleoside triphosphate hydrolase		G		IPR027417
QSRL12_N-_WM-800_2D	TraesCS2D01G010200.1	TraesCS2D02G010200.1	2863	2D	5230187	5233049	2862	5230187-5233049	Pentatricopeptide repeat-containing protein	1	***	tr|A0A1E5W014|A0A1E5W014_9POAL	PF01535: PPR repeat; PF13041: PPR repeat family; PF14432: DYW family of nucleic acid deaminases	IPR002885: Pentatricopeptide repeat; IPR011990: Tetratricopeptide-like helical domain; IPR032867: DYW domain	GO:0005515 MF: protein binding;GO:0008270 MF: zinc ion binding	G	PF01535; PF13041; PF14432	IPR002885; IPR011990; IPR032867	GO:0005515; GO:0008270
QSRL12_N-_WM-800_2D	TraesCS2D01G010300.1	TraesCS2D02G010300.1	988	2D	5233410	5236732	3322	5233410-5233693,5234258-5234500,5234800-5235041,5235280-5235392,5236627-5236732	Arginine/serine-rich splicing factor, putative	1	***	tr|B9SBD0|B9SBD0_RICCO	PF00076: RNA recognition motif. (a.k.a. RRM, RBD, or RNP domain)	IPR000504: RNA recognition motif domain	GO:0003676 MF: nucleic acid binding	G	PF00076	IPR000504	GO:0003676
QSRL12_N-_WM-800_2D	TraesCS2D01G010400.1	TraesCS2D02G010400.1	4060	2D	5279871	5290592	10721	5279871-5280799,5280888-5281151,5281265-5281531,5282434-5282662,5282757-5283384,5283481-5283754,5283834-5284359,5284455-5284693,5284785-5285006,5285117-5285292,5285685-5285739,5290342-5290592	ABC transporter B family member 4-like protein	1	***	tr|G7ILW7|G7ILW7_MEDTR	PF00664: ABC transporter transmembrane region; PF00005: ABC transporter	IPR003439: ABC transporter-like; IPR003593: AAA+ ATPase domain; IPR011527: ABC transporter type 1, transmembrane domain; IPR017871: ABC transporter, conserved site; IPR027417: P-loop containing nucleoside triphosphate hydrolase	GO:0005524 MF: ATP binding;GO:0006810 BP: transport;GO:0016021 CC: integral component of membrane;GO:0016887 MF: ATPase activity;GO:0042626 MF: ATPase activity, coupled to transmembrane movement of substances;GO:0055085 BP: transmembrane transport	G	PF00664; PF00005	IPR003439; IPR003593; IPR011527; IPR017871; IPR027417	GO:0005524; GO:0006810; GO:0016021; GO:0016887; GO:0042626; GO:0055085
QSRL12_N-_WM-800_2D	TraesCS2D01G010500.1	TraesCS2D02G010500.1	3976	2D	5294474	5309310	14836	5294474-5295269,5295360-5295623,5295756-5296022,5296883-5297111,5297204-5297834,5297920-5298193,5298271-5298796,5298879-5299117,5299213-5299434,5299543-5299718,5300093-5300147,5309014-5309310	ABC transporter B family member 4-like protein	1	***	tr|G7IBR0|G7IBR0_MEDTR	PF00664: ABC transporter transmembrane region; PF00005: ABC transporter	IPR003439: ABC transporter-like; IPR003593: AAA+ ATPase domain; IPR011527: ABC transporter type 1, transmembrane domain; IPR017871: ABC transporter, conserved site; IPR027417: P-loop containing nucleoside triphosphate hydrolase	GO:0005524 MF: ATP binding;GO:0006810 BP: transport;GO:0016021 CC: integral component of membrane;GO:0016887 MF: ATPase activity;GO:0042626 MF: ATPase activity, coupled to transmembrane movement of substances;GO:0055085 BP: transmembrane transport	G	PF00664; PF00005	IPR003439; IPR003593; IPR011527; IPR017871; IPR027417	GO:0005524; GO:0006810; GO:0016021; GO:0016887; GO:0042626; GO:0055085
QSRL12_N-_WM-800_2D	TraesCS2D01G010600.1	TraesCS2D02G010600.1	621	2D	5315405	5316140	735	5315405-5315635,5315751-5316140	Avr9/Cf-9 rapidly elicited protein	1	--*	tr|D3GC10|D3GC10_JATCU				G
QSRL12_N-_WM-800_2D	TraesCS2D01G010700.1	TraesCS2D02G010700.1	1837	2D	5320588	5324305	3717	5320588-5321040,5321683-5322469,5323709-5324305	Pyruvate dehydrogenase E1 component subunit alpha	1	***	tr|W5C3E3|W5C3E3_WHEAT	PF00676: Dehydrogenase E1 component	IPR001017: Dehydrogenase, E1 component; IPR017597: Pyruvate dehydrogenase (acetyl-transferring) E1 component, alpha subunit, subgroup y; IPR029061: Thiamin diphosphate-binding fold	GO:0004739 MF: pyruvate dehydrogenase (acetyl-transferring) activity;GO:0006086 BP: acetyl-CoA biosynthetic process from pyruvate;GO:0008152 BP: metabolic process;GO:0016624 MF: oxidoreductase activity, acting on the aldehyde or oxo group of donors, disulfide as acceptor;GO:0043231 CC: intracellular membrane-bounded organelle	G	PF00676	IPR001017; IPR017597; IPR029061	GO:0004739; GO:0006086; GO:0008152; GO:0016624; GO:0043231
QSRL12_N-_WM-800_2D	TraesCS2D01G010800.1	TraesCS2D02G010800.1	2246	2D	5325726	5328909	3183	5325726-5326602,5326692-5326773,5327142-5327225,5327322-5327504,5327785-5327956,5328062-5328909	StAR-related lipid transfer protein	1	***	tr|T2DNH6|T2DNH6_PHAVU	PF01852: START domain	IPR002913: START domain; IPR023393: START-like domain	GO:0008289 MF: lipid binding	G	PF01852	IPR002913; IPR023393	GO:0008289
QSRL12_N-_WM-800_2D	TraesCS2D01G010900.1	TraesCS2D02G010900.1	3417	2D	5388759	5392298	3539	5388759-5391629,5391753-5392298	Receptor protein kinase, putative	1	***	tr|A0A061FG24|A0A061FG24_THECC	PF13855: Leucine rich repeat; PF00069: Protein kinase domain	IPR000719: Protein kinase domain; IPR001611: Leucine-rich repeat; IPR003591: Leucine-rich repeat, typical subtype; IPR008266: Tyrosine-protein kinase, active site; IPR011009: Protein kinase-like domain; IPR017441: Protein kinase, ATP binding site; IPR032675: Leucine-rich repeat domain, L domain-like	GO:0004672 MF: protein kinase activity;GO:0005515 MF: protein binding;GO:0005524 MF: ATP binding;GO:0006468 BP: protein phosphorylation	G	PF13855; PF00069	IPR000719; IPR001611; IPR003591; IPR008266; IPR011009; IPR017441; IPR032675	GO:0004672; GO:0005515; GO:0005524; GO:0006468
QSRL12_N-_WM-800_2D	TraesCS2D01G011000.1	TraesCS2D02G011000.1	957	2D	5420429	5421923	1494	5420429-5420829,5421368-5421923	F-box protein family-like	1	***	tr|Q6Z072|Q6Z072_ORYSJ	PF12937: F-box-like	IPR001810: F-box domain; IPR032675: Leucine-rich repeat domain, L domain-like	GO:0005515 MF: protein binding	TE?	PF12937	IPR001810; IPR032675	GO:0005515
QSRL12_N-_WM-800_2D	TraesCS2D01G011100.1	TraesCS2D02G011100.1	600	2D	5424173	5425342	1169	5424173-5424186,5424261-5424316,5424427-5424507,5424631-5424798,5424890-5424961,5425052-5425184,5425267-5425342	Leucine-rich repeat receptor-like kinase	1	*-*	tr|I7DDP7|I7DDP7_BRARO	PF08263: Leucine rich repeat N-terminal domain	IPR013210: Leucine-rich repeat-containing N-terminal, plant-type; IPR032675: Leucine-rich repeat domain, L domain-like		G	PF08263	IPR013210; IPR032675
QSRL12_N-_WM-800_2D	TraesCS2D01G011200.1	TraesCS2D02G011200.1	3122	2D	5435218	5441031	5813	5435218-5435401,5436501-5436612,5437080-5437854,5437964-5438013,5438279-5438356,5438448-5438746,5438978-5439455,5439551-5439847,5439999-5440193,5440275-5440366,5440470-5441031	Mediator of RNA polymerase II transcription subunit 15a	1	*-*	tr|A0A199VG66|A0A199VG66_ANACO				G
QSRL12_N-_WM-800_2D	TraesCS2D01G011300.1	TraesCS2D02G011300.1	931	2D	5581779	5583384	1605	5581779-5582433,5582999-5583145,5583256-5583384	S-ribosylhomocysteine lyase	1	--*	sp|Q0HY34|LUXS_SHESR				G
QSRL12_N-_WM-800_2D	TraesCS2D01G011400.1	TraesCS2D02G011400.1	1605	2D	5585238	5588064	2826	5585238-5585558,5586042-5586224,5586726-5587088,5587198-5587264,5587394-5588064	Agenet domain, putative	1	*-*	tr|Q53QJ2|Q53QJ2_ORYSJ	PF05266: Protein of unknown function (DUF724)	IPR007930: Protein of unknown function DUF724; IPR014002: Agenet domain, plant type		G	PF05266	IPR007930; IPR014002
QSRL12_N-_WM-800_2D	TraesCS2D01G011500.1	TraesCS2D02G011500.1	624	2D	5615537	5616160	623	5615537-5616160	Histone superfamily protein	1	--*	AT3G45980.1				G
QSRL12_N-_WM-800_2D	TraesCS2D01G011600.1	TraesCS2D02G011600.1	420	2D	5642701	5643120	419	5642701-5643120	SPA (suppressor of phyA-105) protein family	1	--*	AT2G46340.2				G
QSRL12_N-_WM-800_2D	TraesCS2D01G011700.1	TraesCS2D02G011700.1	802	2D	5668870	5674210	5340	5668870-5669311,5673851-5674210	WRKY transcription factor	1	***	tr|A3FBG3|A3FBG3_WHEAT	PF03106: WRKY DNA -binding domain	IPR003657: WRKY domain	GO:0003700 MF: transcription factor activity, sequence-specific DNA binding;GO:0006355 BP: regulation of transcription, DNA-templated;GO:0043565 MF: sequence-specific DNA binding	G	PF03106	IPR003657	GO:0003700; GO:0006355; GO:0043565
QSRL12_N-_WM-800_2D	TraesCS2D01G011800.1	TraesCS2D02G011800.1	1643	2D	5680909	5685957	5048	5680909-5681628,5682304-5682549,5684069-5684595,5685808-5685957	TOM1-like protein 2	1	***	tr|M8C2B8|M8C2B8_AEGTA	PF00790: VHS domain; PF03127: GAT domain	IPR002014: VHS domain; IPR004152: GAT domain; IPR008942: ENTH/VHS; IPR014645: Target of Myb protein 1	GO:0005622 CC: intracellular;GO:0006886 BP: intracellular protein transport	G	PF00790; PF03127	IPR002014; IPR004152; IPR008942; IPR014645	GO:0005622; GO:0006886
QSRL12_N-_WM-800_2D	TraesCS2D01G011900.1	TraesCS2D02G011900.1	1906	2D	5689053	5690958	1905	5689053-5690958	transmembrane protein, putative (DUF594)	1	*-*	AT5G45530.1	PF13968: Domain of unknown function (DUF4220); PF04578: Protein of unknown function, DUF594	IPR007658: Protein of unknown function DUF594; IPR025315: Domain of unknown function DUF4220		G	PF13968; PF04578	IPR007658; IPR025315
QSRL12_N-_WM-800_2D	TraesCS2D01G012000.1	TraesCS2D02G012000.1	1322	2D	5727990	5732285	4295	5727990-5728382,5728722-5728898,5729037-5729167,5729289-5729450,5730017-5730127,5730218-5730339,5732060-5732285	Werner Syndrome-like exonuclease	1	***	tr|A0A1E5VHT5|A0A1E5VHT5_9POAL	PF01612: 3'-5' exonuclease	IPR002562: 3'-5' exonuclease domain; IPR012337: Ribonuclease H-like domain	GO:0003676 MF: nucleic acid binding;GO:0006139 BP: nucleobase-containing compound metabolic process;GO:0008408 MF: 3'-5' exonuclease activity	G	PF01612	IPR002562; IPR012337	GO:0003676; GO:0006139; GO:0008408
QSRL12_N-_WM-800_2D	TraesCS2D01G012100.1	TraesCS2D02G012100.1	1867	2D	5747459	5749325	1866	5747459-5749325	Flavin-containing monooxygenase	1	***	tr|A0A1D5UYB8|A0A1D5UYB8_WHEAT	PF00743: Flavin-binding monooxygenase-like	IPR000103: Pyridine nucleotide-disulphide oxidoreductase, class-II; IPR020946: Flavin monooxygenase-like; IPR023753: FAD/NAD(P)-binding domain	GO:0004499 MF: N,N-dimethylaniline monooxygenase activity;GO:0016491 MF: oxidoreductase activity;GO:0050660 MF: flavin adenine dinucleotide binding;GO:0050661 MF: NADP binding;GO:0055114 BP: oxidation-reduction process	G	PF00743	IPR000103; IPR020946; IPR023753	GO:0004499; GO:0016491; GO:0050660; GO:0050661; GO:0055114
QSRL12_N-_WM-800_2D	TraesCS2D01G012200.1	TraesCS2D02G012200.1	2773	2D	5761715	5768783	7068	5761715-5761978,5762836-5762974,5763067-5763134,5763648-5764055,5764195-5765256,5766427-5766639,5767614-5767802,5768354-5768783	Evolutionarily conserved C-terminal region 2	1	*-*	tr|F4JDC2|F4JDC2_ARATH	PF04146: YT521-B-like domain	IPR007275: YTH domain	GO:0003723 MF: RNA binding	G	PF04146	IPR007275	GO:0003723
QSRL12_N-_WM-800_2D	TraesCS2D01G012300.1	TraesCS2D02G012300.1	609	2D	5876406	5877014	608	5876406-5877014	Disease resistance protein (TIR-NBS-LRR class) family	1	--*	AT1G63860.1				G
QSRL12_N-_WM-800_2D	TraesCS2D01G012400.1	TraesCS2D02G012400.1	578	2D	5882146	5882851	705	5882146-5882298,5882427-5882851	ATP-dependent DNA helicase PcrA	1	--*	sp|Q8CRT9|PCRA_STAES				TE?
QSRL12_N-_WM-800_2D	TraesCS2D01G012500.1	TraesCS2D02G012500.1	344	2D	5897583	5898290	707	5897583-5897684,5898049-5898290	DNAJ heat shock N-terminal domain-containing protein	1	--*	AT3G04980.3				G
QSRL12_N-_WM-800_2D	TraesCS2D01G012600.1	TraesCS2D02G012600.1	315	2D	5921152	5921798	646	5921152-5921230,5921563-5921798	Poly [ADP-ribose] polymerase 1	1	--*	tr|A0A1J3EBX6|A0A1J3EBX6_NOCCA				G
QSRL12_N-_WM-800_2D	TraesCS2D01G012700.1	TraesCS2D02G012700.1	444	2D	5924140	5924885	745	5924140-5924372,5924675-5924885	Cytochrome oxidase complex assembly protein	1	*-*	tr|G7KXG1|G7KXG1_MEDTR	PF08695: Cytochrome oxidase complex assembly protein 1	IPR014807: Cytochrome oxidase assembly protein 1		G	PF08695	IPR014807
QSRL12_N-_WM-800_2D	TraesCS2D01G012800.1	TraesCS2D02G012800.1	1392	2D	6204776	6207641	2865	6204776-6204990,6205103-6205427,6205586-6205681,6205788-6206039,6206609-6206698,6206801-6206879,6207082-6207188,6207305-6207435,6207545-6207641	Cytochrome P450	1	***	tr|Q712G4|Q712G4_ORYSA	PF00067: Cytochrome P450	IPR001128: Cytochrome P450; IPR002401: Cytochrome P450, E-class, group I; IPR017972: Cytochrome P450, conserved site	GO:0005506 MF: iron ion binding;GO:0016705 MF: oxidoreductase activity, acting on paired donors, with incorporation or reduction of molecular oxygen;GO:0020037 MF: heme binding;GO:0055114 BP: oxidation-reduction process	G	PF00067	IPR001128; IPR002401; IPR017972	GO:0005506; GO:0016705; GO:0020037; GO:0055114
QSRL12_N-_WM-800_2D	TraesCS2D01G012900.2	TraesCS2D02G012900.2	3753	2D	6424572	6431764	7192	6424572-6425215,6425478-6425663,6426171-6426493,6426585-6426712,6427031-6427187,6427290-6427439,6427527-6427758,6427862-6428065,6428192-6428299,6428467-6428657,6430109-6430247,6430328-6431449,6431596-6431764	Protein transport Sec24-like protein	1	***	tr|M8C7R1|M8C7R1_AEGTA	PF04810: Sec23/Sec24 zinc finger; PF04811: Sec23/Sec24 trunk domain; PF08033: Sec23/Sec24 beta-sandwich domain; PF04815: Sec23/Sec24 helical domain	IPR002035: von Willebrand factor, type A; IPR006895: Zinc finger, Sec23/Sec24-type; IPR006896: Sec23/Sec24, trunk domain; IPR006900: Sec23/Sec24, helical domain; IPR007123: Gelsolin-like domain; IPR012990: Sec23/Sec24 beta-sandwich; IPR029006: ADF-H/Gelsolin-like domain	GO:0006886 BP: intracellular protein transport;GO:0006888 BP: ER to Golgi vesicle-mediated transport;GO:0008270 MF: zinc ion binding;GO:0030127 CC: COPII vesicle coat	G	PF04810; PF04811; PF08033; PF04815	IPR002035; IPR006895; IPR006896; IPR006900; IPR007123; IPR012990; IPR029006	GO:0006886; GO:0006888; GO:0008270; GO:0030127
QSRL12_N-_WM-800_2D	TraesCS2D01G013000.1	TraesCS2D02G013000.1	1812	2D	6507849	6509790	1941	6507849-6508999,6509130-6509790	9-cis-epoxycarotenoid dioxygenase	1	***	tr|A0A1C9ZU82|A0A1C9ZU82_9LILI	PF03055: Retinal pigment epithelial membrane protein	IPR004294: Carotenoid oxygenase	GO:0016702 MF: oxidoreductase activity, acting on single donors with incorporation of molecular oxygen, incorporation of two atoms of oxygen;GO:0055114 BP: oxidation-reduction process	G	PF03055	IPR004294	GO:0016702; GO:0055114
QSRL12_N-_WM-800_2D	TraesCS2D01G013100.1	TraesCS2D02G013100.1	3350	2D	6522368	6525865	3497	6522368-6525068,6525217-6525865	Receptor-kinase, putative	1	***	tr|B9SZK5|B9SZK5_RICCO	PF08263: Leucine rich repeat N-terminal domain; PF13855: Leucine rich repeat; PF00069: Protein kinase domain	IPR000719: Protein kinase domain; IPR001611: Leucine-rich repeat; IPR003591: Leucine-rich repeat, typical subtype; IPR008271: Serine/threonine-protein kinase, active site; IPR011009: Protein kinase-like domain; IPR013210: Leucine-rich repeat-containing N-terminal, plant-type; IPR017441: Protein kinase, ATP binding site; IPR032675: Leucine-rich repeat domain, L domain-like	GO:0004672 MF: protein kinase activity;GO:0005515 MF: protein binding;GO:0005524 MF: ATP binding;GO:0006468 BP: protein phosphorylation	G	PF08263; PF13855; PF00069	IPR000719; IPR001611; IPR003591; IPR008271; IPR011009; IPR013210; IPR017441; IPR032675	GO:0004672; GO:0005515; GO:0005524; GO:0006468
QSRL12_N-_WM-800_2D	TraesCS2D01G013200.1	TraesCS2D02G013200.1	3661	2D	6593733	6597539	3806	6593733-6596658,6596805-6597539	Receptor-kinase, putative	1	***	tr|B9SZK5|B9SZK5_RICCO	PF08263: Leucine rich repeat N-terminal domain; PF13855: Leucine rich repeat; PF00069: Protein kinase domain	IPR000719: Protein kinase domain; IPR001611: Leucine-rich repeat; IPR003591: Leucine-rich repeat, typical subtype; IPR008271: Serine/threonine-protein kinase, active site; IPR011009: Protein kinase-like domain; IPR013210: Leucine-rich repeat-containing N-terminal, plant-type; IPR017441: Protein kinase, ATP binding site; IPR032675: Leucine-rich repeat domain, L domain-like	GO:0004672 MF: protein kinase activity;GO:0005515 MF: protein binding;GO:0005524 MF: ATP binding;GO:0006468 BP: protein phosphorylation	G	PF08263; PF13855; PF00069	IPR000719; IPR001611; IPR003591; IPR008271; IPR011009; IPR013210; IPR017441; IPR032675	GO:0004672; GO:0005515; GO:0005524; GO:0006468
QSRL12_N-_WM-800_2D	TraesCS2D01G013300.1	TraesCS2D02G013300.1	3533	2D	6599740	6603424	3684	6599740-6602664,6602817-6603424	Receptor-kinase, putative	1	***	tr|B9SZK5|B9SZK5_RICCO	PF08263: Leucine rich repeat N-terminal domain; PF00560: Leucine Rich Repeat; PF13855: Leucine rich repeat; PF00069: Protein kinase domain	IPR000719: Protein kinase domain; IPR001611: Leucine-rich repeat; IPR003591: Leucine-rich repeat, typical subtype; IPR008271: Serine/threonine-protein kinase, active site; IPR011009: Protein kinase-like domain; IPR013210: Leucine-rich repeat-containing N-terminal, plant-type; IPR017441: Protein kinase, ATP binding site; IPR032675: Leucine-rich repeat domain, L domain-like	GO:0004672 MF: protein kinase activity;GO:0005515 MF: protein binding;GO:0005524 MF: ATP binding;GO:0006468 BP: protein phosphorylation	G	PF08263; PF00560; PF13855; PF00069	IPR000719; IPR001611; IPR003591; IPR008271; IPR011009; IPR013210; IPR017441; IPR032675	GO:0004672; GO:0005515; GO:0005524; GO:0006468
QSRL12_N-_WM-800_2D	TraesCS2D01G013400.2	TraesCS2D02G013400.2	2375	2D	6635669	6644083	8414	6635669-6636172,6636645-6636794,6637107-6637154,6637401-6637477,6637568-6637670,6638221-6638351,6638988-6639165,6639691-6639748,6639837-6639900,6641359-6641529,6641610-6641721,6641865-6642107,6642630-6642811,6643730-6644083	Sterol 3-beta-glucosyltransferase	1	***	tr|A0A1D1Z5V9|A0A1D1Z5V9_9ARAE	PF03033: Glycosyltransferase family 28 N-terminal domain; PF00201: UDP-glucoronosyl and UDP-glucosyl transferase	IPR002213: UDP-glucuronosyl/UDP-glucosyltransferase; IPR004276: Glycosyltransferase family 28, N-terminal domain	GO:0005975 BP: carbohydrate metabolic process;GO:0008152 BP: metabolic process;GO:0016758 MF: transferase activity, transferring hexosyl groups;GO:0030259 BP: lipid glycosylation	G	PF03033; PF00201	IPR002213; IPR004276	GO:0005975; GO:0008152; GO:0016758; GO:0030259
QSRL12_N-_WM-800_2D	TraesCS2D01G013500.1	TraesCS2D02G013500.1	1127	2D	6658801	6664631	5830	6658801-6659035,6660929-6661018,6661200-6661242,6661472-6661578,6662124-6662219,6663854-6664044,6664146-6664215,6664337-6664631	Cell differentiation protein RCD1 like	1	***	tr|A0A0B2PWJ4|A0A0B2PWJ4_GLYSO	PF04078: Cell differentiation family, Rcd1-like	IPR011989: Armadillo-like helical; IPR016024: Armadillo-type fold	GO:0005488 MF: binding	G	PF04078	IPR011989; IPR016024	GO:0005488
QSRL12_N-_WM-800_2D	TraesCS2D01G013600.1	TraesCS2D02G013600.1	1905	2D	6664982	6671965	6983	6664982-6665283,6665364-6665446,6665923-6665980,6666666-6666725,6667423-6667552,6667673-6667899,6668338-6668430,6668516-6668587,6669592-6669624,6669752-6669892,6670626-6670682,6671060-6671146,6671277-6671509,6671637-6671965	AAR2 family protein	1	***	tr|U5GFW4|U5GFW4_POPTR	PF05282: AAR2 protein	IPR007946: A1 cistron-splicing factor, AAR2		G	PF05282	IPR007946
QSRL12_N-_WM-800_5A	TraesCS5A01G526000.1	TraesCS5A02G526000.1	1387	5A	685994982	685997763	2781	685994982-685995366,685996113-685996530,685996625-685996788,685997344-685997763	Rhomboid-like protein	1	***	tr|A0A1D5YLZ9|A0A1D5YLZ9_WHEAT	PF01694: Rhomboid family	IPR022764: Peptidase S54, rhomboid domain	GO:0004252 MF: serine-type endopeptidase activity;GO:0016021 CC: integral component of membrane	G	PF01694	IPR022764	GO:0004252; GO:0016021
QSRL12_N-_WM-800_5A	TraesCS5A01G526100.1	TraesCS5A02G526100.1	366	5A	686506139	686506504	365	686506139-686506504	Zinc finger protein, putative	1	*-*	tr|B9T768|B9T768_RICCO		IPR013087: Zinc finger C2H2-type	GO:0003676 MF: nucleic acid binding	TE?		IPR013087	GO:0003676
QSRL12_N-_WM-800_5A	TraesCS5A01G526200.1	TraesCS5A02G526200.1	2047	5A	687148842	687152675	3833	687148842-687149093,687149806-687149814,687150118-687150986,687151079-687151237,687151660-687151904,687152063-687152153,687152254-687152675	Cell wall invertase	1	***	tr|L0N608|L0N608_WHEAT	PF00251: Glycosyl hydrolases family 32 N-terminal domain; PF08244: Glycosyl hydrolases family 32 C terminal	IPR001362: Glycoside hydrolase, family 32; IPR013148: Glycosyl hydrolase family 32, N-terminal; IPR013189: Glycosyl hydrolase family 32, C-terminal; IPR013320: Concanavalin A-like lectin/glucanase domain; IPR018053: Glycoside hydrolase, family 32, active site; IPR023296: Glycosyl hydrolase, five-bladed beta-propellor domain	GO:0004553 MF: hydrolase activity, hydrolyzing O-glycosyl compounds;GO:0005975 BP: carbohydrate metabolic process	G	PF00251; PF08244	IPR001362; IPR013148; IPR013189; IPR013320; IPR018053; IPR023296	GO:0004553; GO:0005975
QSRL12_N-_WM-800_5A	TraesCS5A01G526300.3	TraesCS5A02G526300.3	1495	5A	687266932	687271402	4470	687266932-687267502,687267589-687267856,687267969-687268180,687270959-687271402	Alpha/beta-Hydrolases superfamily protein	1	***	tr|A0A061ETT5|A0A061ETT5_THECC	PF00561: alpha/beta hydrolase fold	IPR000073: Alpha/beta hydrolase fold-1; IPR029058: Alpha/Beta hydrolase fold		G	PF00561	IPR000073; IPR029058
QSRL12_N-_WM-800_5A	TraesCS5A01G526500.1	TraesCS5A02G526500.1	3237	5A	687275788	687281990	6202	687275788-687276159,687278161-687280132,687280908-687281735,687281926-687281990	Disease resistance protein RPM1	1	***	tr|M8CXM7|M8CXM7_AEGTA	PF00931: NB-ARC domain	IPR002182: NB-ARC; IPR011991: Winged helix-turn-helix DNA-binding domain; IPR027417: P-loop containing nucleoside triphosphate hydrolase; IPR032675: Leucine-rich repeat domain, L domain-like	GO:0043531 MF: ADP binding	G	PF00931	IPR002182; IPR011991; IPR027417; IPR032675	GO:0043531
QSRL12_N-_WM-800_5A	TraesCS5A01G526600.1	TraesCS5A02G526600.1	906	5A	687345592	687348260	2668	687345592-687345792,687345906-687345960,687346171-687346206,687346307-687346351,687346711-687346794,687347114-687347179,687347287-687347325,687347656-687347755,687347981-687348260	KHG/KDPG aldolase	1	***	tr|M7YNT1|M7YNT1_TRIUA	PF01081: KDPG and KHG aldolase	IPR000887: KDPG/KHG aldolase; IPR013785: Aldolase-type TIM barrel	GO:0003824 MF: catalytic activity;GO:0008152 BP: metabolic process;GO:0016829 MF: lyase activity	G	PF01081	IPR000887; IPR013785	GO:0003824; GO:0008152; GO:0016829
QSRL12_N-_WM-800_5A	TraesCS5A01G526700.1	TraesCS5A02G526700.1	249	5A	687478718	687479559	841	687478718-687478825,687479419-687479559	Root phototropism protein, putative isoform 1	1	--*	tr|A0A061GPH2|A0A061GPH2_THECC				G
QSRL12_N-_WM-800_5A	TraesCS5A01G526800.1	TraesCS5A02G526800.1	387	5A	687646213	687646681	468	687646213-687646335,687646418-687646681	O-methyltransferase family protein	1	*-*	tr|Q2R333|Q2R333_ORYSJ	PF08100: Dimerisation domain	IPR011991: Winged helix-turn-helix DNA-binding domain; IPR012967: Plant methyltransferase dimerisation; IPR016461: O-methyltransferase COMT-type	GO:0008168 MF: methyltransferase activity;GO:0046983 MF: protein dimerization activity	G	PF08100	IPR011991; IPR012967; IPR016461	GO:0008168; GO:0046983
QSRL12_N-_WM-800_5A	TraesCS5A01G526900.1	TraesCS5A02G526900.1	1600	5A	687655022	687656737	1715	687655022-687655295,687655412-687656737	Chalcone synthase	1	***	tr|E3VQ26|E3VQ26_BOERO	PF00195: Chalcone and stilbene synthases, N-terminal domain; PF02797: Chalcone and stilbene synthases, C-terminal domain	IPR001099: Chalcone/stilbene synthase, N-terminal; IPR011141: Polyketide synthase, type III; IPR012328: Chalcone/stilbene synthase, C-terminal; IPR016039: Thiolase-like	GO:0003824 MF: catalytic activity;GO:0008152 BP: metabolic process;GO:0009058 BP: biosynthetic process;GO:0016747 MF: transferase activity, transferring acyl groups other than amino-acyl groups	G	PF00195; PF02797	IPR001099; IPR011141; IPR012328; IPR016039	GO:0003824; GO:0008152; GO:0009058; GO:0016747
QSRL12_N-_WM-800_5A	TraesCS5A01G527000.1	TraesCS5A02G527000.1	1815	5A	687679293	687684722	5429	687679293-687679657,687679724-687680030,687680137-687680191,687681305-687681412,687681486-687681617,687681755-687681830,687682249-687682307,687683016-687683060,687683959-687684049,687684146-687684722	Membrane protein insertase YidC	1	*-*	tr|A0A0K9PE25|A0A0K9PE25_ZOSMR	PF02096: 60Kd inner membrane protein	IPR001708: Membrane insertase OXA1/ALB3/YidC; IPR028055: Membrane insertase YidC/Oxa1, C-terminal	GO:0016021 CC: integral component of membrane;GO:0051205 BP: protein insertion into membrane	G	PF02096	IPR001708; IPR028055	GO:0016021; GO:0051205
QSRL12_N-_WM-800_5A	TraesCS5A01G527100.1	TraesCS5A02G527100.1	1188	5A	687690947	687694872	3925	687690947-687691329,687691434-687691526,687692645-687692767,687693325-687693363,687693456-687693521,687693621-687693683,687694093-687694143,687694248-687694301,687694414-687694486,687694565-687694649,687694715-687694872	Palmitoyl protein thioesterase containing protein, expressed	1	***	tr|Q10T54|Q10T54_ORYSJ	PF02089: Palmitoyl protein thioesterase	IPR002472: Palmitoyl protein thioesterase; IPR029058: Alpha/Beta hydrolase fold	GO:0098599 MF: palmitoyl hydrolase activity	G	PF02089	IPR002472; IPR029058	GO:0098599
QSRL12_N-_WM-800_5A	TraesCS5A01G527300.1	TraesCS5A02G527300.1	1419	5A	687873448	687875211	1763	687873448-687874150,687874316-687874532,687874713-687875211	Short-chain dehydrogenase/reductase family protein	1	***	tr|D7M8Y3|D7M8Y3_ARALL	PF00106: short chain dehydrogenase	IPR002347: Short-chain dehydrogenase/reductase SDR; IPR016040: NAD(P)-binding domain		G	PF00106	IPR002347; IPR016040
QSRL12_N-_WM-800_5A	TraesCS5A01G527400.1	TraesCS5A02G527400.1	1291	5A	687935764	687937482	1718	687935764-687936134,687936354-687936488,687936583-687936664,687936780-687937482	Short-chain dehydrogenase/reductase family protein	1	***	tr|D7M8Y3|D7M8Y3_ARALL	PF00106: short chain dehydrogenase	IPR002347: Short-chain dehydrogenase/reductase SDR; IPR016040: NAD(P)-binding domain		G	PF00106	IPR002347; IPR016040
QSRL12_N-_WM-800_5A	TraesCS5A01G527500.3	TraesCS5A02G527500.3	1254	5A	688006790	688008752	1962	688006790-688007227,688007659-688008112,688008391-688008752	Cold regulated protein 27	1	-**	tr|Q8L8T7|Q8L8T7_ARATH				G
QSRL12_N-_WM-800_5A	TraesCS5A01G527600.1	TraesCS5A02G527600.1	2761	5A	688137629	688142671	5042	688137629-688137680,688138502-688138936,688139024-688139183,688139269-688139317,688139413-688139526,688139674-688140108,688140233-688140619,688140703-688140795,688141028-688141143,688141244-688141346,688141645-688141724,688141827-688142338,688142447-688142671	Respiratory burst oxidase, putative	1	***	tr|B9RFA3|B9RFA3_RICCO	PF08414: Respiratory burst NADPH oxidase; PF01794: Ferric reductase like transmembrane component; PF08022: FAD-binding domain; PF08030: Ferric reductase NAD binding domain	IPR000778: Cytochrome b245, heavy chain; IPR002048: EF-hand domain; IPR011992: EF-hand domain pair; IPR013112: FAD-binding 8; IPR013121: Ferric reductase, NAD binding domain; IPR013130: Ferric reductase transmembrane component-like domain; IPR013623: NADPH oxidase Respiratory burst; IPR017927: Ferredoxin reductase-type FAD-binding domain; IPR017938: Riboflavin synthase-like beta-barrel; IPR018247…	GO:0004601 MF: peroxidase activity;GO:0005509 MF: calcium ion binding;GO:0016020 CC: membrane;GO:0016491 MF: oxidoreductase activity;GO:0050664 MF: oxidoreductase activity, acting on NAD(P)H, oxygen as acceptor;GO:0055114 BP: oxidation-reduction process	G	PF08414; PF01794; PF08022; PF08030	IPR000778; IPR002048; IPR011992; IPR013112; IPR013121; IPR013130; IPR013623; IPR017927; IPR017938; IPR018247	GO:0004601; GO:0005509; GO:0016020; GO:0016491; GO:0050664; GO:0055114
QSRL12_N-_WM-800_5A	TraesCS5A01G527700.1	TraesCS5A02G527700.1	933	5A	688144112	688145466	1354	688144112-688144661,688145084-688145466	F-box family protein	1	*-*	AT3G16210.1	PF12937: F-box-like	IPR001810: F-box domain	GO:0005515 MF: protein binding	TE?	PF12937	IPR001810	GO:0005515
QSRL12_N-_WM-800_5A	TraesCS5A01G527800.1	TraesCS5A02G527800.1	687	5A	688242264	688244537	2273	688242264-688242288,688242364-688242603,688243777-688243909,688244249-688244537	CASP-like protein	1	***	tr|W5EXW2|W5EXW2_WHEAT	PF04535: Domain of unknown function (DUF588)	IPR006702: Domain of unknown function DUF588		G	PF04535	IPR006702
QSRL12_N-_WM-800_5A	TraesCS5A01G527900.1	TraesCS5A02G527900.1	1614	5A	688283123	688284736	1613	688283123-688284736	F-box family protein	1	--*	AT1G46984.1	PF12937: F-box-like	IPR001810: F-box domain	GO:0005515 MF: protein binding	TE?	PF12937	IPR001810	GO:0005515
QSRL12_N-_WM-800_5A	TraesCS5A01G528000.1	TraesCS5A02G528000.1	2597	5A	688292625	688295351	2726	688292625-688294776,688294907-688295351	Receptor kinase-like protein	1	***	tr|O24436|O24436_ORYLO	PF13855: Leucine rich repeat; PF13516: Leucine Rich repeat; PF00069: Protein kinase domain	IPR000719: Protein kinase domain; IPR001611: Leucine-rich repeat; IPR003591: Leucine-rich repeat, typical subtype; IPR008271: Serine/threonine-protein kinase, active site; IPR011009: Protein kinase-like domain; IPR032675: Leucine-rich repeat domain, L domain-like	GO:0004672 MF: protein kinase activity;GO:0005515 MF: protein binding;GO:0005524 MF: ATP binding;GO:0006468 BP: protein phosphorylation	G	PF13855; PF13516; PF00069	IPR000719; IPR001611; IPR003591; IPR008271; IPR011009; IPR032675	GO:0004672; GO:0005515; GO:0005524; GO:0006468
QSRL12_N-_WM-800_5A	TraesCS5A01G528100.1	TraesCS5A02G528100.1	868	5A	688297677	688302598	4921	688297677-688297731,688300876-688301135,688301294-688301461,688301845-688301940,688302025-688302057,688302176-688302233,688302315-688302364,688302451-688302598	Pyridoxine/pyridoxamine 5'-phosphate oxidase	1	-**	sp|B2SY78|PDXH_PARPJ	PF12766: Pyridoxamine 5'-phosphate oxidase	IPR012349: FMN-binding split barrel; IPR024015: Pyridoxamine 5'-phosphate oxidase, probable FMN-dependent, Alr4036 family; IPR024624: Pyridoxamine 5'-phosphate oxidase, Alr4036 family, FMN-binding domain	GO:0010181 MF: FMN binding;GO:0016491 MF: oxidoreductase activity;GO:0055114 BP: oxidation-reduction process	G	PF12766	IPR012349; IPR024015; IPR024624	GO:0010181; GO:0016491; GO:0055114
QSRL12_N-_WM-800_5A	TraesCS5A01G528200.1	TraesCS5A02G528200.1	3565	5A	688317745	688322842	5097	688317745-688319225,688319307-688319400,688319521-688319600,688320648-688320699,688320792-688320949,688321042-688321132,688321234-688322842	WD-repeat protein, putative	1	***	tr|B9SBE2|B9SBE2_RICCO	PF00400: WD domain, G-beta repeat	IPR001680: WD40 repeat; IPR015943: WD40/YVTN repeat-like-containing domain; IPR017986: WD40-repeat-containing domain; IPR020472: G-protein beta WD-40 repeat	GO:0005515 MF: protein binding	G	PF00400	IPR001680; IPR015943; IPR017986; IPR020472	GO:0005515
QSRL12_N-_WM-800_5A	TraesCS5A01G528400.1	TraesCS5A02G528400.1	1611	5A	688662668	688664375	1707	688662668-688663042,688663140-688664375	Pentatricopeptide repeat-containing protein	1	***	tr|A0A1E5VXM1|A0A1E5VXM1_9POAL	PF13041: PPR repeat family; PF01535: PPR repeat	IPR002885: Pentatricopeptide repeat; IPR011990: Tetratricopeptide-like helical domain	GO:0005515 MF: protein binding	G	PF13041; PF01535	IPR002885; IPR011990	GO:0005515
QSRL12_N-_WM-800_5A	TraesCS5A01G528500.1	TraesCS5A02G528500.1	954	5A	688665150	688666103	953	688665150-688666103	BTB/POZ and MATH domain-containing protein 2	1	***	tr|M7YY12|M7YY12_TRIUA	PF00917: MATH domain; PF00651: BTB/POZ domain	IPR000210: BTB/POZ domain; IPR002083: MATH/TRAF domain; IPR008974: TRAF-like; IPR011333: SKP1/BTB/POZ domain	GO:0005515 MF: protein binding	G	PF00917; PF00651	IPR000210; IPR002083; IPR008974; IPR011333	GO:0005515
QSRL12_N-_WM-800_5A	TraesCS5A01G528600.1	TraesCS5A02G528600.1	1071	5A	688671269	688672422	1153	688671269-688672001,688672085-688672422	BTB/POZ and MATH domain-containing protein 2	1	***	tr|M7YY12|M7YY12_TRIUA	PF00917: MATH domain; PF00651: BTB/POZ domain	IPR000210: BTB/POZ domain; IPR002083: MATH/TRAF domain; IPR008974: TRAF-like; IPR011333: SKP1/BTB/POZ domain	GO:0005515 MF: protein binding	G	PF00917; PF00651	IPR000210; IPR002083; IPR008974; IPR011333	GO:0005515
QSRL12_N-_WM-800_5A	TraesCS5A01G528700.1	TraesCS5A02G528700.1	3622	5A	688698931	688704184	5253	688698931-688699371,688699506-688699782,688699863-688700230,688701033-688701159,688701345-688702364,688702687-688703381,688703491-688704184	Bifunctional fucokinase/fucose pyrophosphorylase	1	***	tr|M7YPA7|M7YPA7_TRIUA	PF07959: L-fucokinase; PF00288: GHMP kinases N terminal domain	IPR006204: GHMP kinase N-terminal domain; IPR006206: Mevalonate/galactokinase; IPR012887: L-fucokinase; IPR013750: GHMP kinase, C-terminal domain; IPR014721: Ribosomal protein S5 domain 2-type fold, subgroup; IPR020568: Ribosomal protein S5 domain 2-type fold	GO:0005524 MF: ATP binding;GO:0005737 CC: cytoplasm;GO:0008152 BP: metabolic process;GO:0016301 MF: kinase activity;GO:0016772 MF: transferase activity, transferring phosphorus-containing groups;GO:0016773 MF: phosphotransferase activity, alcohol group as acceptor	G	PF07959; PF00288	IPR006204; IPR006206; IPR012887; IPR013750; IPR014721; IPR020568	GO:0005524; GO:0005737; GO:0008152; GO:0016301; GO:0016772; GO:0016773
QSRL12_N-_WM-800_5A	TraesCS5A01G528800.1	TraesCS5A02G528800.1	1611	5A	688715225	688716835	1610	688715225-688716835	Leucine-rich repeat receptor-like protein kinase family protein	1	*-*	AT3G24240.1	PF08263: Leucine rich repeat N-terminal domain; PF00560: Leucine Rich Repeat; PF13855: Leucine rich repeat	IPR001611: Leucine-rich repeat; IPR003591: Leucine-rich repeat, typical subtype; IPR013210: Leucine-rich repeat-containing N-terminal, plant-type; IPR032675: Leucine-rich repeat domain, L domain-like	GO:0005515 MF: protein binding	G	PF08263; PF00560; PF13855	IPR001611; IPR003591; IPR013210; IPR032675	GO:0005515
QSRL12_N-_WM-800_5A	TraesCS5A01G528900.1	TraesCS5A02G528900.1	312	5A	688720935	688721327	392	688720935-688721130,688721212-688721327	nucleobase-ascorbate transporter 12	1	--*	AT2G27810.4				G
QSRL12_N-_WM-800_5A	TraesCS5A01G529000.1	TraesCS5A02G529000.1	873	5A	688734497	688736128	1631	688734497-688734808,688734938-688735105,688735444-688735539,688735640-688735672,688735784-688735841,688735923-688736128	Pyridoxine/pyridoxamine 5'-phosphate oxidase	1	--*	sp|Q1DCS1|PDXH_MYXXD	PF12766: Pyridoxamine 5'-phosphate oxidase	IPR012349: FMN-binding split barrel; IPR024624: Pyridoxamine 5'-phosphate oxidase, Alr4036 family, FMN-binding domain	GO:0010181 MF: FMN binding;GO:0016491 MF: oxidoreductase activity;GO:0055114 BP: oxidation-reduction process	G	PF12766	IPR012349; IPR024624	GO:0010181; GO:0016491; GO:0055114
QSRL12_N-_WM-800_5A	TraesCS5A01G529100.1	TraesCS5A02G529100.1	1630	5A	688761512	688766645	5133	688761512-688761675,688761788-688761845,688761970-688762014,688762098-688762200,688762844-688762920,688762993-688763069,688763400-688763480,688764148-688764280,688764583-688764642,688764825-688764881,688765007-688765102,688765282-688765341,688765798-688765905,688765991-688766122,688766267-688766645	Dual specificity phosphatase	1	*-*	tr|A0A0U9HMM0|A0A0U9HMM0_KLEFL	PF00782: Dual specificity phosphatase, catalytic domain; PF16561: Glycogen recognition site of AMP-activated protein kinase	IPR000340: Dual specificity phosphatase, catalytic domain; IPR000387: Tyrosine specific protein phosphatases domain; IPR013783: Immunoglobulin-like fold; IPR014756: Immunoglobulin E-set; IPR020422: Dual specificity protein phosphatase domain; IPR029021: Protein-tyrosine phosphatase-like; IPR032640: AMP-activated protein kinase, glycogen-binding domain	GO:0006470 BP: protein dephosphorylation;GO:0008138 MF: protein tyrosine/serine/threonine phosphatase activity;GO:0016311 BP: dephosphorylation;GO:0016791 MF: phosphatase activity	G	PF00782; PF16561	IPR000340; IPR000387; IPR013783; IPR014756; IPR020422; IPR029021; IPR032640	GO:0006470; GO:0008138; GO:0016311; GO:0016791
QSRL12_N-_WM-800_5A	TraesCS5A01G529200.1	TraesCS5A02G529200.1	1066	5A	688782883	688785747	2864	688782883-688783349,688783460-688783667,688783772-688784039,688785625-688785747	UPF0548 protein	1	***	tr|A0A1E5UL56|A0A1E5UL56_9POAL	PF09348: Domain of unknown function (DUF1990)	IPR018960: Domain of unknown function DUF1990		G	PF09348	IPR018960
QSRL12_N-_WM-800_5A	TraesCS5A01G529300.1	TraesCS5A02G529300.1	1169	5A	688830909	688832077	1168	688830909-688832077	LOB domain-containing protein	1	***	tr|A0A0K9PUI8|A0A0K9PUI8_ZOSMR	PF03195: Protein of unknown function DUF260	IPR004883: Lateral organ boundaries, LOB		G	PF03195	IPR004883
QSRL12_N-_WM-800_5A	TraesCS5A01G529400.1	TraesCS5A02G529400.1	807	5A	688840283	688841089	806	688840283-688841089	LOB domain-containing protein	1	***	tr|A0A0K9PUI8|A0A0K9PUI8_ZOSMR	PF03195: Protein of unknown function DUF260	IPR004883: Lateral organ boundaries, LOB		G	PF03195	IPR004883
QSRL12_N-_WM-800_5A	TraesCS5A01G529500.1	TraesCS5A02G529500.1	2447	5A	688859604	688863043	3439	688859604-688860011,688860141-688860240,688860385-688860553,688860632-688860872,688860966-688861615,688862165-688863043	RING/U-box superfamily protein	1	***	tr|A0A061FPQ4|A0A061FPQ4_THECC	PF13920: Zinc finger, C3HC4 type (RING finger)	IPR001841: Zinc finger, RING-type	GO:0005515 MF: protein binding;GO:0008270 MF: zinc ion binding	G	PF13920	IPR001841	GO:0005515; GO:0008270
QSRL12_N-_WM-800_5A	TraesCS5A01G529600.1	TraesCS5A02G529600.1	2777	5A	688935963	688938830	2867	688935963-688936036,688936128-688938830	NBS-LRR disease resistance protein-like	1	*-*	tr|Q9LJ10|Q9LJ10_ORYSJ		IPR032675: Leucine-rich repeat domain, L domain-like		G		IPR032675
QSRL12_N-_WM-800_5A	TraesCS5A01G529700.1	TraesCS5A02G529700.1	5112	5A	688944988	688953005	8017	688944988-688945646,688945824-688946049,688946722-688946825,688946924-688950064,688950759-688950927,688951092-688951129,688951290-688951412,688951546-688951743,688952552-688953005	F-box and Leucine Rich Repeat domains containing protein, putative isoform 1	1	***	tr|A0A061ETN1|A0A061ETN1_THECC	PF10358: N-terminal C2 in EEIG1 and EHBP1 proteins	IPR019448: EEIG1/EHBP1 N-terminal domain		G	PF10358	IPR019448
QSRL12_N-_WM-800_5A	TraesCS5A01G529800.2	TraesCS5A02G529800.2	812	5A	688962718	688965250	2532	688962718-688962861,688963021-688963082,688963188-688963265,688964626-688964730,688964828-688965250	Small nuclear ribonucleoprotein-like protein	1	***	tr|B3TLL8|B3TLL8_ELAGV	PF01423: LSM domain	IPR001163: LSM domain, eukaryotic/archaea-type; IPR010920: LSM domain		G	PF01423	IPR001163; IPR010920
QSRL12_N-_WM-800_5A	TraesCS5A01G529900.1	TraesCS5A02G529900.1	2063	5A	688973484	688976168	2684	688973484-688974770,688975393-688976168	Silicon transporter	1	***	tr|C6KYS0|C6KYS0_HORVU	PF03600: Citrate transporter	IPR004680: Citrate transporter-like domain	GO:0016021 CC: integral component of membrane;GO:0055085 BP: transmembrane transport	G	PF03600	IPR004680	GO:0016021; GO:0055085
QSRL12_N-_WM-800_5A	TraesCS5A01G530000.1	TraesCS5A02G530000.1	1757	5A	688983910	688988802	4892	688983910-688984103,688985076-688985222,688985306-688985530,688985848-688986039,688986126-688986236,688986366-688986441,688987252-688987349,688987434-688987594,688988025-688988146,688988372-688988802	SKP1 family protein	1	***	tr|B9I474|B9I474_POPTR	PF01466: Skp1 family, dimerisation domain	IPR001232: S-phase kinase-associated protein 1-like; IPR011333: SKP1/BTB/POZ domain; IPR016072: SKP1 component, dimerisation	GO:0006511 BP: ubiquitin-dependent protein catabolic process	G	PF01466	IPR001232; IPR011333; IPR016072	GO:0006511
QSRL12_N-_WM-800_5A	TraesCS5A01G530100.1	TraesCS5A02G530100.1	1164	5A	688989491	688990654	1163	688989491-688990654	Expansin protein	1	***	tr|C3TX81|C3TX81_BRASY	PF03330: Lytic transglycolase; PF01357: Pollen allergen	IPR005795: Major pollen allergen Lol pI; IPR007112: Expansin/pollen allergen, DPBB domain; IPR007117: Expansin, cellulose-binding-like domain; IPR007118: Expansin/Lol pI; IPR009009: RlpA-like protein, double-psi beta-barrel domain	GO:0005576 CC: extracellular region;GO:0019953 BP: sexual reproduction	G	PF03330; PF01357	IPR005795; IPR007112; IPR007117; IPR007118; IPR009009	GO:0005576; GO:0019953
QSRL12_N-_WM-800_5A	TraesCS5A01G530200.1	TraesCS5A02G530200.1	655	5A	689155443	689156097	654	689155443-689156097	Flowering-promoting factor 1-like protein 1	1	***	tr|A0A199W3W7|A0A199W3W7_ANACO				G
QSRL12_N-_WM-800_5A	TraesCS5A01G530300.1	TraesCS5A02G530300.1	396	5A	689177416	689177811	395	689177416-689177811	Pollen allergen-like protein	1	***	tr|Q41576|Q41576_WHEAT	PF01357: Pollen allergen	IPR005453: Pollen allergen Lol p2; IPR007117: Expansin, cellulose-binding-like domain	GO:0005576 CC: extracellular region	G	PF01357	IPR005453; IPR007117	GO:0005576
QSRL12_N-_WM-800_5A	TraesCS5A01G530400.1	TraesCS5A02G530400.1	360	5A	689185781	689186140	359	689185781-689186140	Pollen allergen-like protein	1	***	tr|Q41576|Q41576_WHEAT	PF01357: Pollen allergen	IPR005453: Pollen allergen Lol p2; IPR007117: Expansin, cellulose-binding-like domain	GO:0005576 CC: extracellular region	G	PF01357	IPR005453; IPR007117	GO:0005576
QSRL12_N-_WM-800_5A	TraesCS5A01G530500.1	TraesCS5A02G530500.1	423	5A	689243918	689246343	2425	689243918-689244138,689246142-689246343	11-beta-hydroxysteroid dehydrogenase-like protein	1	*-*	tr|Q0GJJ2|Q0GJJ2_WHEAT				G
QSRL12_N-_WM-800_5A	TraesCS5A01G530600.1	TraesCS5A02G530600.1	879	5A	689251869	689252747	878	689251869-689252747	Aquaporin	1	***	tr|Q5PXH0|Q5PXH0_VITVI	PF00230: Major intrinsic protein	IPR000425: Major intrinsic protein; IPR022357: Major intrinsic protein, conserved site; IPR023271: Aquaporin-like	GO:0005215 MF: transporter activity;GO:0006810 BP: transport;GO:0016020 CC: membrane	G	PF00230	IPR000425; IPR022357; IPR023271	GO:0005215; GO:0006810; GO:0016020
QSRL12_N-_WM-800_5A	TraesCS5A01G530700.1	TraesCS5A02G530700.1	813	5A	689299059	689299871	812	689299059-689299871	Expansin protein	1	***	tr|C3TX81|C3TX81_BRASY	PF03330: Lytic transglycolase; PF01357: Pollen allergen	IPR005795: Major pollen allergen Lol pI; IPR007112: Expansin/pollen allergen, DPBB domain; IPR007117: Expansin, cellulose-binding-like domain; IPR007118: Expansin/Lol pI; IPR009009: RlpA-like protein, double-psi beta-barrel domain	GO:0005576 CC: extracellular region;GO:0019953 BP: sexual reproduction	G	PF03330; PF01357	IPR005795; IPR007112; IPR007117; IPR007118; IPR009009	GO:0005576; GO:0019953
QSRL12_N-_WM-800_5A	TraesCS5A01G530800.1	TraesCS5A02G530800.1	375	5A	689386727	689387101	374	689386727-689387101	Pollen allergen-like protein	1	***	tr|Q41576|Q41576_WHEAT	PF01357: Pollen allergen	IPR005453: Pollen allergen Lol p2; IPR007117: Expansin, cellulose-binding-like domain	GO:0005576 CC: extracellular region	G	PF01357	IPR005453; IPR007117	GO:0005576
QSRL12_N-_WM-800_5A	TraesCS5A01G530900.1	TraesCS5A02G530900.1	471	5A	689445560	689446108	548	689445560-689445868,689445947-689446108	DNA topoisomerase	1	--*	tr|A0A0J8B8I8|A0A0J8B8I8_BETVU				G
QSRL12_N-_WM-800_5A	TraesCS5A01G531000.1	TraesCS5A02G531000.1	216	5A	689484038	689484253	215	689484038-689484253	Powder tolerance-related protein	1	***	tr|Q7XBC2|Q7XBC2_WHEAT				G
QSRL12_N-_WM-800_5A	TraesCS5A01G531100.1	TraesCS5A02G531100.1	240	5A	689512233	689512703	470	689512233-689512431,689512663-689512703	S-acyltransferase	1	--*	tr|A0A1D6HZE2|A0A1D6HZE2_MAIZE				G
QSRL12_N-_WM-800_5A	TraesCS5A01G531200.1	TraesCS5A02G531200.1	1795	5A	689604419	689608548	4129	689604419-689604667,689605121-689605209,689605316-689605490,689605637-689605813,689605912-689606043,689606262-689606360,689606910-689607026,689607570-689607665,689607762-689607874,689608001-689608548	Branched-chain-amino-acid aminotransferase	1	***	tr|A0A1D5YIF2|A0A1D5YIF2_WHEAT	PF01063: Amino-transferase class IV	IPR001544: Aminotransferase class IV; IPR005786: Branched-chain amino acid aminotransferase II; IPR018300: Aminotransferase, class IV, conserved site	GO:0003824 MF: catalytic activity;GO:0004084 MF: branched-chain-amino-acid transaminase activity;GO:0008152 BP: metabolic process;GO:0009081 BP: branched-chain amino acid metabolic process	G	PF01063	IPR001544; IPR005786; IPR018300	GO:0003824; GO:0004084; GO:0008152; GO:0009081
QSRL12_N-_WM-800_5A	TraesCS5A01G531300.1	TraesCS5A02G531300.1	1973	5A	689609140	689612018	2878	689609140-689609682,689609806-689610185,689610335-689610416,689610536-689610893,689611044-689611144,689611249-689611454,689611567-689611670,689611820-689612018	Fatty acyl-CoA reductase	1	***	tr|A0A1D5YIF4|A0A1D5YIF4_WHEAT	PF07993: Male sterility protein; PF03015: Male sterility protein	IPR013120: Male sterility, NAD-binding; IPR016040: NAD(P)-binding domain; IPR033640: Fatty acyl-CoA reductase, C-terminal		G	PF07993; PF03015	IPR013120; IPR016040; IPR033640
QSRL12_N-_WM-800_5A	TraesCS5A01G531400.2	TraesCS5A02G531400.2	1233	5A	689617841	689620273	2432	689617841-689618696,689619897-689620273	E3 ubiquitin-protein ligase	1	***	tr|A0A1D5YIF7|A0A1D5YIF7_WHEAT	PF03145: Seven in absentia protein family	IPR008974: TRAF-like; IPR013010: Zinc finger, SIAH-type; IPR013083: Zinc finger, RING/FYVE/PHD-type; IPR018121: Seven-in-absentia protein, TRAF-like domain	GO:0005515 MF: protein binding;GO:0005634 CC: nucleus;GO:0006511 BP: ubiquitin-dependent protein catabolic process;GO:0007275 BP: multicellular organism development;GO:0008270 MF: zinc ion binding	G	PF03145	IPR008974; IPR013010; IPR013083; IPR018121	GO:0005515; GO:0005634; GO:0006511; GO:0007275; GO:0008270
QSRL12_N-_WM-800_5A	TraesCS5A01G531500.1	TraesCS5A02G531500.1	606	5A	689644535	689650018	5483	689644535-689644985,689649713-689649780,689649932-689650018	Alkyl transferase	1	***	tr|A0A1D5XYL0|A0A1D5XYL0_WHEAT	PF01255: Putative undecaprenyl diphosphate synthase	IPR001441: Decaprenyl diphosphate synthase-like; IPR018520: Di-trans-poly-cis-decaprenylcistransferase-like, conserved site	GO:0016765 MF: transferase activity, transferring alkyl or aryl (other than methyl) groups	G	PF01255	IPR001441; IPR018520	GO:0016765
QSRL12_N-_WM-800_5A	TraesCS5A01G531600.2	TraesCS5A02G531600.2	2543	5A	689867132	689872553	5421	689867132-689867336,689867453-689868092,689868812-689868962,689869278-689869412,689869560-689869612,689869701-689869898,689870323-689870373,689870461-689870924,689871386-689871575,689871961-689872054,689872192-689872553	PAIR1 protein, putative, expressed	1	*-*	tr|Q10T00|Q10T00_ORYSJ				G
QSRL12_N-_WM-800_5A	TraesCS5A01G531700.1	TraesCS5A02G531700.1	3093	5A	689887244	689891730	4486	689887244-689887486,689887836-689888036,689888339-689888397,689888876-689890310,689890384-689890496,689890584-689890824,689890930-689891730	Phosphatidylinositol N-acetyglucosaminlytransferase subunit P-like protein	1	***	tr|A0A072TN99|A0A072TN99_MEDTR	PF14309: Domain of unknown function (DUF4378)	IPR025486: Domain of unknown function DUF4378		G	PF14309	IPR025486
QSRL12_N-_WM-800_5A	TraesCS5A01G531800.1	TraesCS5A02G531800.1	2001	5A	689896911	689912314	15403	689896911-689897289,689909316-689909482,689909596-689909693,689909967-689910101,689910218-689910407,689910496-689910613,689910732-689910853,689910893-689911072,689911703-689912314	Yellow stripe-like 9 transporter	1	***	tr|E3UJQ8|E3UJQ8_BRADI	PF03169: OPT oligopeptide transporter protein	IPR004813: Oligopeptide transporter, OPT superfamily	GO:0055085 BP: transmembrane transport	G	PF03169	IPR004813	GO:0055085
QSRL12_N-_WM-800_5A	TraesCS5A01G531900.1	TraesCS5A02G531900.1	908	5A	689913953	689915830	1877	689913953-689914199,689914333-689914449,689914554-689914630,689915364-689915830	Cytidylate kinase	1	--*	sp|Q7W603|KCY_BORPA				G
QSRL12_N-_WM-800_5A	TraesCS5A01G532000.1	TraesCS5A02G532000.1	1719	5A	689916254	689918981	2727	689916254-689917077,689917187-689917278,689917669-689917874,689918017-689918109,689918234-689918290,689918432-689918560,689918664-689918981	Apyrase	1	***	tr|B9U140|B9U140_LOLPR	PF01150: GDA1/CD39 (nucleoside phosphatase) family	IPR000407: Nucleoside phosphatase GDA1/CD39	GO:0016787 MF: hydrolase activity	G	PF01150	IPR000407	GO:0016787
QSRL12_N-_WM-800_5A	TraesCS5A01G532100.1	TraesCS5A02G532100.1	555	5A	689928115	689929318	1203	689928115-689928281,689928931-689929318	Acid phosphatase 1	1	***	tr|M7Z3H3|M7Z3H3_TRIUA	PF03767: HAD superfamily, subfamily IIIB (Acid phosphatase)	IPR005519: Acid phosphatase, class B-like; IPR023214: HAD-like domain		G	PF03767	IPR005519; IPR023214
QSRL12_N-_WM-800_5A	TraesCS5A01G532200.1	TraesCS5A02G532200.1	1322	5A	689933099	689935992	2893	689933099-689933639,689935212-689935992	Acid phosphatase 1	1	***	tr|M7Z3H3|M7Z3H3_TRIUA	PF03767: HAD superfamily, subfamily IIIB (Acid phosphatase)	IPR005519: Acid phosphatase, class B-like; IPR010028: Acid phosphatase, plant; IPR014403: Vegetative storage protein/acid phosphatase; IPR023214: HAD-like domain	GO:0003993 MF: acid phosphatase activity	G	PF03767	IPR005519; IPR010028; IPR014403; IPR023214	GO:0003993
QSRL12_N-_WM-800_5A	TraesCS5A01G532300.1	TraesCS5A02G532300.1	1273	5A	689944468	689947669	3201	689944468-689945009,689946939-689947669	Acid phosphatase 1	1	***	tr|M7Z3H3|M7Z3H3_TRIUA	PF03767: HAD superfamily, subfamily IIIB (Acid phosphatase)	IPR005519: Acid phosphatase, class B-like; IPR010028: Acid phosphatase, plant; IPR014403: Vegetative storage protein/acid phosphatase; IPR023214: HAD-like domain	GO:0003993 MF: acid phosphatase activity	G	PF03767	IPR005519; IPR010028; IPR014403; IPR023214	GO:0003993
QSRL12_N-_WM-800_5A	TraesCS5A01G532400.1	TraesCS5A02G532400.1	1202	5A	689955323	689957793	2470	689955323-689955800,689957070-689957793	Acid phosphatase 1	1	***	tr|M7Z3H3|M7Z3H3_TRIUA	PF03767: HAD superfamily, subfamily IIIB (Acid phosphatase)	IPR005519: Acid phosphatase, class B-like; IPR010028: Acid phosphatase, plant; IPR014403: Vegetative storage protein/acid phosphatase; IPR023214: HAD-like domain	GO:0003993 MF: acid phosphatase activity	G	PF03767	IPR005519; IPR010028; IPR014403; IPR023214	GO:0003993
QSRL12_N-_WM-800_5A	TraesCS5A01G532500.2	TraesCS5A02G532500.2	7764	5A	690181476	690193098	11622	690181476-690182209,690183150-690183209,690183461-690183566,690183711-690183782,690184571-690184624,690184742-690184849,690185285-690185434,690185520-690185855,690185962-690188243,690188759-690191350,690191646-690191964,690192148-690193098	Mediator of RNA polymerase II transcription subunit 12	1	***	tr|A0A1E5ULC9|A0A1E5ULC9_9POAL	PF09497: Transcription mediator complex subunit Med12	IPR019035: Mediator complex, subunit Med12	GO:0001104 MF: RNA polymerase II transcription cofactor activity;GO:0006357 BP: regulation of transcription from RNA polymerase II promoter;GO:0016592 CC: mediator complex	G	PF09497	IPR019035	GO:0001104; GO:0006357; GO:0016592
QSRL12_N-_WM-800_5A	TraesCS5A01G532600.1	TraesCS5A02G532600.1	1735	5A	690304206	690308443	4237	690304206-690304492,690304923-690305295,690306945-690307112,690307208-690307414,690307744-690308443	Bestrophin/UPF0187	1	***	tr|A0A103XUR8|A0A103XUR8_CYNCS	PF01062: Bestrophin, RFP-TM, chloride channel	IPR021134: Bestrophin/UPF0187; IPR024701: Uncharacterised conserved protein, UCP016988		G	PF01062	IPR021134; IPR024701
QSRL12_N-_WM-800_5A	TraesCS5A01G532700.1	TraesCS5A02G532700.1	2648	5A	690335768	690339406	3638	690335768-690335910,690336200-690338131,690338834-690339406	DUF3527 domain protein	1	***	tr|A0A072UCU8|A0A072UCU8_MEDTR	PF12043: Domain of unknown function (DUF3527)	IPR000007: Tubby, C-terminal; IPR021916: Protein of unknown function DUF3527		G	PF12043	IPR000007; IPR021916
QSRL12_N-_WM-800_5A	TraesCS5A01G532800.1	TraesCS5A02G532800.1	1715	5A	690346161	690348737	2576	690346161-690346469,690347107-690347389,690347529-690347750,690347837-690348737	FBD-associated F-box protein	1	--*	AT4G13985.1	PF08387: FBD	IPR001810: F-box domain; IPR006566: FBD domain; IPR032675: Leucine-rich repeat domain, L domain-like	GO:0005515 MF: protein binding	TE?	PF08387	IPR001810; IPR006566; IPR032675	GO:0005515
QSRL12_N-_WM-800_5A	TraesCS5A01G532900.1	TraesCS5A02G532900.1	516	5A	690357469	690357984	515	690357469-690357984	Glycosyltransferase	1	*-*	tr|M0ULE8|M0ULE8_HORVV				G
QSRL12_N-_WM-800_5A	TraesCS5A01G533000.1	TraesCS5A02G533000.1	1453	5A	690437500	690439608	2108	690437500-690437711,690437790-690437929,690438068-690438231,690438331-690438415,690438536-690438887,690439016-690439073,690439167-690439608	Jasmonate-zim-domain protein	1	*-*	tr|A0A167V6B7|A0A167V6B7_CAMSI	PF06200: tify domain; PF09425: Divergent CCT motif	IPR010399: Tify domain; IPR018467: CO/COL/TOC1, conserved site		G	PF06200; PF09425	IPR010399; IPR018467
QSRL12_N-_WM-800_5A	TraesCS5A01G533100.1	TraesCS5A02G533100.1	1132	5A	690443608	690445204	1596	690443608-690443851,690443953-690444095,690444186-690444270,690444339-690444624,690444737-690444794,690444889-690445204	Jasmonate-zim-domain protein	1	*-*	tr|A0A167V6B7|A0A167V6B7_CAMSI	PF06200: tify domain; PF09425: Divergent CCT motif	IPR010399: Tify domain; IPR018467: CO/COL/TOC1, conserved site		G	PF06200; PF09425	IPR010399; IPR018467
QSRL12_N-_WM-800_5A	TraesCS5A01G533200.1	TraesCS5A02G533200.1	1069	5A	690546686	690554104	7418	690546686-690546996,690548762-690548932,690553308-690553568,690553660-690553852,690553972-690554104	basic helix-loop-helix (bHLH) DNA-binding superfamily protein	1	***	AT5G57150.1	PF00010: Helix-loop-helix DNA-binding domain	IPR011598: Myc-type, basic helix-loop-helix (bHLH) domain	GO:0046983 MF: protein dimerization activity	G	PF00010	IPR011598	GO:0046983
QSRL12_N-_WM-800_5A	TraesCS5A01G533300.1	TraesCS5A02G533300.1	1116	5A	690560889	690566818	5929	690560889-690561008,690561080-690561253,690564119-690564511,690565587-690565646,690566450-690566818	basic helix-loop-helix (bHLH) DNA-binding superfamily protein	1	***	AT1G10585.1		IPR011598: Myc-type, basic helix-loop-helix (bHLH) domain	GO:0046983 MF: protein dimerization activity	G		IPR011598	GO:0046983
QSRL12_N-_WM-800_5A	TraesCS5A01G533400.1	TraesCS5A02G533400.1	1076	5A	690641180	690642316	1136	690641180-690641978,690642040-690642316	Translation initiation factor IF-2	1	--*	sp|P58002|IF2_LACLA				G
QSRL12_N-_WM-800_5A	TraesCS5A01G533500.1	TraesCS5A02G533500.1	1017	5A	690786435	690813684	27249	690786435-690786458,690786549-690786722,690811534-690811926,690812907-690812966,690813319-690813684	basic helix-loop-helix (bHLH) DNA-binding superfamily protein	1	***	AT1G10585.1		IPR011598: Myc-type, basic helix-loop-helix (bHLH) domain	GO:0046983 MF: protein dimerization activity	G		IPR011598	GO:0046983
QSRL12_N-_WM-800_5A	TraesCS5A01G533600.1	TraesCS5A02G533600.1	3136	5A	690944571	690947822	3251	690944571-690944848,690944965-690947822	Pentatricopeptide repeat-containing protein	1	***	tr|A0A1E5UPS4|A0A1E5UPS4_9POAL	PF01535: PPR repeat; PF13812: Pentatricopeptide repeat domain	IPR002885: Pentatricopeptide repeat; IPR011990: Tetratricopeptide-like helical domain	GO:0005515 MF: protein binding	G	PF01535; PF13812	IPR002885; IPR011990	GO:0005515
QSRL12_N-_WM-800_5A	TraesCS5A01G533700.1	TraesCS5A02G533700.1	1938	5A	690951260	690953286	2026	690951260-690953100,690953190-690953286	NBS-LRR disease resistance protein	1	***	tr|A0A089WZJ8|A0A089WZJ8_ORYRU	PF00931: NB-ARC domain	IPR002182: NB-ARC; IPR011991: Winged helix-turn-helix DNA-binding domain; IPR027417: P-loop containing nucleoside triphosphate hydrolase; IPR032675: Leucine-rich repeat domain, L domain-like	GO:0043531 MF: ADP binding	G	PF00931	IPR002182; IPR011991; IPR027417; IPR032675	GO:0043531
QSRL12_N-_WM-800_5A	TraesCS5A01G533800.3	TraesCS5A02G533800.3	2208	5A	690959878	690963416	3538	690959878-690960465,690960570-690960635,690961569-690961860,690962075-690962269,690962350-690963416	F-box family protein	1	--*	AT1G67390.1	PF08387: FBD	IPR001810: F-box domain; IPR006566: FBD domain; IPR032675: Leucine-rich repeat domain, L domain-like	GO:0005515 MF: protein binding	TE?	PF08387	IPR001810; IPR006566; IPR032675	GO:0005515
QSRL12_N-_WM-800_5A	TraesCS5A01G533900.1	TraesCS5A02G533900.1	1107	5A	691027167	691034591	7424	691027167-691027499,691030888-691031058,691033765-691033977,691034069-691034261,691034395-691034591	Basic helix loop helix (BHLH) family transcription factor	1	*-*	tr|A0A072TYH1|A0A072TYH1_MEDTR	PF00010: Helix-loop-helix DNA-binding domain	IPR011598: Myc-type, basic helix-loop-helix (bHLH) domain	GO:0046983 MF: protein dimerization activity	G	PF00010	IPR011598	GO:0046983
QSRL12_N-_WM-800_5A	TraesCS5A01G534000.1	TraesCS5A02G534000.1	1823	5A	691399290	691403138	3848	691399290-691400105,691401002-691401123,691401899-691402335,691402691-691403138	Cytochrome P450 family cinnamate 4-hydroxylase	1	***	tr|G7ZZA6|G7ZZA6_MEDTR	PF00067: Cytochrome P450	IPR001128: Cytochrome P450; IPR002401: Cytochrome P450, E-class, group I; IPR017972: Cytochrome P450, conserved site	GO:0005506 MF: iron ion binding;GO:0016705 MF: oxidoreductase activity, acting on paired donors, with incorporation or reduction of molecular oxygen;GO:0020037 MF: heme binding;GO:0055114 BP: oxidation-reduction process	G	PF00067	IPR001128; IPR002401; IPR017972	GO:0005506; GO:0016705; GO:0020037; GO:0055114
QSRL12_N-_WM-800_5A	TraesCS5A01G534100.3	TraesCS5A02G534100.3	3196	5A	691436456	691441801	5345	691436456-691436918,691437018-691437106,691437181-691437286,691437369-691437497,691437664-691437748,691437845-691437954,691438050-691438250,691438362-691438726,691438816-691438899,691438986-691439111,691439192-691439354,691439435-691439593,691439685-691439809,691439887-691440012,691440564-691440708,691440798-691440880,691440976-691441360,691441550-691441801	ATP-binding cassette transporter subfamily A member	1	***	tr|W0TS79|W0TS79_ACAMN	PF12698: ABC-2 family transporter protein; PF00005: ABC transporter	IPR003439: ABC transporter-like; IPR003593: AAA+ ATPase domain; IPR017871: ABC transporter, conserved site; IPR027417: P-loop containing nucleoside triphosphate hydrolase	GO:0005524 MF: ATP binding;GO:0016887 MF: ATPase activity	G	PF12698; PF00005	IPR003439; IPR003593; IPR017871; IPR027417	GO:0005524; GO:0016887
QSRL12_N-_WM-800_5A	TraesCS5A01G534200.1	TraesCS5A02G534200.1	1766	5A	691662361	691666052	3691	691662361-691662776,691662860-691662915,691663872-691663997,691664390-691664533,691664868-691665131,691665293-691666052	AT hook motif DNA-binding family protein	1	*-*	tr|A0A0K9NYX7|A0A0K9NYX7_ZOSMR	PF03479: Domain of unknown function (DUF296)	IPR005175: PPC domain		G	PF03479	IPR005175
QSRL12_N-_WM-800_5A	TraesCS5A01G534300.1	TraesCS5A02G534300.1	1824	5A	691669104	691671174	2070	691669104-691670168,691670279-691670548,691670686-691671174	Tubulin beta chain	1	***	tr|A5CFZ1|A5CFZ1_HORVV	PF00091: Tubulin/FtsZ family, GTPase domain; PF03953: Tubulin C-terminal domain	IPR000217: Tubulin; IPR002453: Beta tubulin; IPR003008: Tubulin/FtsZ, GTPase domain; IPR008280: Tubulin/FtsZ, C-terminal; IPR013838: Beta tubulin, autoregulation binding site; IPR017975: Tubulin, conserved site; IPR018316: Tubulin/FtsZ, 2-layer sandwich domain	GO:0003924 MF: GTPase activity;GO:0005200 MF: structural constituent of cytoskeleton;GO:0005525 MF: GTP binding;GO:0005874 CC: microtubule;GO:0007017 BP: microtubule-based process	G	PF00091; PF03953	IPR000217; IPR002453; IPR003008; IPR008280; IPR013838; IPR017975; IPR018316	GO:0003924; GO:0005200; GO:0005525; GO:0005874; GO:0007017
QSRL12_N-_WM-800_5A	TraesCS5A01G534400.1	TraesCS5A02G534400.1	878	5A	691676689	691678038	1349	691676689-691677300,691677388-691677517,691677903-691678038	MYB-related transcription factor	1	*-*	tr|A0A059PRX1|A0A059PRX1_SALMI	PF00249: Myb-like DNA-binding domain	IPR001005: SANT/Myb domain; IPR009057: Homeobox domain-like; IPR017877: Myb-like domain; IPR017930: Myb domain	GO:0003677 MF: DNA binding	G	PF00249	IPR001005; IPR009057; IPR017877; IPR017930	GO:0003677
QSRL12_N-_WM-800_5A	TraesCS5A01G534500.1	TraesCS5A02G534500.1	1440	5A	691792949	691794661	1712	691792949-691793555,691793644-691793714,691793797-691793949,691794053-691794661	Flavin-containing monooxygenase	1	***	tr|A0A1D5YFT3|A0A1D5YFT3_WHEAT	PF00743: Flavin-binding monooxygenase-like	IPR000960: Flavin monooxygenase FMO; IPR020946: Flavin monooxygenase-like; IPR023753: FAD/NAD(P)-binding domain	GO:0004499 MF: N,N-dimethylaniline monooxygenase activity;GO:0016491 MF: oxidoreductase activity;GO:0050660 MF: flavin adenine dinucleotide binding;GO:0050661 MF: NADP binding;GO:0055114 BP: oxidation-reduction process	G	PF00743	IPR000960; IPR020946; IPR023753	GO:0004499; GO:0016491; GO:0050660; GO:0050661; GO:0055114
QSRL12_N-_WM-800_5A	TraesCS5A01G534600.1	TraesCS5A02G534600.1	225	5A	691796553	691798209	1656	691796553-691796616,691796809-691796813,691797544-691797570,691798081-691798209	Glutamate-1-semialdehyde 2,1-aminomutase	1	--*	sp|B4S3Q6|GSA_PROA2				G
QSRL12_N-_WM-800_5A	TraesCS5A01G534700.1	TraesCS5A02G534700.1	552	5A	691812851	691813402	551	691812851-691813402	subtilase 4.12	1	--*	AT5G59090.3				G
QSRL12_N-_WM-800_5A	TraesCS5A01G534800.1	TraesCS5A02G534800.1	814	5A	691820781	691821702	921	691820781-691820846,691820955-691821702	F-box protein	1	*-*	tr|R7WFH9|R7WFH9_AEGTA	PF00646: F-box domain	IPR001810: F-box domain	GO:0005515 MF: protein binding	TE?	PF00646	IPR001810	GO:0005515
QSRL12_N-_WM-800_5A	TraesCS5A01G534900.1	TraesCS5A02G534900.1	2420	5A	691823971	691828569	4598	691823971-691824068,691824205-691825248,691826031-691826115,691826235-691826330,691826428-691826580,691826773-691826880,691827405-691827524,691827660-691827785,691827883-691827966,691828064-691828569	Signal recognition particle protein	1	*-*	tr|A0A0A0KIP4|A0A0A0KIP4_CUCSA	PF04086: Signal recognition particle, alpha subunit, N-terminal; PF02881: SRP54-type protein, helical bundle domain; PF00448: SRP54-type protein, GTPase domain	IPR000897: Signal recognition particle, SRP54 subunit, GTPase domain; IPR003593: AAA+ ATPase domain; IPR007222: Signal recognition particle receptor, alpha subunit, N-terminal; IPR011012: Longin-like domain; IPR013822: Signal recognition particle, SRP54 subunit, helical bundle; IPR027417: P-loop containing nucleoside triphosphate hydrolase	GO:0003924 MF: GTPase activity;GO:0005047 MF: signal recognition particle binding;GO:0005525 MF: GTP binding;GO:0005785 CC: signal recognition particle receptor complex;GO:0006614 BP: SRP-dependent cotranslational protein targeting to membrane;GO:0006810 BP: transport;GO:0006886 BP: intracellular protein transport	G	PF04086; PF02881; PF00448	IPR000897; IPR003593; IPR007222; IPR011012; IPR013822; IPR027417	GO:0003924; GO:0005047; GO:0005525; GO:0005785; GO:0006614; GO:0006810; GO:0006886
QSRL12_N-_WM-800_5A	TraesCS5A01G535000.1	TraesCS5A02G535000.1	1914	5A	691834107	691836020	1913	691834107-691836020	Scarecrow transcription factor family protein	1	***	tr|B9GPC6|B9GPC6_POPTR	PF03514: GRAS domain family	IPR005202: Transcription factor GRAS		G	PF03514	IPR005202
QSRL12_N-_WM-800_5A	TraesCS5A01G535100.1	TraesCS5A02G535100.1	450	5A	691976837	691977286	449	691976837-691977286	14 kDa proline-rich protein DC2.15	1	***	tr|M7YPJ9|M7YPJ9_TRIUA	PF14547: Hydrophobic seed protein	IPR016140: Bifunctional inhibitor/plant lipid transfer protein/seed storage helical domain; IPR027923: Hydrophobic seed protein		G	PF14547	IPR016140; IPR027923
QSRL12_N-_WM-800_5A	TraesCS5A01G535200.2	TraesCS5A02G535200.2	375	5A	691995022	691995475	453	691995022-691995162,691995242-691995475	Basic helix-loop-helix transcription factor	1	*-*	tr|A0A0H3YC37|A0A0H3YC37_SALMI				G
QSRL12_N-_WM-800_5A	TraesCS5A01G535300.1	TraesCS5A02G535300.1	429	5A	692057989	692058417	428	692057989-692058417	14 kDa proline-rich protein DC2.15	1	***	tr|M7YXZ3|M7YXZ3_TRIUA	PF14547: Hydrophobic seed protein	IPR016140: Bifunctional inhibitor/plant lipid transfer protein/seed storage helical domain; IPR027923: Hydrophobic seed protein		G	PF14547	IPR016140; IPR027923
QSRL12_N-_WM-800_5A	TraesCS5A01G535400.1	TraesCS5A02G535400.1	703	5A	692061961	692062810	849	692061961-692062062,692062210-692062810	14 kDa proline-rich protein DC2.15	1	***	tr|M7YXZ3|M7YXZ3_TRIUA	PF14547: Hydrophobic seed protein	IPR016140: Bifunctional inhibitor/plant lipid transfer protein/seed storage helical domain; IPR027923: Hydrophobic seed protein		G	PF14547	IPR016140; IPR027923
QSRL12_N-_WM-800_5A	TraesCS5A01G535500.1	TraesCS5A02G535500.1	507	5A	692163190	692163696	506	692163190-692163696	Cortical cell-delineating protein	1	***	tr|M7ZJ93|M7ZJ93_TRIUA	PF14547: Hydrophobic seed protein	IPR016140: Bifunctional inhibitor/plant lipid transfer protein/seed storage helical domain; IPR027923: Hydrophobic seed protein		G	PF14547	IPR016140; IPR027923
QSRL12_N-_WM-800_5A	TraesCS5A01G535600.1	TraesCS5A02G535600.1	432	5A	692179351	692179782	431	692179351-692179782	Cortical cell-delineating protein	1	***	tr|M7ZAD2|M7ZAD2_TRIUA	PF14547: Hydrophobic seed protein	IPR016140: Bifunctional inhibitor/plant lipid transfer protein/seed storage helical domain; IPR027923: Hydrophobic seed protein		G	PF14547	IPR016140; IPR027923
QSRL12_N-_WM-800_5A	TraesCS5A01G535700.1	TraesCS5A02G535700.1	381	5A	692236726	692237106	380	692236726-692237106	Cortical cell-delineating protein	1	***	tr|R7WB03|R7WB03_AEGTA	PF14547: Hydrophobic seed protein	IPR016140: Bifunctional inhibitor/plant lipid transfer protein/seed storage helical domain; IPR027923: Hydrophobic seed protein		G	PF14547	IPR016140; IPR027923
QSRL12_N-_WM-800_5A	TraesCS5A01G535800.1	TraesCS5A02G535800.1	405	5A	692261839	692262243	404	692261839-692262243	Cortical cell-delineating protein	1	***	tr|M8B3C5|M8B3C5_TRIUA	PF14547: Hydrophobic seed protein	IPR016140: Bifunctional inhibitor/plant lipid transfer protein/seed storage helical domain; IPR027923: Hydrophobic seed protein		G	PF14547	IPR016140; IPR027923
QSRL12_N-_WM-800_5A	TraesCS5A01G535900.1	TraesCS5A02G535900.1	1407	5A	692371595	692373001	1406	692371595-692373001	HXXXD-type acyl-transferase family protein	1	***	tr|A0A061G6B9|A0A061G6B9_THECC	PF02458: Transferase family	IPR003480: Transferase	GO:0016747 MF: transferase activity, transferring acyl groups other than amino-acyl groups	G	PF02458	IPR003480	GO:0016747
QSRL12_N-_WM-800_5A	TraesCS5A01G536000.1	TraesCS5A02G536000.1	522	5A	692541486	692542007	521	692541486-692542007	Protein MIZU-KUSSEI 1	1	***	tr|A0A1E5W6L1|A0A1E5W6L1_9POAL	PF04759: Protein of unknown function, DUF617	IPR006460: Protein MIZU-KUSSEI 1-like, plant		G	PF04759	IPR006460
QSRL12_N-_WM-800_5A	TraesCS5A01G536100.1	TraesCS5A02G536100.1	959	5A	692544842	692553013	8171	692544842-692545298,692552512-692553013	Zinc finger (CCCH-type/C3HC4-type RING finger) family protein	1	--*	AT5G06420.2				TE?
QSRL12_N-_WM-800_5A	TraesCS5A01G536200.1	TraesCS5A02G536200.1	693	5A	692770922	692771614	692	692770922-692771614	Error-prone DNA polymerase	1	--*	sp|Q7UXK9|DNAE2_RHOBA				G
QSRL12_N-_WM-800_5A	TraesCS5A01G536300.1	TraesCS5A02G536300.1	270	5A	692787250	692787653	403	692787250-692787429,692787564-692787653	Flavin-containing monooxygenase	1	*-*	tr|A0A1D5XMT2|A0A1D5XMT2_WHEAT		IPR023753: FAD/NAD(P)-binding domain	GO:0016491 MF: oxidoreductase activity;GO:0055114 BP: oxidation-reduction process	G		IPR023753	GO:0016491; GO:0055114
QSRL12_N-_WM-800_5A	TraesCS5A01G536500.2	TraesCS5A02G536500.2	1736	5A	692844664	692847674	3010	692844664-692845343,692845438-692845576,692845704-692845786,692846259-692846408,692846869-692846939,692847062-692847674	Flavin-containing monooxygenase	1	***	tr|A0A1D5YGG7|A0A1D5YGG7_WHEAT	PF00743: Flavin-binding monooxygenase-like	IPR000960: Flavin monooxygenase FMO; IPR020946: Flavin monooxygenase-like; IPR023753: FAD/NAD(P)-binding domain	GO:0004499 MF: N,N-dimethylaniline monooxygenase activity;GO:0016491 MF: oxidoreductase activity;GO:0050660 MF: flavin adenine dinucleotide binding;GO:0050661 MF: NADP binding;GO:0055114 BP: oxidation-reduction process	G	PF00743	IPR000960; IPR020946; IPR023753	GO:0004499; GO:0016491; GO:0050660; GO:0050661; GO:0055114
QSRL12_N-_WM-800_5A	TraesCS5A01G536600.1	TraesCS5A02G536600.1	1237	5A	692884083	692895374	11291	692884083-692884399,692884505-692884681,692885231-692885384,692885475-692885557,692886206-692886367,692886463-692886533,692895102-692895374	Flavin-containing monooxygenase	1	***	tr|A0A1D5YGG5|A0A1D5YGG5_WHEAT	PF00743: Flavin-binding monooxygenase-like	IPR000960: Flavin monooxygenase FMO; IPR020946: Flavin monooxygenase-like; IPR023753: FAD/NAD(P)-binding domain	GO:0004499 MF: N,N-dimethylaniline monooxygenase activity;GO:0016491 MF: oxidoreductase activity;GO:0050660 MF: flavin adenine dinucleotide binding;GO:0050661 MF: NADP binding;GO:0055114 BP: oxidation-reduction process	G	PF00743	IPR000960; IPR020946; IPR023753	GO:0004499; GO:0016491; GO:0050660; GO:0050661; GO:0055114
QSRL12_N-_WM-800_5A	TraesCS5A01G536700.1	TraesCS5A02G536700.1	2791	5A	693296486	693301359	4873	693296486-693296873,693297018-693297153,693297428-693297559,693297654-693297972,693299544-693301359	T-box transcription factor, putative (DUF863)	1	*-*	AT1G26620.1	PF05904: Plant protein of unknown function (DUF863)	IPR008581: Protein of unknown function DUF863, plant		G	PF05904	IPR008581
QSRL12_N-_WM-800_5A	TraesCS5A01G536800.1	TraesCS5A02G536800.1	579	5A	693307794	693308372	578	693307794-693308372	C2H2-like zinc finger protein	1	***	tr|A0A061FCE2|A0A061FCE2_THECC				TE?
QSRL12_N-_WM-800_5A	TraesCS5A01G536900.1	TraesCS5A02G536900.1	399	5A	693606562	693606960	398	693606562-693606960	peptidylprolyl cis/trans isomerase, NIMA-interacting 1	1	--*	AT2G18040.1				G
QSRL12_N-_WM-800_5A	TraesCS5A01G537000.1	TraesCS5A02G537000.1	2835	5A	693625968	693632648	6680	693625968-693626538,693628248-693628601,693629354-693629426,693629837-693630273,693630578-693630733,693630924-693631091,693631268-693631408,693631505-693631720,693631808-693631921,693632044-693632648	Oxysterol-binding protein	1	***	tr|C3SAC1|C3SAC1_BRADI	PF15413: Pleckstrin homology domain; PF01237: Oxysterol-binding protein	IPR000648: Oxysterol-binding protein; IPR001849: Pleckstrin homology domain; IPR011993: PH domain-like		G	PF15413; PF01237	IPR000648; IPR001849; IPR011993
QSRL12_N-_WM-800_5A	TraesCS5A01G537100.1	TraesCS5A02G537100.1	2090	5A	693632703	693642408	9705	693632703-693633787,693641404-693642408	Nitrate transporter 1.1	1	***	tr|E5G6Y6|E5G6Y6_CUCSA	PF00854: POT family	IPR000109: Proton-dependent oligopeptide transporter family; IPR018456: PTR2 family proton/oligopeptide symporter, conserved site; IPR020846: Major facilitator superfamily domain	GO:0005215 MF: transporter activity;GO:0006810 BP: transport;GO:0006857 BP: oligopeptide transport;GO:0016020 CC: membrane	G	PF00854	IPR000109; IPR018456; IPR020846	GO:0005215; GO:0006810; GO:0006857; GO:0016020
QSRL12_N-_WM-800_5A	TraesCS5A01G537200.1	TraesCS5A02G537200.1	198	5A	693657714	693658092	378	693657714-693657771,693657953-693658092	Very low-density lipoprotein receptor	1	--*	sp|P35953|VLDLR_RABIT				G
QSRL12_N-_WM-800_5A	TraesCS5A01G537300.1	TraesCS5A02G537300.1	486	5A	693673421	693674644	1223	693673421-693673537,693673664-693673778,693674303-693674493,693674582-693674644	Expansin protein	1	***	tr|Q14F61|Q14F61_WHEAT	PF03330: Lytic transglycolase; PF01357: Pollen allergen	IPR005795: Major pollen allergen Lol pI; IPR007112: Expansin/pollen allergen, DPBB domain; IPR007117: Expansin, cellulose-binding-like domain; IPR007118: Expansin/Lol pI; IPR009009: RlpA-like protein, double-psi beta-barrel domain	GO:0005576 CC: extracellular region;GO:0019953 BP: sexual reproduction	G	PF03330; PF01357	IPR005795; IPR007112; IPR007117; IPR007118; IPR009009	GO:0005576; GO:0019953
QSRL12_N-_WM-800_5A	TraesCS5A01G537400.1	TraesCS5A02G537400.1	567	5A	693848403	693849566	1163	693848403-693848511,693848623-693848885,693849272-693849355,693849456-693849566	Sentrin-specific protease	1	--*	sp|Q09353|SENP_CAEEL	PF02902: Ulp1 protease family, C-terminal catalytic domain	IPR003653: Ulp1 protease family, C-terminal catalytic domain	GO:0006508 BP: proteolysis;GO:0008234 MF: cysteine-type peptidase activity	G	PF02902	IPR003653	GO:0006508; GO:0008234
QSRL12_N-_WM-800_5A	TraesCS5A01G537500.1	TraesCS5A02G537500.1	195	5A	693881109	693881303	194	693881109-693881303	Protein phosphatase 2C family protein	1	--*	AT3G16800.5				G
QSRL12_N-_WM-800_5A	TraesCS5A01G537600.1	TraesCS5A02G537600.1	1053	5A	694510675	694511811	1136	694510675-694511375,694511460-694511811	Myb/SANT-like DNA-binding domain protein	1	*-*	tr|A0A072VJB5|A0A072VJB5_MEDTR	PF12776: Myb/SANT-like DNA-binding domain	IPR024752: Myb/SANT-like domain		TE?	PF12776	IPR024752
QSRL12_N-_WM-800_5A	TraesCS5A01G537700.1	TraesCS5A02G537700.1	2337	5A	694531263	694537577	6314	694531263-694531591,694531721-694532559,694535860-694535952,694536036-694536217,694536327-694536537,694536625-694536862,694536958-694537117,694537293-694537577	Serine/threonine-protein kinase	1	***	tr|A0A1D5YRQ9|A0A1D5YRQ9_WHEAT	PF01453: D-mannose binding lectin; PF00954: S-locus glycoprotein domain; PF08276: PAN-like domain; PF07714: Protein tyrosine kinase	IPR000719: Protein kinase domain; IPR000858: S-locus glycoprotein domain; IPR001245: Serine-threonine/tyrosine-protein kinase, catalytic domain; IPR001480: Bulb-type lectin domain; IPR003609: PAN/Apple domain; IPR008271: Serine/threonine-protein kinase, active site; IPR011009: Protein kinase-like domain; IPR017441: Protein kinase, ATP binding site; IPR024171: S-receptor-like serine/threonine-prot…	GO:0004672 MF: protein kinase activity;GO:0004674 MF: protein serine/threonine kinase activity;GO:0005524 MF: ATP binding;GO:0006468 BP: protein phosphorylation;GO:0048544 BP: recognition of pollen	G	PF01453; PF00954; PF08276; PF07714	IPR000719; IPR000858; IPR001245; IPR001480; IPR003609; IPR008271; IPR011009; IPR017441; IPR024171	GO:0004672; GO:0004674; GO:0005524; GO:0006468; GO:0048544
QSRL12_N-_WM-800_5A	TraesCS5A01G537800.1	TraesCS5A02G537800.1	2520	5A	694551658	694557982	6324	694551658-694552990,694556256-694556357,694556432-694556622,694556732-694556942,694557030-694557267,694557363-694557522,694557698-694557982	Serine/threonine-protein kinase	1	***	tr|A0A1B6QJV5|A0A1B6QJV5_SORBI	PF01453: D-mannose binding lectin; PF00954: S-locus glycoprotein domain; PF08276: PAN-like domain; PF07714: Protein tyrosine kinase	IPR000719: Protein kinase domain; IPR000858: S-locus glycoprotein domain; IPR001245: Serine-threonine/tyrosine-protein kinase, catalytic domain; IPR001480: Bulb-type lectin domain; IPR003609: PAN/Apple domain; IPR008271: Serine/threonine-protein kinase, active site; IPR011009: Protein kinase-like domain; IPR017441: Protein kinase, ATP binding site; IPR024171: S-receptor-like serine/threonine-prot…	GO:0004672 MF: protein kinase activity;GO:0004674 MF: protein serine/threonine kinase activity;GO:0005524 MF: ATP binding;GO:0006468 BP: protein phosphorylation;GO:0048544 BP: recognition of pollen	G	PF01453; PF00954; PF08276; PF07714	IPR000719; IPR000858; IPR001245; IPR001480; IPR003609; IPR008271; IPR011009; IPR017441; IPR024171	GO:0004672; GO:0004674; GO:0005524; GO:0006468; GO:0048544
QSRL12_N-_WM-800_5A	TraesCS5A01G537900.1	TraesCS5A02G537900.1	2750	5A	694572003	694579717	7714	694572003-694573361,694577787-694577888,694577963-694578153,694578263-694578473,694578561-694578798,694578894-694579053,694579229-694579717	Serine/threonine-protein kinase	1	***	tr|Q0J9T9|Q0J9T9_ORYSJ	PF01453: D-mannose binding lectin; PF00954: S-locus glycoprotein domain; PF08276: PAN-like domain; PF07714: Protein tyrosine kinase	IPR000719: Protein kinase domain; IPR000858: S-locus glycoprotein domain; IPR001245: Serine-threonine/tyrosine-protein kinase, catalytic domain; IPR001480: Bulb-type lectin domain; IPR003609: PAN/Apple domain; IPR008271: Serine/threonine-protein kinase, active site; IPR011009: Protein kinase-like domain; IPR017441: Protein kinase, ATP binding site; IPR024171: S-receptor-like serine/threonine-prot…	GO:0004672 MF: protein kinase activity;GO:0004674 MF: protein serine/threonine kinase activity;GO:0005524 MF: ATP binding;GO:0006468 BP: protein phosphorylation;GO:0048544 BP: recognition of pollen	G	PF01453; PF00954; PF08276; PF07714	IPR000719; IPR000858; IPR001245; IPR001480; IPR003609; IPR008271; IPR011009; IPR017441; IPR024171	GO:0004672; GO:0004674; GO:0005524; GO:0006468; GO:0048544
QSRL12_N-_WM-800_5A	TraesCS5A01G538000.1	TraesCS5A02G538000.1	1385	5A	694758331	694760964	2633	694758331-694758711,694758822-694758931,694759651-694759835,694760256-694760964	Expansin protein	1	***	tr|Q14F61|Q14F61_WHEAT	PF03330: Lytic transglycolase; PF01357: Pollen allergen	IPR005795: Major pollen allergen Lol pI; IPR007112: Expansin/pollen allergen, DPBB domain; IPR007117: Expansin, cellulose-binding-like domain; IPR007118: Expansin/Lol pI; IPR009009: RlpA-like protein, double-psi beta-barrel domain	GO:0005576 CC: extracellular region;GO:0019953 BP: sexual reproduction	G	PF03330; PF01357	IPR005795; IPR007112; IPR007117; IPR007118; IPR009009	GO:0005576; GO:0019953
QSRL12_N-_WM-800_5A	TraesCS5A01G538100.1	TraesCS5A02G538100.1	1308	5A	694962017	694969186	7169	694962017-694962163,694962263-694962346,694963064-694963086,694963603-694963636,694963711-694963769,694964004-694964118,694964212-694964249,694964372-694964469,694964586-694964641,694966487-694966775,694966998-694967113,694967632-694967688,694968492-694968557,694968843-694968917,694969136-694969186	2-phosphoglycerate kinase, putative, expressed	1	***	tr|Q10T36|Q10T36_ORYSJ		IPR027417: P-loop containing nucleoside triphosphate hydrolase		G		IPR027417
QSRL12_N-_WM-800_5A	TraesCS5A01G538200.1	TraesCS5A02G538200.1	7636	5A	694971287	694990417	19130	694971287-694971749,694971844-694971945,694972033-694972278,694972575-694972706,694972798-694972902,694972979-694973170,694973262-694973415,694974269-694974330,694974442-694974588,694974737-694974784,694975463-694975591,694975675-694975821,694976399-694976479,694976677-694976781,694977036-694977136,694977268-694977394,694977975-694978091,694978173-694978250,694978629-694978673,694979470-694979586…	CCR4-NOT transcription complex subunit 1	1	***	tr|A0A1D1YZA2|A0A1D1YZA2_9ARAE	PF16418: CCR4-NOT transcription complex subunit 1 HEAT repeat; PF16417: CCR4-NOT transcription complex subunit 1 TTP binding domain; PF16415: CCR4-NOT transcription complex subunit 1 CAF1-binding domain; PF12842: Domain of unknown function (DUF3819); PF04054: CCR4-Not complex component, Not1	IPR007196: CCR4-Not complex component, Not1, C-terminal; IPR024557: CCR4-Not complex, Not1 subunit, domain of unknown function DUF3819; IPR032191: CCR4-NOT transcription complex subunit 1, CAF1-binding domain; IPR032193: CCR4-NOT transcription complex subunit 1, TTP binding domain; IPR032194: CCR4-NOT transcription complex subunit 1, HEAT repeat		G	PF16418; PF16417; PF16415; PF12842; PF04054	IPR007196; IPR024557; IPR032191; IPR032193; IPR032194
QSRL12_N-_WM-800_5A	TraesCS5A01G538300.1	TraesCS5A02G538300.1	900	5A	696326572	696327867	1295	696326572-696326760,696326762-696327087,696327383-696327455,696327556-696327867	Myb/SANT-like DNA-binding domain protein	1	***	tr|G7JXJ8|G7JXJ8_MEDTR	PF12776: Myb/SANT-like DNA-binding domain	IPR024752: Myb/SANT-like domain		TE?	PF12776	IPR024752
QSRL12_N-_WM-800_5A	TraesCS5A01G538400.1	TraesCS5A02G538400.1	786	5A	696849739	696850524	785	696849739-696850524	Chaperone protein ClpB	1	*-*	tr|A0A1D1YMN5|A0A1D1YMN5_9ARAE		IPR027417: P-loop containing nucleoside triphosphate hydrolase		G		IPR027417
QSRL12_N-_WM-800_5A	TraesCS5A01G538500.1	TraesCS5A02G538500.1	786	5A	696888852	696889637	785	696888852-696889637	Chaperone protein ClpB	1	*-*	tr|A0A1D1YMN5|A0A1D1YMN5_9ARAE		IPR027417: P-loop containing nucleoside triphosphate hydrolase		G		IPR027417
QSRL12_N-_WM-800_5A	TraesCS5A01G538600.1	TraesCS5A02G538600.1	1793	5A	696924777	696926730	1953	696924777-696925767,696925929-696926730	GATA transcription factor	1	***	tr|A0A059PZL4|A0A059PZL4_9POAL	PF00320: GATA zinc finger	IPR000679: Zinc finger, GATA-type; IPR013088: Zinc finger, NHR/GATA-type	GO:0003700 MF: transcription factor activity, sequence-specific DNA binding;GO:0006355 BP: regulation of transcription, DNA-templated;GO:0008270 MF: zinc ion binding;GO:0043565 MF: sequence-specific DNA binding	G	PF00320	IPR000679; IPR013088	GO:0003700; GO:0006355; GO:0008270; GO:0043565
QSRL12_N-_WM-800_5A	TraesCS5A01G538700.1	TraesCS5A02G538700.1	2384	5A	697051693	697054743	3050	697051693-697053974,697054642-697054743	Matrix metalloproteinase	1	***	tr|G7JW40|G7JW40_MEDTR	PF01471: Putative peptidoglycan binding domain; PF00413: Matrixin	IPR001818: Peptidase M10, metallopeptidase; IPR002477: Peptidoglycan binding-like; IPR006026: Peptidase, metallopeptidase; IPR021158: Peptidase M10A, cysteine switch, zinc binding site; IPR021190: Peptidase M10A; IPR024079: Metallopeptidase, catalytic domain	GO:0004222 MF: metalloendopeptidase activity;GO:0006508 BP: proteolysis;GO:0008237 MF: metallopeptidase activity;GO:0008270 MF: zinc ion binding;GO:0031012 CC: extracellular matrix	G	PF01471; PF00413	IPR001818; IPR002477; IPR006026; IPR021158; IPR021190; IPR024079	GO:0004222; GO:0006508; GO:0008237; GO:0008270; GO:0031012
QSRL12_N-_WM-800_5A	TraesCS5A01G538800.1	TraesCS5A02G538800.1	1201	5A	697068423	697069623	1200	697068423-697069623	L-gulonolactone oxidase	1	***	tr|R7WBB6|R7WBB6_AEGTA	PF04030: D-arabinono-1,4-lactone oxidase	IPR007173: D-arabinono-1,4-lactone oxidase; IPR010030: L-gulonolactone oxidase, plant	GO:0003885 MF: D-arabinono-1,4-lactone oxidase activity;GO:0016020 CC: membrane;GO:0055114 BP: oxidation-reduction process	G	PF04030	IPR007173; IPR010030	GO:0003885; GO:0016020; GO:0055114
QSRL12_N-_WM-800_5A	TraesCS5A01G538900.1	TraesCS5A02G538900.1	954	5A	697132229	697133613	1384	697132229-697132593,697133025-697133613	L-gulonolactone oxidase	1	***	tr|N1R0Z3|N1R0Z3_AEGTA	PF04030: D-arabinono-1,4-lactone oxidase	IPR007173: D-arabinono-1,4-lactone oxidase	GO:0003885 MF: D-arabinono-1,4-lactone oxidase activity;GO:0016020 CC: membrane;GO:0055114 BP: oxidation-reduction process	G	PF04030	IPR007173	GO:0003885; GO:0016020; GO:0055114
QSRL12_N-_WM-800_5A	TraesCS5A01G539000.1	TraesCS5A02G539000.1	969	5A	697282976	697284049	1073	697282976-697283224,697283303-697283814,697283842-697284049	L-gulonolactone oxidase	1	***	tr|M8BWV2|M8BWV2_AEGTA				G
QSRL12_N-_WM-800_5A	TraesCS5A01G539100.1	TraesCS5A02G539100.1	2097	5A	697548052	697553855	5803	697548052-697548862,697552570-697553855	L-gulonolactone oxidase	1	***	tr|M8BKF8|M8BKF8_AEGTA	PF01565: FAD binding domain; PF04030: D-arabinono-1,4-lactone oxidase	IPR006094: FAD linked oxidase, N-terminal; IPR007173: D-arabinono-1,4-lactone oxidase; IPR010030: L-gulonolactone oxidase, plant; IPR016166: FAD-binding, type 2; IPR016167: FAD-binding, type 2, subdomain 1; IPR016169: CO dehydrogenase flavoprotein-like, FAD-binding, subdomain 2	GO:0003824 MF: catalytic activity;GO:0003885 MF: D-arabinono-1,4-lactone oxidase activity;GO:0016020 CC: membrane;GO:0016491 MF: oxidoreductase activity;GO:0016614 MF: oxidoreductase activity, acting on CH-OH group of donors;GO:0050660 MF: flavin adenine dinucleotide binding;GO:0055114 BP: oxidation-reduction process	G	PF01565; PF04030	IPR006094; IPR007173; IPR010030; IPR016166; IPR016167; IPR016169	GO:0003824; GO:0003885; GO:0016020; GO:0016491; GO:0016614; GO:0050660; GO:0055114
QSRL12_N-_WM-800_5A	TraesCS5A01G539200.1	TraesCS5A02G539200.1	789	5A	697625749	697626963	1214	697625749-697625838,697625965-697626114,697626415-697626963	Extracellular matrix-binding protein ebh	1	--*	sp|A8Z414|EBH_STAAT				G
QSRL12_N-_WM-800_5A	TraesCS5A01G539300.1	TraesCS5A02G539300.1	753	5A	697650206	697650958	752	697650206-697650958	Oxygen-regulated protein 1	1	--*	sp|P56715|RP1_HUMAN				G
QSRL12_N-_WM-800_5A	TraesCS5A01G539400.1	TraesCS5A02G539400.1	1057	5A	697688632	697689688	1056	697688632-697689688	senescence regulator (Protein of unknown function, DUF584)	1	*-*	AT3G15040.1	PF04520: Senescence regulator	IPR007608: Senescence regulator S40		G	PF04520	IPR007608
QSRL12_N-_WM-800_5A	TraesCS5A01G539500.1	TraesCS5A02G539500.1	4276	5A	697721915	697728419	6504	697721915-697722199,697722293-697722386,697722488-697722570,697722669-697722889,697723041-697723179,697723411-697723493,697723627-697723839,697723925-697724281,697724356-697724527,697724766-697724957,697725041-697725247,697725343-697725435,697725537-697725736,697725851-697726378,697726622-697726702,697726794-697726879,697726952-697727605,697727708-697727858,697727983-697728419	WD repeat-containing protein	1	***	tr|A0A0K9PVD2|A0A0K9PVD2_ZOSMR	PF00400: WD domain, G-beta repeat	IPR001680: WD40 repeat; IPR015943: WD40/YVTN repeat-like-containing domain; IPR017986: WD40-repeat-containing domain; IPR019775: WD40 repeat, conserved site	GO:0005515 MF: protein binding	G	PF00400	IPR001680; IPR015943; IPR017986; IPR019775	GO:0005515
QSRL12_N-_WM-800_5A	TraesCS5A01G539600.1	TraesCS5A02G539600.1	570	5A	697752401	697753788	1387	697752401-697752627,697752781-697752914,697753580-697753788	2-oxoglutarate (2OG) and Fe(II)-dependent oxygenase superfamily protein	1	***	tr|Q9SB33|Q9SB33_ARATH	PF14226: non-haem dioxygenase in morphine synthesis N-terminal; PF03171: 2OG-Fe(II) oxygenase superfamily	IPR005123: Oxoglutarate/iron-dependent dioxygenase; IPR026992: Non-haem dioxygenase N-terminal domain; IPR027443: Isopenicillin N synthase-like	GO:0016491 MF: oxidoreductase activity;GO:0055114 BP: oxidation-reduction process	G	PF14226; PF03171	IPR005123; IPR026992; IPR027443	GO:0016491; GO:0055114
QSRL12_N-_WM-800_5A	TraesCS5A01G539700.2	TraesCS5A02G539700.2	1353	5A	697759691	697761458	1767	697759691-697760145,697760283-697760607,697760710-697760957,697761134-697761458	2-oxoglutarate (2OG) and Fe(II)-dependent oxygenase superfamily protein	1	***	tr|F4I629|F4I629_ARATH	PF14226: non-haem dioxygenase in morphine synthesis N-terminal; PF03171: 2OG-Fe(II) oxygenase superfamily	IPR005123: Oxoglutarate/iron-dependent dioxygenase; IPR026992: Non-haem dioxygenase N-terminal domain; IPR027443: Isopenicillin N synthase-like	GO:0016491 MF: oxidoreductase activity;GO:0055114 BP: oxidation-reduction process	G	PF14226; PF03171	IPR005123; IPR026992; IPR027443	GO:0016491; GO:0055114
QSRL12_N-_WM-800_5A	TraesCS5A01G539800.1	TraesCS5A02G539800.1	1315	5A	697761698	697763486	1788	697761698-697762188,697762332-697762656,697762900-697763147,697763236-697763486	2-oxoglutarate (2OG) and Fe(II)-dependent oxygenase superfamily protein	1	***	tr|Q9SB33|Q9SB33_ARATH	PF14226: non-haem dioxygenase in morphine synthesis N-terminal; PF03171: 2OG-Fe(II) oxygenase superfamily	IPR005123: Oxoglutarate/iron-dependent dioxygenase; IPR026992: Non-haem dioxygenase N-terminal domain; IPR027443: Isopenicillin N synthase-like	GO:0016491 MF: oxidoreductase activity;GO:0055114 BP: oxidation-reduction process	G	PF14226; PF03171	IPR005123; IPR026992; IPR027443	GO:0016491; GO:0055114
QSRL12_N-_WM-800_5A	TraesCS5A01G539900.1	TraesCS5A02G539900.1	957	5A	697764054	697765721	1667	697764054-697764296,697764440-697764764,697765128-697765373,697765579-697765721	2-oxoglutarate (2OG) and Fe(II)-dependent oxygenase superfamily protein	1	***	tr|F4I629|F4I629_ARATH	PF14226: non-haem dioxygenase in morphine synthesis N-terminal; PF03171: 2OG-Fe(II) oxygenase superfamily	IPR005123: Oxoglutarate/iron-dependent dioxygenase; IPR026992: Non-haem dioxygenase N-terminal domain; IPR027443: Isopenicillin N synthase-like	GO:0016491 MF: oxidoreductase activity;GO:0055114 BP: oxidation-reduction process	G	PF14226; PF03171	IPR005123; IPR026992; IPR027443	GO:0016491; GO:0055114
QSRL12_N-_WM-800_5A	TraesCS5A01G540000.1	TraesCS5A02G540000.1	345	5A	697766196	697767616	1420	697766196-697766276,697766786-697766944,697767394-697767469,697767588-697767616	DNA-directed RNA polymerase subunit	1	***	tr|A0A1D5YQB4|A0A1D5YQB4_WHEAT	PF02150: RNA polymerases M/15 Kd subunit; PF01096: Transcription factor S-II (TFIIS)	IPR001222: Zinc finger, TFIIS-type; IPR001529: DNA-directed RNA polymerase, M/15kDa subunit; IPR012164: DNA-directed RNA polymerase subunit/transcription factor S; IPR019761: DNA-directed RNA polymerase M, 15kDa subunit, conserved site	GO:0003676 MF: nucleic acid binding;GO:0006351 BP: transcription, DNA-templated;GO:0008270 MF: zinc ion binding	G	PF02150; PF01096	IPR001222; IPR001529; IPR012164; IPR019761	GO:0003676; GO:0006351; GO:0008270
QSRL12_N-_WM-800_5A	TraesCS5A01G540100.2	TraesCS5A02G540100.2	2988	5A	697771440	697778430	6990	697771440-697772153,697772360-697772498,697773246-697774155,697774237-697774389,697775387-697775494,697775581-697775633,697775702-697775820,697776013-697776098,697776426-697776481,697776553-697776671,697776879-697776964,697777204-697777262,697777334-697777452,697777846-697777940,697778259-697778430	PHD-finger protein	1	*-*	tr|G7INA4|G7INA4_MEDTR		IPR001005: SANT/Myb domain; IPR001965: Zinc finger, PHD-type; IPR011011: Zinc finger, FYVE/PHD-type; IPR013083: Zinc finger, RING/FYVE/PHD-type; IPR017877: Myb-like domain	GO:0005515 MF: protein binding;GO:0008270 MF: zinc ion binding	G		IPR001005; IPR001965; IPR011011; IPR013083; IPR017877	GO:0005515; GO:0008270
QSRL12_N-_WM-800_5A	TraesCS5A01G540200.1	TraesCS5A02G540200.1	420	5A	697858215	697858634	419	697858215-697858634	Cytochrome P450	1	*-*	tr|A0A118JYX1|A0A118JYX1_CYNCS	PF00067: Cytochrome P450	IPR001128: Cytochrome P450; IPR002401: Cytochrome P450, E-class, group I	GO:0005506 MF: iron ion binding;GO:0016705 MF: oxidoreductase activity, acting on paired donors, with incorporation or reduction of molecular oxygen;GO:0020037 MF: heme binding;GO:0055114 BP: oxidation-reduction process	G	PF00067	IPR001128; IPR002401	GO:0005506; GO:0016705; GO:0020037; GO:0055114
QSRL12_N-_WM-800_5A	TraesCS5A01G540300.1	TraesCS5A02G540300.1	1495	5A	697878594	697880675	2081	697878594-697879089,697879265-697879646,697879745-697879891,697880005-697880054,697880163-697880220,697880314-697880675	auxin canalization protein (DUF828)	1	***	AT4G17350.1	PF05703: Auxin canalisation; PF08458: Plant pleckstrin homology-like region	IPR008546: Domain of unknown function DUF828; IPR011993: PH domain-like; IPR013666: Pleckstrin-like, plant		G	PF05703; PF08458	IPR008546; IPR011993; IPR013666
QSRL12_N-_WM-800_5A	TraesCS5A01G540400.1	TraesCS5A02G540400.1	986	5A	697880912	697887556	6644	697880912-697881058,697881383-697881469,697885718-697885816,697886253-697886412,697886507-697886580,697886697-697886847,697887195-697887307,697887402-697887556	Methionyl-tRNA formyltransferase	1	*-*	tr|I0YT94|I0YT94_COCSC	PF00551: Formyl transferase	IPR002376: Formyl transferase, N-terminal; IPR004810: Formyltetrahydrofolate deformylase	GO:0006189 BP: 'de novo' IMP biosynthetic process;GO:0008864 MF: formyltetrahydrofolate deformylase activity;GO:0009058 BP: biosynthetic process;GO:0016742 MF: hydroxymethyl-, formyl- and related transferase activity	G	PF00551	IPR002376; IPR004810	GO:0006189; GO:0008864; GO:0009058; GO:0016742
QSRL12_N-_WM-800_5A	TraesCS5A01G540500.1	TraesCS5A02G540500.1	1116	5A	697882916	697884759	1843	697882916-697883218,697883365-697883743,697883851-697883994,697884183-697884232,697884372-697884429,697884578-697884759	auxin canalization protein (DUF828)	1	***	AT4G17350.1	PF05703: Auxin canalisation; PF08458: Plant pleckstrin homology-like region	IPR008546: Domain of unknown function DUF828; IPR011993: PH domain-like; IPR013666: Pleckstrin-like, plant		G	PF05703; PF08458	IPR008546; IPR011993; IPR013666
QSRL12_N-_WM-800_5A	TraesCS5A01G540700.1	TraesCS5A02G540700.1	198	5A	697894066	697894361	295	697894066-697894244,697894343-697894361	Transmembrane protein, putative	1	***	tr|G7JIU9|G7JIU9_MEDTR				G
QSRL12_N-_WM-800_5A	TraesCS5A01G540800.1	TraesCS5A02G540800.1	4243	5A	697896773	697901981	5208	697896773-697900110,697900311-697900805,697901572-697901981	Coatomer subunit alpha	1	***	tr|A0A1D5YFX0|A0A1D5YFX0_WHEAT	PF00400: WD domain, G-beta repeat; PF04053: Coatomer WD associated region; PF06957: Coatomer (COPI) alpha subunit C-terminus	IPR001680: WD40 repeat; IPR006692: Coatomer, WD associated region; IPR010714: Coatomer, alpha subunit, C-terminal; IPR011048: Cytochrome cd1-nitrite reductase-like, haem d1 domain; IPR011990: Tetratricopeptide-like helical domain; IPR015943: WD40/YVTN repeat-like-containing domain; IPR016391: Coatomer alpha subunit; IPR017986: WD40-repeat-containing domain; IPR019775: WD40 repeat, conserved site;…	GO:0005198 MF: structural molecule activity;GO:0005515 MF: protein binding;GO:0006886 BP: intracellular protein transport;GO:0016192 BP: vesicle-mediated transport;GO:0030117 CC: membrane coat;GO:0030126 CC: COPI vesicle coat	G	PF00400; PF04053; PF06957	IPR001680; IPR006692; IPR010714; IPR011048; IPR011990; IPR015943; IPR016391; IPR017986; IPR019775; IPR020472	GO:0005198; GO:0005515; GO:0006886; GO:0016192; GO:0030117; GO:0030126
QSRL12_N-_WM-800_5A	TraesCS5A01G540900.1	TraesCS5A02G540900.1	1224	5A	697998921	698002389	3468	697998921-697999082,697999165-697999287,697999364-697999441,697999568-697999635,697999715-697999821,698000421-698000671,698000769-698000878,698001269-698001329,698001408-698001473,698001557-698001610,698001709-698001794,698002332-698002389	Phosphatidylserine decarboxylase proenzyme	1	*-*	tr|A0A0B2RSY2|A0A0B2RSY2_GLYSO	PF02666: Phosphatidylserine decarboxylase	IPR003817: Phosphatidylserine decarboxylase-related; IPR033177: Phosphatidylserine decarboxylase; IPR033661: Phosphatidylserine decarboxylase, eukaryotic type 1	GO:0004609 MF: phosphatidylserine decarboxylase activity;GO:0005739 CC: mitochondrion;GO:0008654 BP: phospholipid biosynthetic process	G	PF02666	IPR003817; IPR033177; IPR033661	GO:0004609; GO:0005739; GO:0008654
QSRL12_N+_WM-800_2A	TraesCS2A01G304600.1	TraesCS2A02G304600.1	900	2A	523862085	523872762	10677	523862085-523862185,523865297-523865447,523866017-523866069,523866875-523867000,523867074-523867137,523867299-523867384,523867491-523867573,523868087-523868163,523868671-523868783,523872717-523872762	Etoposide-induced protein	1	***	tr|G7INN0|G7INN0_MEDTR	PF07264: Etoposide-induced protein 2.4 (EI24)			G	PF07264
QSRL12_N+_WM-800_2A	TraesCS2A01G304700.1	TraesCS2A02G304700.1	929	2A	523990984	523991912	928	523990984-523991912	arginine N-methyltransferase, putative (DUF688)	1	--*	AT2G30990.3				G
QSRL12_N+_WM-800_2A	TraesCS2A01G304800.1	TraesCS2A02G304800.1	2401	2A	524142891	524147327	4436	524142891-524143416,524143523-524143564,524143678-524143754,524143843-524143959,524144654-524144751,524144823-524144892,524144978-524145075,524145301-524145394,524145468-524145558,524145642-524145734,524145828-524146150,524146441-524146751,524146867-524147327	DUF668 family protein	1	***	tr|A0A072VPK0|A0A072VPK0_MEDTR	PF11961: Domain of unknown function (DUF3475); PF05003: Protein of unknown function (DUF668)	IPR007700: Protein of unknown function DUF668; IPR021864: Protein of unknown function DUF3475		G	PF11961; PF05003	IPR007700; IPR021864
QSRL12_N+_WM-800_2A	TraesCS2A01G304900.1	TraesCS2A02G304900.1	4381	2A	524328759	524338101	9342	524328759-524329557,524329664-524329741,524329819-524329910,524329989-524330088,524330690-524330742,524330870-524331031,524331212-524331292,524331383-524331541,524331626-524331736,524331818-524331886,524331949-524332019,524332091-524332214,524333006-524333141,524333210-524333361,524333525-524333645,524334003-524334136,524334211-524334297,524334656-524334787,524334872-524335235,524335331-524335461…	ATP-dependent RNA helicase DeaD	1	*-*	sp|P9WH05|DEAD_MYCTU	PF00270: DEAD/DEAH box helicase; PF00271: Helicase conserved C-terminal domain; PF16124: RecQ zinc-binding; PF09382: RQC domain; PF00570: HRDC domain	IPR001650: Helicase, C-terminal; IPR002121: HRDC domain; IPR004589: DNA helicase, ATP-dependent, RecQ type; IPR010997: HRDC-like; IPR011545: DEAD/DEAH box helicase domain; IPR011991: Winged helix-turn-helix DNA-binding domain; IPR014001: Helicase superfamily 1/2, ATP-binding domain; IPR018982: RQC domain; IPR027417: P-loop containing nucleoside triphosphate hydrolase; IPR032284: ATP-dependent DNA…	GO:0000166 MF: nucleotide binding;GO:0003676 MF: nucleic acid binding;GO:0003824 MF: catalytic activity;GO:0005524 MF: ATP binding;GO:0005622 CC: intracellular;GO:0006260 BP: DNA replication;GO:0006281 BP: DNA repair;GO:0006310 BP: DNA recombination;GO:0008026 MF: ATP-dependent helicase activity;GO:0043140 MF: ATP-dependent 3'-5' DNA helicase activity;GO:0044237 BP: cellular metabolic process	TE?	PF00270; PF00271; PF16124; PF09382; PF00570	IPR001650; IPR002121; IPR004589; IPR010997; IPR011545; IPR011991; IPR014001; IPR018982; IPR027417; IPR032284	GO:0000166; GO:0003676; GO:0003824; GO:0005524; GO:0005622; GO:0006260; GO:0006281; GO:0006310; GO:0008026; GO:0043140; GO:0044237
QSRL12_N+_WM-800_2A	TraesCS2A01G305000.1	TraesCS2A02G305000.1	5132	2A	524532545	524544125	11580	524532545-524533151,524533525-524533624,524533695-524533781,524533915-524534153,524534261-524534346,524534934-524535057,524539638-524543188,524543788-524544125	RING/FYVE/PHD zinc finger protein	1	*-*	tr|A0A072VAI1|A0A072VAI1_MEDTR	PF16135: TPL-binding domain in jasmonate signalling	IPR000182: GNAT domain; IPR001965: Zinc finger, PHD-type; IPR002219: Protein kinase C-like, phorbol ester/diacylglycerol-binding domain; IPR011011: Zinc finger, FYVE/PHD-type; IPR013083: Zinc finger, RING/FYVE/PHD-type; IPR016181: Acyl-CoA N-acyltransferase; IPR019787: Zinc finger, PHD-finger; IPR032308: Jas TPL-binding domain	GO:0005515 MF: protein binding;GO:0008080 MF: N-acetyltransferase activity;GO:0008270 MF: zinc ion binding;GO:0035556 BP: intracellular signal transduction	G	PF16135	IPR000182; IPR001965; IPR002219; IPR011011; IPR013083; IPR016181; IPR019787; IPR032308	GO:0005515; GO:0008080; GO:0008270; GO:0035556
QSRL12_N+_WM-800_2A	TraesCS2A01G305100.1	TraesCS2A02G305100.1	384	2A	524599365	524599748	383	524599365-524599748	Dynein beta chain, ciliary	1	--*	sp|P23098|DYHC_TRIGR				G
QSRL12_N+_WM-800_2A	TraesCS2A01G305200.2	TraesCS2A02G305200.2	2170	2A	524840283	524843840	3557	524840283-524841008,524841114-524841274,524841358-524841450,524841557-524841665,524841905-524842113,524842207-524842282,524842374-524842493,524842587-524842836,524843105-524843196,524843507-524843840	tRNA-2-methylthio-N(6)-dimethylallyladenosine synthase	1	***	sp|B2V930|MIAB_SULSY	PF00919: Uncharacterized protein family UPF0004; PF04055: Radical SAM superfamily	IPR002792: TRAM domain; IPR005839: Methylthiotransferase; IPR006466: MiaB-like tRNA modifying enzyme, archaeal-type; IPR006638: Elongator protein 3/MiaB/NifB; IPR007197: Radical SAM; IPR013848: Methylthiotransferase, N-terminal; IPR020612: Methylthiotransferase, conserved site; IPR023404: Radical SAM, alpha/beta horseshoe	GO:0003824 MF: catalytic activity;GO:0009451 BP: RNA modification;GO:0016740 MF: transferase activity;GO:0043412 BP: macromolecule modification;GO:0051536 MF: iron-sulfur cluster binding;GO:0051539 MF: 4 iron, 4 sulfur cluster binding	G	PF00919; PF04055	IPR002792; IPR005839; IPR006466; IPR006638; IPR007197; IPR013848; IPR020612; IPR023404	GO:0003824; GO:0009451; GO:0016740; GO:0043412; GO:0051536; GO:0051539
QSRL12_N+_WM-800_2A	TraesCS2A01G305300.1	TraesCS2A02G305300.1	2015	2A	524853305	524855416	2111	524853305-524854792,524854890-524855416	Late embryogenesis abundant protein (LEA) family protein	1	***	tr|A0A072UTU9|A0A072UTU9_MEDTR	PF13664: Domain of unknown function (DUF4149)	IPR025423: Domain of unknown function DUF4149		G	PF13664	IPR025423
QSRL12_N+_WM-800_7D	TraesCS7D01G148400.1	TraesCS7D02G148400.1	2754	7D	95147575	95152029	4454	95147575-95147796,95147917-95148948,95149310-95149887,95150466-95150841,95151287-95151796,95151994-95152029	Histidine kinase	1	*-*	tr|A0A0U9HJ94|A0A0U9HJ94_KLEFL	PF02518: Histidine kinase-, DNA gyrase B-, and HSP90-like ATPase; PF00072: Response regulator receiver domain	IPR001789: Signal transduction response regulator, receiver domain; IPR003594: Histidine kinase-like ATPase, C-terminal domain; IPR003661: Signal transduction histidine kinase, dimerisation/phosphoacceptor domain; IPR004358: Signal transduction histidine kinase-related protein, C-terminal; IPR005467: Histidine kinase domain; IPR011006: CheY-like superfamily	GO:0000155 MF: phosphorelay sensor kinase activity;GO:0000160 BP: phosphorelay signal transduction system;GO:0007165 BP: signal transduction;GO:0016310 BP: phosphorylation;GO:0016772 MF: transferase activity, transferring phosphorus-containing groups	G	PF02518; PF00072	IPR001789; IPR003594; IPR003661; IPR004358; IPR005467; IPR011006	GO:0000155; GO:0000160; GO:0007165; GO:0016310; GO:0016772
QSRL12_N+_WM-800_7D	TraesCS7D01G148500.1	TraesCS7D02G148500.1	1869	7D	95222919	95225996	3077	95222919-95222939,95223026-95223262,95223344-95223430,95223529-95223609,95223691-95223765,95223845-95223913,95224034-95224162,95224254-95224322,95224389-95224730,95224811-95224912,95224992-95225084,95225192-95225395,95225487-95225665,95225816-95225996	Laminin subunit beta-1	1	*-*	tr|A0A0B0N352|A0A0B0N352_GOSAR	PF03004: Plant transposase (Ptta/En/Spm family); PF03017: TNP1/EN/SPM transposase	IPR004252: Probable transposase, Ptta/En/Spm, plant; IPR004264: Transposase, Tnp1/En/Spm-like		TE?	PF03004; PF03017	IPR004252; IPR004264
QSRL12_N+_WM-800_7D	TraesCS7D01G148600.2	TraesCS7D02G148600.2	4394	7D	95858733	95864660	5927	95858733-95862810,95864345-95864660	GRIP/coiled-coil protein, putative (DUF1664)	1	--*	AT2G02730.3				G
QSRL12_N+_WM-800_7D	TraesCS7D01G148700.1	TraesCS7D02G148700.1	2892	7D	96081465	96085983	4518	96081465-96081683,96081791-96082810,96083211-96083728,96084282-96084657,96084836-96085471,96085861-96085983	Histidine kinase	1	*-*	tr|A0A0U9HJ94|A0A0U9HJ94_KLEFL	PF02518: Histidine kinase-, DNA gyrase B-, and HSP90-like ATPase; PF00072: Response regulator receiver domain	IPR001789: Signal transduction response regulator, receiver domain; IPR003594: Histidine kinase-like ATPase, C-terminal domain; IPR003661: Signal transduction histidine kinase, dimerisation/phosphoacceptor domain; IPR005467: Histidine kinase domain; IPR011006: CheY-like superfamily	GO:0000155 MF: phosphorelay sensor kinase activity;GO:0000160 BP: phosphorelay signal transduction system;GO:0007165 BP: signal transduction	G	PF02518; PF00072	IPR001789; IPR003594; IPR003661; IPR005467; IPR011006	GO:0000155; GO:0000160; GO:0007165
QSRL12_N+_WM-800_7D	TraesCS7D01G148800.1	TraesCS7D02G148800.1	1071	7D	96499034	96500104	1070	96499034-96500104	BTB/POZ domain containing protein, expressed	1	***	tr|A0A0K9P186|A0A0K9P186_ZOSMR	PF00651: BTB/POZ domain	IPR000210: BTB/POZ domain; IPR002083: MATH/TRAF domain; IPR008974: TRAF-like; IPR011333: SKP1/BTB/POZ domain	GO:0005515 MF: protein binding	G	PF00651	IPR000210; IPR002083; IPR008974; IPR011333	GO:0005515
QSRL12_N+_WM-800_7D	TraesCS7D01G148900.4	TraesCS7D02G148900.4	4760	7D	96756329	96777852	21523	96756329-96756893,96757000-96757064,96757468-96757588,96757678-96757818,96757904-96758033,96758783-96758913,96760095-96760168,96760242-96760303,96761067-96761141,96761699-96761801,96761899-96762052,96763861-96764046,96766063-96766141,96766852-96766961,96767666-96767791,96767890-96767956,96768036-96768205,96768300-96768438,96769094-96769197,96769280-96769422,96770078-96770177,96770451-96770501,967…	Chromatin-remodeling factor CHD3	1	***	tr|Q5SML0|Q5SML0_ORYSJ	PF00385: Chromo (CHRromatin Organisation MOdifier) domain; PF00176: SNF2 family N-terminal domain; PF00271: Helicase conserved C-terminal domain; PF06465: Domain of Unknown Function (DUF1087); PF06461: Domain of Unknown Function (DUF1086)	IPR000330: SNF2-related, N-terminal domain; IPR000953: Chromo/chromo shadow domain; IPR001650: Helicase, C-terminal; IPR001965: Zinc finger, PHD-type; IPR009462: Domain of unknown function DUF1086; IPR009463: Domain of unknown function DUF1087; IPR013083: Zinc finger, RING/FYVE/PHD-type; IPR014001: Helicase superfamily 1/2, ATP-binding domain; IPR016197: Chromo domain-like; IPR019786: Zinc finger…	GO:0005515 MF: protein binding;GO:0005524 MF: ATP binding;GO:0008270 MF: zinc ion binding	TE?	PF00385; PF00176; PF00271; PF06465; PF06461	IPR000330; IPR000953; IPR001650; IPR001965; IPR009462; IPR009463; IPR013083; IPR014001; IPR016197; IPR019786; IPR019787; IPR023780; IPR027417	GO:0005515; GO:0005524; GO:0008270
QLRL3_N+_WM-800_5D	TraesCS5D01G118900.1	TraesCS5D02G118900.1	1515	5D	160869813	160880291	10478	160869813-160870143,160870468-160870518,160871373-160871516,160871872-160872156,160872260-160872332,160873535-160873755,160878251-160878328,160878453-160878515,160880023-160880291	P-loop containing nucleoside triphosphate hydrolases superfamily protein	1	***	AT1G33290.1	PF00004: ATPase family associated with various cellular activities (AAA)	IPR003593: AAA+ ATPase domain; IPR003959: ATPase, AAA-type, core; IPR027417: P-loop containing nucleoside triphosphate hydrolase	GO:0005524 MF: ATP binding	G	PF00004	IPR003593; IPR003959; IPR027417	GO:0005524
QLRL3_N+_WM-800_5D	TraesCS5D01G119000.1	TraesCS5D02G119000.1	285	5D	160880922	160881608	686	160880922-160881035,160881040-160881150,160881549-160881608	histone deacetylase-like protein	1	*-*	AT2G25625.1				G
QLRL3_N+_WM-800_5D	TraesCS5D01G119100.2	TraesCS5D02G119100.2	1788	5D	161457215	161460176	2961	161457215-161457520,161457675-161457896,161458128-161458295,161458392-161458507,161458591-161458743,161458835-161458978,161459061-161459184,161459622-161460176	protein kinase family protein	1	*-*	AT5G21222.4	PF00069: Protein kinase domain; PF13499: EF-hand domain pair; PF13202: EF hand	IPR000719: Protein kinase domain; IPR002048: EF-hand domain; IPR008271: Serine/threonine-protein kinase, active site; IPR011009: Protein kinase-like domain; IPR011992: EF-hand domain pair; IPR017441: Protein kinase, ATP binding site; IPR018247: EF-Hand 1, calcium-binding site	GO:0004672 MF: protein kinase activity;GO:0005509 MF: calcium ion binding;GO:0005524 MF: ATP binding;GO:0006468 BP: protein phosphorylation	G	PF00069; PF13499; PF13202	IPR000719; IPR002048; IPR008271; IPR011009; IPR011992; IPR017441; IPR018247	GO:0004672; GO:0005509; GO:0005524; GO:0006468
QLRL3_N+_WM-800_5D	TraesCS5D01G119200.1	TraesCS5D02G119200.1	1919	5D	162416429	162441719	25290	162416429-162416926,162417143-162417217,162426730-162426789,162430234-162430263,162430370-162430429,162430835-162430894,162431513-162431638,162439894-162440199,162440590-162440865,162441292-162441719	Zinc finger CCCH domain protein	1	***	tr|G8A2H7|G8A2H7_MEDTR	PF00642: Zinc finger C-x8-C-x5-C-x3-H type (and similar)	IPR000571: Zinc finger, CCCH-type	GO:0046872 MF: metal ion binding	TE?	PF00642	IPR000571	GO:0046872
QLRL3_N+_WM-800_5D	TraesCS5D01G119300.1	TraesCS5D02G119300.1	3876	5D	163818168	163833277	15109	163818168-163818260,163818394-163818946,163819002-163819144,163828031-163828192,163828486-163828584,163828686-163829179,163829323-163829511,163829948-163830139,163830197-163831143,163831536-163831591,163831706-163831845,163831996-163832267,163832327-163832394,163832679-163832944,163833076-163833277	Disease resistance protein (TIR-NBS-LRR class) family	1	--*	AT3G44670.2				G
QLRL3_N+_WM-800_5D	TraesCS5D01G119400.1	TraesCS5D02G119400.1	1199	5D	164594454	164652653	58199	164594454-164594900,164595022-164595035,164603735-164603885,164606456-164606515,164626679-164626761,164630224-164630336,164630425-164630501,164639400-164639493,164652494-164652653	SGF29 tudor-like domain-containing protein	1	***	AT3G27460.1	PF07039: SGF29 tudor-like domain	IPR010750: SGF29 tudor-like domain; IPR019499: Valyl-tRNA synthetase, tRNA-binding arm	GO:0000166 MF: nucleotide binding;GO:0004832 MF: valine-tRNA ligase activity;GO:0005524 MF: ATP binding;GO:0005737 CC: cytoplasm;GO:0006438 BP: valyl-tRNA aminoacylation	G	PF07039	IPR010750; IPR019499	GO:0000166; GO:0004832; GO:0005524; GO:0005737; GO:0006438
QLRL3_N+_WM-800_5D	TraesCS5D01G119600.1	TraesCS5D02G119600.1	1689	5D	165240355	165252273	11918	165240355-165241130,165249981-165250040,165251421-165252273	Disease resistance protein (TIR-NBS-LRR class) family	1	--*	AT5G45210.3				G
QLRL3_N+_WM-800_5D	TraesCS5D01G119700.1	TraesCS5D02G119700.1	738	5D	166628133	166634916	6783	166628133-166628291,166632359-166632418,166632964-166633137,166634392-166634442,166634535-166634633,166634722-166634916	AP-2 complex subunit sigma	1	***	tr|M7ZVV5|M7ZVV5_TRIUA	PF01217: Clathrin adaptor complex small chain	IPR011012: Longin-like domain; IPR016635: Adaptor protein complex, sigma subunit; IPR022775: AP complex, mu/sigma subunit	GO:0006810 BP: transport;GO:0008565 MF: protein transporter activity;GO:0015031 BP: protein transport	G	PF01217	IPR011012; IPR016635; IPR022775	GO:0006810; GO:0008565; GO:0015031
QLRL3_N+_WM-800_5D	TraesCS5D01G119800.1	TraesCS5D02G119800.1	2389	5D	167030850	167039201	8351	167030850-167031085,167031916-167032090,167037224-167039201	Meiosis arrest female protein 1-like protein	1	***	tr|A0A1J3GSG7|A0A1J3GSG7_NOCCA	PF01936: NYN domain; PF12872: OST-HTH/LOTUS domain	IPR021139: NYN domain, limkain-b1-type; IPR025605: OST-HTH/LOTUS domain; IPR029060: PIN domain-like		G	PF01936; PF12872	IPR021139; IPR025605; IPR029060
QLRL3_N+_WM-800_5D	TraesCS5D01G119900.1	TraesCS5D02G119900.1	186	5D	167072094	167072280	186	167072094-167072231,167072233-167072280	Photosystem II reaction center protein K	1	***	tr|E9KJE7|E9KJE7_9POAL	PF02533: Photosystem II 4 kDa reaction centre component	IPR003687: Photosystem II PsbK	GO:0009523 CC: photosystem II;GO:0009539 CC: photosystem II reaction center;GO:0015979 BP: photosynthesis	G	PF02533	IPR003687	GO:0009523; GO:0009539; GO:0015979
QLRL3_N+_WM-800_5D	TraesCS5D01G120000.1	TraesCS5D02G120000.1	111	5D	167072682	167072792	110	167072682-167072792	Photosystem II reaction center protein I	1	***	tr|B8LIF3|B8LIF3_9MARC	PF02532: Photosystem II reaction centre I protein (PSII 4.8 kDa protein)	IPR003686: Photosystem II PsbI	GO:0009523 CC: photosystem II;GO:0009539 CC: photosystem II reaction center;GO:0015979 BP: photosynthesis;GO:0016020 CC: membrane	G	PF02532	IPR003686	GO:0009523; GO:0009539; GO:0015979; GO:0016020
QLRL3_N+_WM-800_5D	TraesCS5D01G120100.1	TraesCS5D02G120100.1	2660	5D	168494288	168510887	16599	168494288-168494716,168495392-168495736,168497409-168497717,168499676-168499831,168508065-168508510,168508858-168508942,168509677-168510033,168510355-168510887	Oxysterol-binding protein, putative	1	***	tr|B9RMS3|B9RMS3_RICCO	PF15413: Pleckstrin homology domain; PF01237: Oxysterol-binding protein	IPR000648: Oxysterol-binding protein; IPR001849: Pleckstrin homology domain; IPR011993: PH domain-like		G	PF15413; PF01237	IPR000648; IPR001849; IPR011993
QLRL3_N+_WM-800_5D	TraesCS5D01G120200.1	TraesCS5D02G120200.1	2760	5D	169539775	169550106	10331	169539775-169539806,169539884-169540005,169547501-169550106	tRNA modification GTPase MnmE	1	--*	sp|Q1LTV8|MNME_BAUCH	PF04548: AIG1 family; PF11886: Translocase of chloroplast 159/132, membrane anchor domain	IPR006703: AIG1-type guanine nucleotide-binding (G) domain; IPR024283: Translocase of chloroplast 159/132, membrane anchor domain; IPR027417: P-loop containing nucleoside triphosphate hydrolase	GO:0005525 MF: GTP binding	G	PF04548; PF11886	IPR006703; IPR024283; IPR027417	GO:0005525
QLRL3_N+_WM-800_5D	TraesCS5D01G120300.1	TraesCS5D02G120300.1	3430	5D	169938609	169973048	34439	169938609-169939403,169940250-169940465,169940581-169940655,169940739-169940837,169946832-169946943,169947243-169947370,169948101-169948220,169962684-169962764,169963389-169963466,169963593-169963685,169963909-169963963,169964508-169964584,169964727-169964798,169964894-169964978,169965989-169966059,169966643-169966720,169971159-169971297,169971443-169971607,169971711-169971856,169971941-169972120…	Protein transport protein Sec24-like	1	***	tr|A0A0B2RZV0|A0A0B2RZV0_GLYSO	PF04810: Sec23/Sec24 zinc finger; PF04811: Sec23/Sec24 trunk domain; PF08033: Sec23/Sec24 beta-sandwich domain; PF04815: Sec23/Sec24 helical domain	IPR002035: von Willebrand factor, type A; IPR006895: Zinc finger, Sec23/Sec24-type; IPR006896: Sec23/Sec24, trunk domain; IPR006900: Sec23/Sec24, helical domain; IPR007123: Gelsolin-like domain; IPR012990: Sec23/Sec24 beta-sandwich; IPR029006: ADF-H/Gelsolin-like domain	GO:0006886 BP: intracellular protein transport;GO:0006888 BP: ER to Golgi vesicle-mediated transport;GO:0008270 MF: zinc ion binding;GO:0030127 CC: COPII vesicle coat	G	PF04810; PF04811; PF08033; PF04815	IPR002035; IPR006895; IPR006896; IPR006900; IPR007123; IPR012990; IPR029006	GO:0006886; GO:0006888; GO:0008270; GO:0030127
QLRL3_N+_WM-800_5D	TraesCS5D01G120400.2	TraesCS5D02G120400.2	2343	5D	170314273	170317676	3403	170314273-170315943,170316264-170316422,170316535-170316668,170317298-170317676	AT-rich interactive domain-containing protein 2	1	***	tr|A0A199V6X7|A0A199V6X7_ANACO				G
QLRL3_N+_WM-800_5D	TraesCS5D01G120500.1	TraesCS5D02G120500.1	2764	5D	170376901	170381627	4726	170376901-170377456,170378439-170378576,170378703-170378867,170378948-170379067,170379298-170379374,170379479-170379854,170379969-170381101,170381429-170381627	Diacylglycerol kinase	1	***	tr|A0A1D6A453|A0A1D6A453_WHEAT	PF00130: Phorbol esters/diacylglycerol binding domain (C1 domain); PF00781: Diacylglycerol kinase catalytic domain; PF00609: Diacylglycerol kinase accessory domain	IPR000756: Diacylglycerol kinase, accessory domain; IPR001206: Diacylglycerol kinase, catalytic domain; IPR002219: Protein kinase C-like, phorbol ester/diacylglycerol-binding domain; IPR016064: NAD kinase/diacylglycerol kinase-like domain; IPR017438: Inorganic polyphosphate/ATP-NAD kinase, domain 1	GO:0003951 MF: NAD+ kinase activity;GO:0004143 MF: diacylglycerol kinase activity;GO:0007205 BP: protein kinase C-activating G-protein coupled receptor signaling pathway;GO:0008152 BP: metabolic process;GO:0016301 MF: kinase activity;GO:0035556 BP: intracellular signal transduction	G	PF00130; PF00781; PF00609	IPR000756; IPR001206; IPR002219; IPR016064; IPR017438	GO:0003951; GO:0004143; GO:0007205; GO:0008152; GO:0016301; GO:0035556
QLRL3_N+_WM-800_5D	TraesCS5D01G120600.1	TraesCS5D02G120600.1	417	5D	170711585	170712693	1108	170711585-170711608,170711784-170711981,170712272-170712424,170712652-170712693	30S ribosomal protein S3	1	--*	sp|Q3BWX7|RS3_XANC5				G
QLRL3_N+_WM-800_5D	TraesCS5D01G120700.1	TraesCS5D02G120700.1	1915	5D	171306209	171311679	5470	171306209-171306490,171307931-171308282,171308927-171309011,171309932-171310018,171310090-171310326,171310808-171311679	Isopentenyl-diphosphate delta-isomerase	1	***	tr|A0A0B0PDY5|A0A0B0PDY5_GOSAR				G
QLRL3_N+_WM-800_5D	TraesCS5D01G120800.1	TraesCS5D02G120800.1	793	5D	172243611	172258256	14645	172243611-172243692,172254099-172254307,172257464-172257531,172257675-172258012,172258161-172258256	Adenine nucleotide alpha hydrolases-like superfamily protein, putative	1	***	tr|A0A061FX93|A0A061FX93_THECC	PF00582: Universal stress protein family	IPR006016: UspA; IPR014729: Rossmann-like alpha/beta/alpha sandwich fold	GO:0006950 BP: response to stress	G	PF00582	IPR006016; IPR014729	GO:0006950
QLRL3_N+_WM-800_5D	TraesCS5D01G121000.1	TraesCS5D02G121000.1	837	5D	173091091	173095395	4304	173091091-173091148,173091278-173091492,173093871-173094027,173094989-173095395	Dbj|BAA96220.1	1	***	tr|Q9FMG6|Q9FMG6_ARATH				G
QLRL3_N+_WM-800_5D	TraesCS5D01G121100.2	TraesCS5D02G121100.2	2316	5D	173586815	173592179	5364	173586815-173587170,173587256-173587390,173587477-173587626,173587716-173587749,173587849-173587925,173588016-173588091,173588268-173588401,173589090-173589182,173589385-173589491,173589830-173590127,173590237-173590552,173591640-173592179	Cyclin family protein	1	***	tr|B9GEI6|B9GEI6_POPTR	PF00134: Cyclin, N-terminal domain; PF02984: Cyclin, C-terminal domain	IPR004367: Cyclin, C-terminal domain; IPR006671: Cyclin, N-terminal; IPR013763: Cyclin-like	GO:0005634 CC: nucleus	G	PF00134; PF02984	IPR004367; IPR006671; IPR013763	GO:0005634
QLRL3_N+_WM-800_5D	TraesCS5D01G121200.1	TraesCS5D02G121200.1	909	5D	173750295	173764068	13773	173750295-173750318,173750411-173750493,173750815-173750917,173751297-173751389,173751630-173751742,173762268-173762326,173762791-173762919,173763339-173763475,173763901-173764068	Nitrilase/cyanide hydratase and apolipoprotein N-acyltransferase family protein	1	***	AT4G08790.1	PF00795: Carbon-nitrogen hydrolase	IPR003010: Carbon-nitrogen hydrolase	GO:0006807 BP: nitrogen compound metabolic process;GO:0016810 MF: hydrolase activity, acting on carbon-nitrogen (but not peptide) bonds	G	PF00795	IPR003010	GO:0006807; GO:0016810
QLRL3_N+_WM-800_5D	TraesCS5D01G121300.1	TraesCS5D02G121300.1	714	5D	174003154	174007319	4165	174003154-174003167,174003305-174003386,174004270-174004350,174005050-174005163,174005240-174005341,174005426-174005484,174006706-174006808,174007075-174007140,174007227-174007319	Proteasome subunit alpha type	1	***	tr|A0A1D6DKW7|A0A1D6DKW7_WHEAT	PF00227: Proteasome subunit	IPR001353: Proteasome, subunit alpha/beta; IPR023332: Proteasome alpha-type subunit; IPR029055: Nucleophile aminohydrolases, N-terminal	GO:0004298 MF: threonine-type endopeptidase activity;GO:0005839 CC: proteasome core complex;GO:0051603 BP: proteolysis involved in cellular protein catabolic process	G	PF00227	IPR001353; IPR023332; IPR029055	GO:0004298; GO:0005839; GO:0051603
QLRL3_N+_WM-800_5D	TraesCS5D01G121400.1	TraesCS5D02G121400.1	1089	5D	174009797	174014360	4563	174009797-174010003,174010810-174011051,174012307-174012448,174012529-174012681,174013812-174013916,174014121-174014360	Methylthioribose-1-phosphate isomerase	1	***	tr|A0A1J6KCX1|A0A1J6KCX1_NICAT	PF01008: Initiation factor 2 subunit family	IPR000649: Initiation factor 2B-related; IPR027363: Methylthioribose-1-phosphate isomerase-like, N-terminal domain	GO:0044237 BP: cellular metabolic process	G	PF01008	IPR000649; IPR027363	GO:0044237
QLRL3_N+_WM-800_5D	TraesCS5D01G121500.1	TraesCS5D02G121500.1	1944	5D	174795992	174800343	4351	174795992-174796438,174796608-174796866,174798710-174798873,174799166-174799328,174799433-174800343	Pumilio	1	*-*	tr|A0A199VEU3|A0A199VEU3_ANACO	PF00806: Pumilio-family RNA binding repeat	IPR001313: Pumilio RNA-binding repeat; IPR011989: Armadillo-like helical; IPR016024: Armadillo-type fold; IPR033133: Pumilio homology domain	GO:0003723 MF: RNA binding;GO:0005488 MF: binding	G	PF00806	IPR001313; IPR011989; IPR016024; IPR033133	GO:0003723; GO:0005488
QLRL3_N+_WM-800_5D	TraesCS5D01G121600.1	TraesCS5D02G121600.1	937	5D	174826988	174829595	2607	174826988-174827434,174828138-174828519,174829488-174829595	30S ribosomal protein S4	1	***	sp|A3DMQ4|RS4_STAMF	PF00163: Ribosomal protein S4/S9 N-terminal domain; PF01479: S4 domain	IPR001912: Ribosomal protein S4/S9, N-terminal; IPR002942: RNA-binding S4 domain; IPR005710: Ribosomal protein S4/S9, eukaryotic/archaeal; IPR018079: Ribosomal protein S4, conserved site	GO:0003723 MF: RNA binding;GO:0003735 MF: structural constituent of ribosome;GO:0005622 CC: intracellular;GO:0006412 BP: translation;GO:0015935 CC: small ribosomal subunit;GO:0019843 MF: rRNA binding	G	PF00163; PF01479	IPR001912; IPR002942; IPR005710; IPR018079	GO:0003723; GO:0003735; GO:0005622; GO:0006412; GO:0015935; GO:0019843
QLRL3_N+_WM-800_5D	TraesCS5D01G121700.1	TraesCS5D02G121700.1	921	5D	175303820	175304740	920	175303820-175304740	Y' element ATP-dependent helicase protein 1 copy 1	1	--*	sp|P0CX20|YRF11_YEAST				TE?
QLRL3_N+_WM-800_5D	TraesCS5D01G121800.1	TraesCS5D02G121800.1	354	5D	175639502	175639967	465	175639502-175639505,175639618-175639967	Nucleotide-binding protein PFLU_0879	1	--*	sp|C3K839|Y879_PSEFS				G
QLRL3_N+_WM-800_5D	TraesCS5D01G121900.1	TraesCS5D02G121900.1	2399	5D	175757434	175770551	13117	175757434-175757631,175758622-175758682,175758932-175759179,175759770-175759851,175760638-175760772,175761862-175762037,175762130-175762284,175769208-175770551	Cyclin family protein	1	***	AT5G45190.1	PF00134: Cyclin, N-terminal domain	IPR006671: Cyclin, N-terminal; IPR013763: Cyclin-like; IPR015429: Cyclin L/T	GO:0000079 BP: regulation of cyclin-dependent protein serine/threonine kinase activity;GO:0006355 BP: regulation of transcription, DNA-templated;GO:0019901 MF: protein kinase binding	G	PF00134	IPR006671; IPR013763; IPR015429	GO:0000079; GO:0006355; GO:0019901
QLRL3_N+_WM-800_5D	TraesCS5D01G122000.1	TraesCS5D02G122000.1	2205	5D	175775498	175788129	12631	175775498-175775912,175775994-175776050,175782663-175782867,175782969-175783096,175783169-175783274,175785715-175785794,175785926-175786023,175786108-175786221,175786310-175786450,175786527-175786611,175787190-175787693,175787858-175788129	E3 ubiquitin-protein ligase RGLG2	1	***	tr|A0A199VCI9|A0A199VCI9_ANACO	PF07002: Copine; PF13920: Zinc finger, C3HC4 type (RING finger)	IPR001841: Zinc finger, RING-type; IPR002035: von Willebrand factor, type A; IPR010734: Copine; IPR013083: Zinc finger, RING/FYVE/PHD-type	GO:0005515 MF: protein binding;GO:0008270 MF: zinc ion binding	G	PF07002; PF13920	IPR001841; IPR002035; IPR010734; IPR013083	GO:0005515; GO:0008270
QLRL3_N+_WM-800_5D	TraesCS5D01G122300.1	TraesCS5D02G122300.1	2012	5D	176092281	176109994	17713	176092281-176092699,176093448-176093558,176094073-176094132,176094221-176094338,176094878-176094978,176095056-176095127,176095218-176095305,176095386-176095454,176095536-176095670,176095949-176096061,176096692-176096763,176096845-176096949,176097625-176097738,176097826-176097920,176109655-176109994	Aminopeptidase	1	***	tr|G7KXA9|G7KXA9_MEDTR	PF12576: Protein of unknown function (DUF3754)	IPR022227: Protein of unknown function DUF3754		G	PF12576	IPR022227
QLRL3_N+_WM-800_5D	TraesCS5D01G122400.1	TraesCS5D02G122400.1	2937	5D	177169388	177173542	4154	177169388-177169489,177170073-177171795,177172259-177173152,177173325-177173542	Protein kinase, putative, expressed	1	***	tr|Q2QQX0|Q2QQX0_ORYSJ	PF00069: Protein kinase domain	IPR000719: Protein kinase domain; IPR008271: Serine/threonine-protein kinase, active site; IPR011009: Protein kinase-like domain	GO:0004672 MF: protein kinase activity;GO:0005524 MF: ATP binding;GO:0006468 BP: protein phosphorylation	G	PF00069	IPR000719; IPR008271; IPR011009	GO:0004672; GO:0005524; GO:0006468
QLRL3_N+_WM-800_5D	TraesCS5D01G122500.1	TraesCS5D02G122500.1	441	5D	177199394	177199925	531	177199394-177199570,177199662-177199925	DNA repair protein RadA	1	--*	sp|P9WHJ9|RADA_MYCTU				G
QLRL3_N+_WM-800_5D	TraesCS5D01G122700.1	TraesCS5D02G122700.1	1692	5D	177675436	177677242	1806	177675436-177676797,177676913-177677242	Fructose-bisphosphate aldolase	1	***	tr|W5G4A2|W5G4A2_WHEAT	PF00274: Fructose-bisphosphate aldolase class-I	IPR000741: Fructose-bisphosphate aldolase, class-I; IPR013785: Aldolase-type TIM barrel; IPR029768: Fructose-bisphosphate aldolase class-I active site	GO:0003824 MF: catalytic activity;GO:0004332 MF: fructose-bisphosphate aldolase activity;GO:0006096 BP: glycolytic process	G	PF00274	IPR000741; IPR013785; IPR029768	GO:0003824; GO:0004332; GO:0006096
QLRL3_N+_WM-800_5D	TraesCS5D01G122600.1	TraesCS5D02G122600.1	1155	5D	177675769	177676923	1154	177675769-177676923	Ribosome maturation factor RimP	1	--*	sp|A1T7H5|RIMP_MYCVP				G
QLRL3_N+_WM-800_5D	TraesCS5D01G122800.1	TraesCS5D02G122800.1	2535	5D	177680127	177684898	4771	177680127-177680649,177680742-177680966,177681065-177681259,177681702-177681817,177681966-177682118,177682224-177682367,177683720-177684898	Calcium-dependent protein kinase	1	***	tr|Q2LDZ0|Q2LDZ0_WHEAT	PF00069: Protein kinase domain; PF13499: EF-hand domain pair	IPR000719: Protein kinase domain; IPR002048: EF-hand domain; IPR008271: Serine/threonine-protein kinase, active site; IPR011009: Protein kinase-like domain; IPR011992: EF-hand domain pair; IPR017441: Protein kinase, ATP binding site; IPR018247: EF-Hand 1, calcium-binding site	GO:0004672 MF: protein kinase activity;GO:0005509 MF: calcium ion binding;GO:0005524 MF: ATP binding;GO:0006468 BP: protein phosphorylation	G	PF00069; PF13499	IPR000719; IPR002048; IPR008271; IPR011009; IPR011992; IPR017441; IPR018247	GO:0004672; GO:0005509; GO:0005524; GO:0006468
QLRL3_N+_WM-800_5D	TraesCS5D01G122900.1	TraesCS5D02G122900.1	2287	5D	178550884	178554851	3967	178550884-178551600,178551711-178551971,178552388-178552573,178552664-178552969,178553451-178553554,178554139-178554851	GDP-L-galactose phosphorylase 1	1	***	tr|A0A1D1Y3B8|A0A1D1Y3B8_9ARAE				G
QLRL3_N+_WM-800_5D	TraesCS5D01G123000.1	TraesCS5D02G123000.1	2152	5D	179762666	179778583	15917	179762666-179763400,179774018-179774182,179774279-179774584,179774665-179774763,179776819-179776934,179777015-179777107,179777199-179777360,179778108-179778583	Protein reticulata-related 1, chloroplastic	1	***	tr|A0A1J6JDD2|A0A1J6JDD2_NICAT	PF11891: Protein RETICULATA-related	IPR021825: Protein RETICULATA-related		G	PF11891	IPR021825
QLRL3_N+_WM-800_5D	TraesCS5D01G123100.1	TraesCS5D02G123100.1	2739	5D	179944248	179947807	3559	179944248-179944796,179944882-179945191,179945928-179947807	U-box domain-containing protein	1	***	tr|A0A0K9NJR6|A0A0K9NJR6_ZOSMR	PF04564: U-box domain	IPR000225: Armadillo; IPR003613: U box domain; IPR011989: Armadillo-like helical; IPR013083: Zinc finger, RING/FYVE/PHD-type; IPR016024: Armadillo-type fold	GO:0004842 MF: ubiquitin-protein transferase activity;GO:0005488 MF: binding;GO:0005515 MF: protein binding;GO:0016567 BP: protein ubiquitination	G	PF04564	IPR000225; IPR003613; IPR011989; IPR013083; IPR016024	GO:0004842; GO:0005488; GO:0005515; GO:0016567
QLRL3_N+_WM-800_5D	TraesCS5D01G123200.1	TraesCS5D02G123200.1	2612	5D	180466575	180489066	22491	180466575-180467365,180468488-180468772,180469207-180469425,180469552-180469731,180481566-180482081,180482431-180482592,180488530-180488637,180488716-180489066	Quinolinate synthase A	1	***	tr|A0A1D1YAV0|A0A1D1YAV0_9ARAE	PF02657: Fe-S metabolism associated domain; PF02445: Quinolinate synthetase A protein	IPR003473: Quinolinate synthetase A; IPR003808: Fe-S metabolism associated domain, SufE-like	GO:0008987 MF: quinolinate synthetase A activity;GO:0009435 BP: NAD biosynthetic process;GO:0051539 MF: 4 iron, 4 sulfur cluster binding	G	PF02657; PF02445	IPR003473; IPR003808	GO:0008987; GO:0009435; GO:0051539
QLRL3_N+_WM-800_5D	TraesCS5D01G123300.4	TraesCS5D02G123300.4	4316	5D	181607839	181633799	25960	181607839-181608181,181608327-181608399,181608543-181608693,181608799-181608956,181609989-181610281,181610374-181610592,181610658-181610766,181610851-181610966,181612161-181612259,181614972-181615081,181615392-181615466,181616870-181616948,181617068-181617214,181617300-181617380,181617471-181617590,181619109-181619231,181619808-181619885,181619993-181620081,181620157-181620265,181620466-181620534…	Ubiquitin carboxyl-terminal hydrolase, putative	1	***	tr|B9RL15|B9RL15_RICCO	PF00917: MATH domain; PF00443: Ubiquitin carboxyl-terminal hydrolase; PF12436: ICP0-binding domain of Ubiquitin-specific protease 7; PF14533: Ubiquitin-specific protease C-terminal	IPR001394: Peptidase C19, ubiquitin carboxyl-terminal hydrolase; IPR002083: MATH/TRAF domain; IPR008974: TRAF-like; IPR018200: Ubiquitin specific protease, conserved site; IPR024729: Ubiquitin carboxyl-terminal hydrolase 7, ICP0-binding domain; IPR028889: Ubiquitin specific protease domain; IPR029346: Ubiquitin carboxyl-terminal hydrolase, C-terminal	GO:0005515 MF: protein binding;GO:0006511 BP: ubiquitin-dependent protein catabolic process;GO:0016579 BP: protein deubiquitination;GO:0036459 MF: thiol-dependent ubiquitinyl hydrolase activity	G	PF00917; PF00443; PF12436; PF14533	IPR001394; IPR002083; IPR008974; IPR018200; IPR024729; IPR028889; IPR029346	GO:0005515; GO:0006511; GO:0016579; GO:0036459
QLRL3_N+_WM-800_5D	TraesCS5D01G123400.1	TraesCS5D02G123400.1	2988	5D	181874264	181884286	10022	181874264-181874621,181874752-181874808,181874890-181874984,181875885-181876035,181877060-181877185,181877274-181877433,181877555-181877615,181877707-181877971,181880175-181880300,181880461-181880613,181882404-181882650,181882825-181883271,181883545-181884286	HAUS augmin-like complex subunit 6	1	***	tr|A0A1D1Y0Z2|A0A1D1Y0Z2_9ARAE	PF14661: HAUS augmin-like complex subunit 6 N-terminus	IPR028163: HAUS augmin-like complex subunit 6, N-terminal		G	PF14661	IPR028163
QLRL3_N+_WM-800_5D	TraesCS5D01G123500.1	TraesCS5D02G123500.1	672	5D	181886805	181889303	2498	181886805-181886918,181886977-181887031,181887857-181888248,181888469-181888514,181889239-181889303	Regulator of chromosome condensation (RCC1) family protein	1	*-*	AT3G26100.6	PF00415: Regulator of chromosome condensation (RCC1) repeat	IPR000408: Regulator of chromosome condensation, RCC1; IPR009091: Regulator of chromosome condensation 1/beta-lactamase-inhibitor protein II		G	PF00415	IPR000408; IPR009091
QLRL3_N+_WM-800_5D	TraesCS5D01G123600.1	TraesCS5D02G123600.1	1806	5D	182918737	182935353	16616	182918737-182919021,182920546-182920650,182926106-182926192,182926346-182926399,182926516-182926661,182926769-182926916,182926994-182927131,182927356-182927427,182927505-182927578,182927681-182927822,182932409-182932487,182934704-182934812,182934891-182934922,182935019-182935353	CCR4-NOT transcription complex subunit 11	1	***	tr|A0A199V3I2|A0A199V3I2_ANACO	PF10155: Uncharacterized conserved protein (DUF2363)	IPR019312: CCR4-NOT transcription complex subunit 11	GO:0030014 CC: CCR4-NOT complex	G	PF10155	IPR019312	GO:0030014
QLRL3_N+_WM-800_5D	TraesCS5D01G123700.2	TraesCS5D02G123700.2	1973	5D	184027599	184044259	16660	184027599-184027934,184028013-184028088,184029181-184029386,184029499-184029585,184029666-184029758,184037354-184037508,184037648-184037732,184037802-184037888,184037959-184038078,184039031-184039132,184039211-184039379,184041348-184041475,184043931-184044259	Methyltransferase	1	***	tr|C1MHE2|C1MHE2_MICPC	PF09273: Rubisco LSMT substrate-binding	IPR015353: Rubisco LSMT, substrate-binding domain		G	PF09273	IPR015353
QLRL3_N+_WM-800_6B	TraesCS6B01G223800.1	TraesCS6B02G223800.1	859	6B	337722933	337728036	5103	337722933-337723236,337727323-337727499,337727659-337728036	Formamidase	1	--*	sp|A1VEP0|AMIF_DESVV				G
QLRL3_N+_WM-800_6B	TraesCS6B01G223900.1	TraesCS6B02G223900.1	1260	6B	337836434	337863976	27542	337836434-337836661,337844392-337844508,337845902-337846000,337859868-337860053,337860129-337860310,337860840-337861041,337863731-337863976	Ubiquitin carboxyl-terminal hydrolase, putative	1	***	tr|B9SZ50|B9SZ50_RICCO	PF00443: Ubiquitin carboxyl-terminal hydrolase	IPR001394: Peptidase C19, ubiquitin carboxyl-terminal hydrolase; IPR018200: Ubiquitin specific protease, conserved site; IPR028889: Ubiquitin specific protease domain	GO:0006511 BP: ubiquitin-dependent protein catabolic process;GO:0016579 BP: protein deubiquitination;GO:0036459 MF: thiol-dependent ubiquitinyl hydrolase activity	G	PF00443	IPR001394; IPR018200; IPR028889	GO:0006511; GO:0016579; GO:0036459
QLRL3_N+_WM-800_6B	TraesCS6B01G224000.1	TraesCS6B02G224000.1	1356	6B	337934981	337942871	7890	337934981-337935275,337938162-337938210,337938283-337938509,337940963-337941161,337941232-337941375,337942341-337942415,337942505-337942871	CMP-sialic acid transporter 5	1	***	tr|A0A199UT36|A0A199UT36_ANACO	PF04142: Nucleotide-sugar transporter	IPR007271: Nucleotide-sugar transporter	GO:0000139 CC: Golgi membrane;GO:0005351 MF: sugar:proton symporter activity;GO:0008643 BP: carbohydrate transport;GO:0016021 CC: integral component of membrane	G	PF04142	IPR007271	GO:0000139; GO:0005351; GO:0008643; GO:0016021
QLRL3_N+_WM-800_6B	TraesCS6B01G224100.2	TraesCS6B02G224100.2	2937	6B	338011929	338015962	4033	338011929-338012319,338012428-338012471,338012534-338013271,338013481-338014190,338014284-338014499,338015125-338015962	Cryptochrome-1	1	***	tr|M8AUL5|M8AUL5_AEGTA	PF00875: DNA photolyase; PF03441: FAD binding domain of DNA photolyase; PF12546: Blue/Ultraviolet sensing protein C terminal	IPR002081: Cryptochrome/DNA photolyase class 1; IPR005101: Cryptochrome/DNA photolyase, FAD-binding domain; IPR006050: DNA photolyase, N-terminal; IPR014134: Cryptochrome, plant; IPR014729: Rossmann-like alpha/beta/alpha sandwich fold; IPR018394: Cryptochrome/DNA photolyase class 1, conserved site, C-terminal; IPR020978: Cryptochrome C-terminal	GO:0009785 BP: blue light signaling pathway;GO:0009882 MF: blue light photoreceptor activity	G	PF00875; PF03441; PF12546	IPR002081; IPR005101; IPR006050; IPR014134; IPR014729; IPR018394; IPR020978	GO:0009785; GO:0009882
QLRL3_N+_WM-800_6B	TraesCS6B01G224200.1	TraesCS6B02G224200.1	1953	6B	339352155	339382015	29860	339352155-339352562,339352652-339352759,339352837-339352937,339353166-339353237,339353355-339353424,339353525-339353590,339353789-339353887,339354350-339354415,339375092-339375234,339375534-339375620,339375701-339375764,339380475-339380618,339381403-339381545,339381634-339382015	Iron-sulfur cluster biosynthesis family protein	1	***	tr|A0A097PNE1|A0A097PNE1_BRADI		IPR011991: Winged helix-turn-helix DNA-binding domain		G		IPR011991
QLRL7_N-_WM-800_2A	TraesCS2A01G472900.1	TraesCS2A02G472900.1	2010	2A	714226741	714229187	2446	714226741-714227195,714227284-714227462,714227556-714227740,714227887-714228010,714228121-714229187	Zinc finger protein 423	1	--*	sp|Q2M1K9|ZN423_HUMAN				TE?
QLRL7_N-_WM-800_2A	TraesCS2A01G473000.1	TraesCS2A02G473000.1	1794	2A	714328236	714331784	3548	714328236-714328727,714329159-714329618,714330573-714330634,714330714-714330844,714330938-714331040,714331134-714331337,714331443-714331784	RNA-binding family protein	1	***	tr|A0A061FD24|A0A061FD24_THECC	PF00076: RNA recognition motif. (a.k.a. RRM, RBD, or RNP domain)	IPR000504: RNA recognition motif domain	GO:0003676 MF: nucleic acid binding	G	PF00076	IPR000504	GO:0003676
QLRL7_N-_WM-800_2A	TraesCS2A01G473100.2	TraesCS2A02G473100.2	1889	2A	714333058	714339264	6206	714333058-714333354,714334662-714334783,714334860-714334972,714335163-714335227,714335313-714335524,714336591-714336836,714337001-714337102,714337243-714337293,714338475-714338565,714338675-714339264	Polyadenylate-binding protein-interacting protein 4	1	***	tr|A0A199UG61|A0A199UG61_ANACO	PF14438: Ataxin 2 SM domain; PF07145: Ataxin-2 C-terminal region	IPR009818: Ataxin-2, C-terminal; IPR025852: Ataxin 2, SM domain		G	PF14438; PF07145	IPR009818; IPR025852
QLRL7_N-_WM-800_2A	TraesCS2A01G473200.1	TraesCS2A02G473200.1	1650	2A	714622129	714625409	3280	714622129-714622173,714622884-714623926,714624300-714624353,714624440-714624499,714624579-714624659,714624947-714624994,714625091-714625409	AT hook motif family protein	1	***	tr|B6TK52|B6TK52_MAIZE				G
QLRL7_N-_WM-800_2A	TraesCS2A01G473300.1	TraesCS2A02G473300.1	891	2A	714784492	714785543	1051	714784492-714784629,714784672-714784812,714784815-714785118,714785236-714785543	BTB/POZ domain containing protein, expressed	1	***	tr|Q2R115|Q2R115_ORYSJ	PF00651: BTB/POZ domain	IPR000210: BTB/POZ domain; IPR002083: MATH/TRAF domain; IPR008974: TRAF-like; IPR011333: SKP1/BTB/POZ domain	GO:0005515 MF: protein binding	G	PF00651	IPR000210; IPR002083; IPR008974; IPR011333	GO:0005515
QLRL7_N-_WM-800_2A	TraesCS2A01G473400.1	TraesCS2A02G473400.1	948	2A	714856447	714857464	1017	714856447-714857043,714857114-714857464	BTB/POZ domain containing protein, expressed	1	***	tr|Q7XEA6|Q7XEA6_ORYSJ	PF00651: BTB/POZ domain	IPR000210: BTB/POZ domain; IPR002083: MATH/TRAF domain; IPR008974: TRAF-like; IPR011333: SKP1/BTB/POZ domain	GO:0005515 MF: protein binding	G	PF00651	IPR000210; IPR002083; IPR008974; IPR011333	GO:0005515
QLRL7_N-_WM-800_2A	TraesCS2A01G473500.1	TraesCS2A02G473500.1	1255	2A	715209162	715210416	1254	715209162-715210416	BTB/POZ/MATH-domain protein	1	***	tr|A0A072U1Y3|A0A072U1Y3_MEDTR	PF00917: MATH domain; PF00651: BTB/POZ domain	IPR000210: BTB/POZ domain; IPR002083: MATH/TRAF domain; IPR008974: TRAF-like; IPR011333: SKP1/BTB/POZ domain	GO:0005515 MF: protein binding	G	PF00917; PF00651	IPR000210; IPR002083; IPR008974; IPR011333	GO:0005515
QLRL7_N-_WM-800_2A	TraesCS2A01G473600.1	TraesCS2A02G473600.1	1230	2A	715249094	715251160	2066	715249094-715249481,715249650-715249940,715250100-715250342,715250550-715250679,715250983-715251160	Apolipoprotein D	1	***	tr|M8BHZ3|M8BHZ3_AEGTA	PF08212: Lipocalin-like domain	IPR000566: Lipocalin/cytosolic fatty-acid binding domain; IPR012674: Calycin; IPR022272: Lipocalin family conserved site		G	PF08212	IPR000566; IPR012674; IPR022272
QLRL7_N-_WM-800_2A	TraesCS2A01G473700.1	TraesCS2A02G473700.1	4108	2A	715288715	715292822	4107	715288715-715292822	NBS-LRR disease resistance protein-like protein	1	*-*	tr|C1KAE3|C1KAE3_HORVU		IPR032675: Leucine-rich repeat domain, L domain-like		G		IPR032675
QLRL7_N-_WM-800_2A	TraesCS2A01G473800.1	TraesCS2A02G473800.1	1906	2A	715299784	715301878	2094	715299784-715299933,715300123-715301878	NBS-LRR disease resistance protein-like protein	1	*-*	tr|C1KAE3|C1KAE3_HORVU	PF00931: NB-ARC domain	IPR002182: NB-ARC; IPR011991: Winged helix-turn-helix DNA-binding domain; IPR027417: P-loop containing nucleoside triphosphate hydrolase	GO:0043531 MF: ADP binding	G	PF00931	IPR002182; IPR011991; IPR027417	GO:0043531
QLRL7_N-_WM-800_2A	TraesCS2A01G473900.1	TraesCS2A02G473900.1	2198	2A	715331687	715336777	5090	715331687-715331893,715331985-715332131,715332468-715332559,715332660-715332756,715332899-715332942,715333117-715333205,715333596-715333687,715333777-715333923,715334023-715334170,715334252-715334328,715334854-715334925,715335190-715335237,715335426-715335553,715335638-715335797,715335878-715336079,715336330-715336777	AP-5 complex subunit zeta-1	1	***	tr|Q8H1F1|Q8H1F1_ARATH	PF14764: AP-5 complex subunit, vesicle trafficking	IPR011989: Armadillo-like helical; IPR028222: AP-5 complex subunit zeta-1	GO:0044599 CC: AP-5 adaptor complex	G	PF14764	IPR011989; IPR028222	GO:0044599
QLRL7_N-_WM-800_2A	TraesCS2A01G474000.1	TraesCS2A02G474000.1	3451	2A	715336822	715343560	6738	715336822-715337384,715337470-715337894,715337979-715338074,715338166-715338437,715338527-715338995,715339097-715339696,715340197-715340314,715341455-715341753,715342952-715343560	Homeobox-leucine zipper family protein	1	***	tr|B9GU68|B9GU68_POPTR	PF00046: Homeobox domain; PF01852: START domain	IPR001356: Homeobox domain; IPR002913: START domain; IPR009057: Homeobox domain-like; IPR017970: Homeobox, conserved site; IPR023393: START-like domain	GO:0003677 MF: DNA binding;GO:0006355 BP: regulation of transcription, DNA-templated;GO:0008289 MF: lipid binding;GO:0043565 MF: sequence-specific DNA binding	G	PF00046; PF01852	IPR001356; IPR002913; IPR009057; IPR017970; IPR023393	GO:0003677; GO:0006355; GO:0008289; GO:0043565
QLRL7_N-_WM-800_2A	TraesCS2A01G474100.1	TraesCS2A02G474100.1	1356	2A	715393218	715395157	1939	715393218-715393394,715393979-715395157	Chloroplast ATP-binding protein	1	*-*	tr|Q6QJE1|Q6QJE1_CHLRE	PF00005: ABC transporter	IPR003439: ABC transporter-like; IPR003593: AAA+ ATPase domain; IPR005895: ABC transporter, haem export, CcmA; IPR027417: P-loop containing nucleoside triphosphate hydrolase	GO:0005215 MF: transporter activity;GO:0005524 MF: ATP binding;GO:0016887 MF: ATPase activity;GO:0017004 BP: cytochrome complex assembly;GO:0030288 CC: outer membrane-bounded periplasmic space	G	PF00005	IPR003439; IPR003593; IPR005895; IPR027417	GO:0005215; GO:0005524; GO:0016887; GO:0017004; GO:0030288
QLRL7_N-_WM-800_2A	TraesCS2A01G474200.1	TraesCS2A02G474200.1	636	2A	715405705	715406567	862	715405705-715406013,715406131-715406205,715406316-715406567	basic helix-loop-helix (bHLH) DNA-binding superfamily protein	1	--*	AT1G27660.1				G
QLRL7_N-_WM-800_2A	TraesCS2A01G474300.1	TraesCS2A02G474300.1	653	2A	715413307	715416169	2862	715413307-715413651,715415597-715415678,715415751-715415866,715415968-715416075,715416168-715416169	CRIB domain-containing protein RIC10	1	***	tr|A0A199VCV1|A0A199VCV1_ANACO	PF00786: P21-Rho-binding domain	IPR000095: CRIB domain		G	PF00786	IPR000095
QLRL7_N-_WM-800_2A	TraesCS2A01G474400.1	TraesCS2A02G474400.1	2457	2A	715421725	715427741	6016	715421725-715422133,715422218-715422381,715422465-715422602,715422761-715422859,715423013-715423123,715423497-715423592,715423753-715423836,715424000-715424744,715425896-715426314,715427550-715427741	B3 domain-containing protein	1	***	tr|N1QP54|N1QP54_AEGTA	PF02362: B3 DNA binding domain	IPR003340: B3 DNA binding domain; IPR015300: DNA-binding pseudobarrel domain	GO:0003677 MF: DNA binding	G	PF02362	IPR003340; IPR015300	GO:0003677
QLRL7_N-_WM-800_2A	TraesCS2A01G474500.1	TraesCS2A02G474500.1	868	2A	715617495	715618362	867	715617495-715618362	Protein translation factor SUI1-like protein	1	*-*	tr|M7YET0|M7YET0_TRIUA	PF01253: Translation initiation factor SUI1	IPR001950: SUI1 domain; IPR005874: Eukaryotic translation initiation factor SUI1	GO:0003743 MF: translation initiation factor activity;GO:0006413 BP: translational initiation	G	PF01253	IPR001950; IPR005874	GO:0003743; GO:0006413
QLRL7_N-_WM-800_2A	TraesCS2A01G474600.1	TraesCS2A02G474600.1	552	2A	715632518	715635293	2775	715632518-715632685,715632795-715632869,715634985-715635293	basic helix-loop-helix (bHLH) DNA-binding superfamily protein	1	--*	AT1G27660.1				G
QLRL7_N-_WM-800_2A	TraesCS2A01G474700.1	TraesCS2A02G474700.1	1937	2A	715806434	715808370	1936	715806434-715808370	Glycosyltransferase	1	***	tr|W5AVL3|W5AVL3_WHEAT	PF00201: UDP-glucoronosyl and UDP-glucosyl transferase	IPR002213: UDP-glucuronosyl/UDP-glucosyltransferase	GO:0008152 BP: metabolic process;GO:0016758 MF: transferase activity, transferring hexosyl groups	G	PF00201	IPR002213	GO:0008152; GO:0016758
QLRL7_N-_WM-800_2A	TraesCS2A01G474800.1	TraesCS2A02G474800.1	792	2A	715811692	715814417	2725	715811692-715811793,715812734-715812854,715813470-715813605,715813707-715813788,715813951-715814067,715814184-715814417	Serine hydroxymethyltransferase	1	***	tr|A0A1D1ZDN8|A0A1D1ZDN8_9ARAE				G
QLRL7_N-_WM-800_2A	TraesCS2A01G474900.1	TraesCS2A02G474900.1	1639	2A	715815672	715818266	2594	715815672-715816093,715816168-715816237,715816310-715817115,715817731-715818003,715818199-715818266	APO protein	1	***	tr|A0A0K9P386|A0A0K9P386_ZOSMR	PF05634: APO RNA-binding	IPR023342: APO domain	GO:0003723 MF: RNA binding	G	PF05634	IPR023342	GO:0003723
QLRL7_N-_WM-800_2A	TraesCS2A01G475000.1	TraesCS2A02G475000.1	303	2A	715826378	715827515	1137	715826378-715826428,715826947-715826988,715827098-715827139,715827245-715827409,715827513-715827515	MADS-box transcription factor	1	--*	tr|G7IA45|G7IA45_MEDTR	PF01486: K-box region	IPR002487: Transcription factor, K-box	GO:0003700 MF: transcription factor activity, sequence-specific DNA binding;GO:0005634 CC: nucleus;GO:0006355 BP: regulation of transcription, DNA-templated	G	PF01486	IPR002487	GO:0003700; GO:0005634; GO:0006355
QLRL7_N-_WM-800_2A	TraesCS2A01G475100.1	TraesCS2A02G475100.1	234	2A	715899784	715900017	233	715899784-715900017	Ubiquitin	1	***	tr|A0A151UF79|A0A151UF79_CAJCA	PF00240: Ubiquitin family	IPR000626: Ubiquitin domain; IPR019954: Ubiquitin conserved site; IPR019956: Ubiquitin; IPR029071: Ubiquitin-related domain	GO:0005515 MF: protein binding	G	PF00240	IPR000626; IPR019954; IPR019956; IPR029071	GO:0005515
QLRL7_N-_WM-800_2A	TraesCS2A01G475200.1	TraesCS2A02G475200.1	848	2A	715907293	715908140	847	715907293-715908140	rRNA N-glycosidase	1	***	tr|A0A1D5TCK6|A0A1D5TCK6_WHEAT	PF00161: Ribosome inactivating protein	IPR001574: Ribosome-inactivating protein; IPR016138: Ribosome-inactivating protein, subdomain 1	GO:0017148 BP: negative regulation of translation;GO:0030598 MF: rRNA N-glycosylase activity	G	PF00161	IPR001574; IPR016138	GO:0017148; GO:0030598
QLRL7_N-_WM-800_2A	TraesCS2A01G475300.1	TraesCS2A02G475300.1	1791	2A	715915437	715917972	2535	715915437-715916030,715916776-715917972	GrpE protein homolog	1	*-*	tr|A0A1D6APT2|A0A1D6APT2_WHEAT		IPR001810: F-box domain	GO:0005515 MF: protein binding	G		IPR001810	GO:0005515
QLRL7_N-_WM-800_2A	TraesCS2A01G475400.1	TraesCS2A02G475400.1	1460	2A	715944903	715961746	16843	715944903-715946316,715961701-715961746	Leucine-rich repeat receptor-like protein kinase family protein	1	*-*	AT3G24240.1	PF13855: Leucine rich repeat	IPR001611: Leucine-rich repeat; IPR003591: Leucine-rich repeat, typical subtype; IPR032675: Leucine-rich repeat domain, L domain-like	GO:0005515 MF: protein binding	G	PF13855	IPR001611; IPR003591; IPR032675	GO:0005515
QLRL7_N-_WM-800_2A	TraesCS2A01G475500.1	TraesCS2A02G475500.1	2446	2A	715962643	715967226	4583	715962643-715962979,715963086-715963167,715963265-715963372,715963465-715964157,715966001-715967226	GrpE protein homolog	1	*-*	tr|A0A1D6B4W0|A0A1D6B4W0_WHEAT		IPR001810: F-box domain	GO:0005515 MF: protein binding	G		IPR001810	GO:0005515
QLRL7_N-_WM-800_2A	TraesCS2A01G475600.1	TraesCS2A02G475600.1	2252	2A	715987075	715989326	2251	715987075-715989326	U-box domain-containing protein	1	***	tr|A0A0K9PZF9|A0A0K9PZF9_ZOSMR	PF04564: U-box domain; PF00514: Armadillo/beta-catenin-like repeat	IPR000225: Armadillo; IPR003613: U box domain; IPR011989: Armadillo-like helical; IPR013083: Zinc finger, RING/FYVE/PHD-type; IPR016024: Armadillo-type fold	GO:0004842 MF: ubiquitin-protein transferase activity;GO:0005488 MF: binding;GO:0005515 MF: protein binding;GO:0016567 BP: protein ubiquitination	G	PF04564; PF00514	IPR000225; IPR003613; IPR011989; IPR013083; IPR016024	GO:0004842; GO:0005488; GO:0005515; GO:0016567
QLRL7_N-_WM-800_2A	TraesCS2A01G475700.1	TraesCS2A02G475700.1	1806	2A	716163622	716170066	6444	716163622-716164845,716169485-716170066	GrpE protein homolog	1	*-*	tr|A0A1D6B4W0|A0A1D6B4W0_WHEAT		IPR001810: F-box domain	GO:0005515 MF: protein binding	G		IPR001810	GO:0005515
QLRL7_N-_WM-800_2A	TraesCS2A01G475800.1	TraesCS2A02G475800.1	732	2A	716172503	716173470	967	716172503-716172582,716172819-716173470	RING/U-box superfamily protein, putative	1	***	tr|A0A061DHL2|A0A061DHL2_THECC	PF13639: Ring finger domain	IPR001841: Zinc finger, RING-type; IPR013083: Zinc finger, RING/FYVE/PHD-type	GO:0005515 MF: protein binding;GO:0008270 MF: zinc ion binding	G	PF13639	IPR001841; IPR013083	GO:0005515; GO:0008270
QLRL7_N-_WM-800_2A	TraesCS2A01G475900.1	TraesCS2A02G475900.1	1678	2A	716176115	716180318	4203	716176115-716176683,716177611-716177841,716178371-716178529,716178825-716179004,716179481-716179564,716179864-716180318	26S protease regulatory subunit	1	***	tr|A0A199VGJ0|A0A199VGJ0_ANACO	PF00004: ATPase family associated with various cellular activities (AAA)	IPR003593: AAA+ ATPase domain; IPR003959: ATPase, AAA-type, core; IPR003960: ATPase, AAA-type, conserved site; IPR005937: 26S proteasome subunit P45; IPR027417: P-loop containing nucleoside triphosphate hydrolase	GO:0005524 MF: ATP binding;GO:0005737 CC: cytoplasm;GO:0016787 MF: hydrolase activity;GO:0030163 BP: protein catabolic process	G	PF00004	IPR003593; IPR003959; IPR003960; IPR005937; IPR027417	GO:0005524; GO:0005737; GO:0016787; GO:0030163
QLRL7_N-_WM-800_2A	TraesCS2A01G476000.1	TraesCS2A02G476000.1	821	2A	716182501	716183321	820	716182501-716183321	Translation initiation factor IF-2	1	---	sp|A5GF86|IF2_GEOUR				G
QLRL7_N-_WM-800_2A	TraesCS2A01G476100.1	TraesCS2A02G476100.1	594	2A	716222512	716223105	593	716222512-716223105	Ethylene-responsive transcription factor	1	*-*	tr|W9RY64|W9RY64_9ROSA		IPR001471: AP2/ERF domain; IPR016177: DNA-binding domain	GO:0003677 MF: DNA binding;GO:0003700 MF: transcription factor activity, sequence-specific DNA binding;GO:0006355 BP: regulation of transcription, DNA-templated	G		IPR001471; IPR016177	GO:0003677; GO:0003700; GO:0006355
QLRL7_N-_WM-800_2A	TraesCS2A01G476200.1	TraesCS2A02G476200.1	1653	2A	716228008	716230071	2063	716228008-716228605,716229017-716230071	Pentatricopeptide repeat-containing protein	1	***	tr|A0A199UFP0|A0A199UFP0_ANACO	PF13041: PPR repeat family; PF01535: PPR repeat	IPR002885: Pentatricopeptide repeat; IPR011990: Tetratricopeptide-like helical domain	GO:0005515 MF: protein binding	G	PF13041; PF01535	IPR002885; IPR011990	GO:0005515
QLRL7_N-_WM-800_2A	TraesCS2A01G476300.2	TraesCS2A02G476300.2	1008	2A	716231773	716233620	1847	716231773-716231988,716232065-716232253,716232475-716232643,716233187-716233620	Peroxidase	1	***	tr|A0A1D5TCA3|A0A1D5TCA3_WHEAT	PF00141: Peroxidase	IPR000823: Plant peroxidase; IPR002016: Haem peroxidase, plant/fungal/bacterial; IPR010255: Haem peroxidase; IPR019794: Peroxidase, active site	GO:0004601 MF: peroxidase activity;GO:0006979 BP: response to oxidative stress;GO:0020037 MF: heme binding;GO:0055114 BP: oxidation-reduction process	G	PF00141	IPR000823; IPR002016; IPR010255; IPR019794	GO:0004601; GO:0006979; GO:0020037; GO:0055114
QLRL7_N-_WM-800_2A	TraesCS2A01G476400.1	TraesCS2A02G476400.1	904	2A	716234422	716235325	903	716234422-716235325	Late embryogenesis abundant (LEA) hydroxyproline-rich glycoprotein family	1	***	tr|A0A061GGB2|A0A061GGB2_THECC	PF03168: Late embryogenesis abundant protein	IPR004864: Late embryogenesis abundant protein, LEA-14; IPR013783: Immunoglobulin-like fold		G	PF03168	IPR004864; IPR013783
QLRL7_N-_WM-800_2A	TraesCS2A01G476500.1	TraesCS2A02G476500.1	761	2A	716247998	716248874	876	716247998-716248267,716248384-716248874	Pathogenesis-related protein 1	1	***	tr|M8AV69|M8AV69_AEGTA	PF00407: Pathogenesis-related protein Bet v I family	IPR000916: Bet v I/Major latex protein; IPR023393: START-like domain; IPR024949: Bet v I type allergen	GO:0006952 BP: defense response;GO:0009607 BP: response to biotic stimulus	G	PF00407	IPR000916; IPR023393; IPR024949	GO:0006952; GO:0009607
QLRL7_N-_WM-800_2A	TraesCS2A01G476600.1	TraesCS2A02G476600.1	607	2A	716252979	716253696	717	716252979-716253230,716253342-716253696	Pathogenesis-related protein 1	1	***	tr|M8AV69|M8AV69_AEGTA	PF00407: Pathogenesis-related protein Bet v I family	IPR000916: Bet v I/Major latex protein; IPR023393: START-like domain; IPR024949: Bet v I type allergen	GO:0006952 BP: defense response;GO:0009607 BP: response to biotic stimulus	G	PF00407	IPR000916; IPR023393; IPR024949	GO:0006952; GO:0009607
QLRL7_N-_WM-800_2A	TraesCS2A01G476700.1	TraesCS2A02G476700.1	831	2A	716301475	716302416	941	716301475-716301773,716301885-716302416	Pathogenesis-related protein 1	1	***	tr|M8AV69|M8AV69_AEGTA	PF00407: Pathogenesis-related protein Bet v I family	IPR000916: Bet v I/Major latex protein; IPR023393: START-like domain; IPR024949: Bet v I type allergen	GO:0006952 BP: defense response;GO:0009607 BP: response to biotic stimulus	G	PF00407	IPR000916; IPR023393; IPR024949	GO:0006952; GO:0009607
QLRL7_N-_WM-800_2A	TraesCS2A01G476800.2	TraesCS2A02G476800.2	842	2A	716341241	716342181	940	716341241-716341541,716341641-716342181	Pathogenesis-related protein 1	1	***	tr|M8AV69|M8AV69_AEGTA	PF00407: Pathogenesis-related protein Bet v I family	IPR000916: Bet v I/Major latex protein; IPR023393: START-like domain; IPR024949: Bet v I type allergen	GO:0006952 BP: defense response;GO:0009607 BP: response to biotic stimulus	G	PF00407	IPR000916; IPR023393; IPR024949	GO:0006952; GO:0009607
QLRL7_N-_WM-800_2A	TraesCS2A01G476900.1	TraesCS2A02G476900.1	827	2A	716393725	716394662	937	716393725-716394023,716394135-716394662	Pathogenesis-related protein 1	1	***	tr|M8AV69|M8AV69_AEGTA	PF00407: Pathogenesis-related protein Bet v I family	IPR000916: Bet v I/Major latex protein; IPR023393: START-like domain; IPR024949: Bet v I type allergen	GO:0006952 BP: defense response;GO:0009607 BP: response to biotic stimulus	G	PF00407	IPR000916; IPR023393; IPR024949	GO:0006952; GO:0009607
QLRL7_N-_WM-800_2A	TraesCS2A01G477000.1	TraesCS2A02G477000.1	846	2A	716424774	716425730	956	716424774-716425072,716425184-716425730	Pathogenesis-related protein 1	1	***	tr|M8AV69|M8AV69_AEGTA	PF00407: Pathogenesis-related protein Bet v I family	IPR000916: Bet v I/Major latex protein; IPR023393: START-like domain; IPR024949: Bet v I type allergen	GO:0006952 BP: defense response;GO:0009607 BP: response to biotic stimulus	G	PF00407	IPR000916; IPR023393; IPR024949	GO:0006952; GO:0009607
QLRL7_N-_WM-800_2A	TraesCS2A01G477200.1	TraesCS2A02G477200.1	2031	2A	716467075	716478783	11708	716467075-716467500,716467516-716467803,716477353-716478186,716478301-716478783	NBS-LRR disease resistance protein	1	***	tr|B7UBD5|B7UBD5_SETIT	PF00931: NB-ARC domain	IPR002182: NB-ARC; IPR011991: Winged helix-turn-helix DNA-binding domain; IPR027417: P-loop containing nucleoside triphosphate hydrolase; IPR032675: Leucine-rich repeat domain, L domain-like	GO:0043531 MF: ADP binding	G	PF00931	IPR002182; IPR011991; IPR027417; IPR032675	GO:0043531
QLRL7_N-_WM-800_2A	TraesCS2A01G477400.1	TraesCS2A02G477400.1	1317	2A	716487357	716491350	3993	716487357-716488232,716488318-716488448,716491041-716491350	GDSL esterase/lipase	1	***	tr|A0A199VUQ7|A0A199VUQ7_ANACO	PF00657: GDSL-like Lipase/Acylhydrolase	IPR001087: GDSL lipase/esterase; IPR013830: SGNH hydrolase-type esterase domain	GO:0016788 MF: hydrolase activity, acting on ester bonds	G	PF00657	IPR001087; IPR013830	GO:0016788
QLRL7_N-_WM-800_2A	TraesCS2A01G477500.1	TraesCS2A02G477500.1	1596	2A	716499444	716501039	1595	716499444-716501039	Pentatricopeptide repeat-containing protein	1	***	tr|Q3LAF9|Q3LAF9_HORVU	PF01535: PPR repeat; PF13041: PPR repeat family	IPR002885: Pentatricopeptide repeat; IPR011990: Tetratricopeptide-like helical domain	GO:0005515 MF: protein binding	G	PF01535; PF13041	IPR002885; IPR011990	GO:0005515
QLRL7_N-_WM-800_2A	TraesCS2A01G477600.1	TraesCS2A02G477600.1	338	2A	716544462	716544799	337	716544462-716544799	Non-specific lipid-transfer protein	1	***	tr|W5AY71|W5AY71_WHEAT	PF00234: Protease inhibitor/seed storage/LTP family	IPR000528: Plant lipid transfer protein/Par allergen; IPR016140: Bifunctional inhibitor/plant lipid transfer protein/seed storage helical domain	GO:0006869 BP: lipid transport;GO:0008289 MF: lipid binding	G	PF00234	IPR000528; IPR016140	GO:0006869; GO:0008289
QLRL7_N-_WM-800_2A	TraesCS2A01G477700.1	TraesCS2A02G477700.1	608	2A	716549342	716549949	607	716549342-716549949	Non-specific lipid-transfer protein	1	***	tr|M7YJJ9|M7YJJ9_TRIUA	PF00234: Protease inhibitor/seed storage/LTP family	IPR000528: Plant lipid transfer protein/Par allergen; IPR016140: Bifunctional inhibitor/plant lipid transfer protein/seed storage helical domain	GO:0006869 BP: lipid transport;GO:0008289 MF: lipid binding	G	PF00234	IPR000528; IPR016140	GO:0006869; GO:0008289
QLRL7_N-_WM-800_2A	TraesCS2A01G477900.1	TraesCS2A02G477900.1	1602	2A	716901065	716907402	6337	716901065-716901171,716901278-716901368,716901632-716901710,716901783-716901826,716901902-716901937,716902074-716902151,716902226-716902306,716903269-716903359,716903460-716903611,716903712-716903762,716904332-716904397,716904698-716904777,716905687-716905750,716905952-716906106,716906547-716906625,716906757-716906918,716907032-716907106,716907208-716907290,716907375-716907402	Aldehyde dehydrogenase	1	***	tr|Q2HV89|Q2HV89_MEDTR	PF00171: Aldehyde dehydrogenase family	IPR010061: Methylmalonate-semialdehyde dehydrogenase; IPR015590: Aldehyde dehydrogenase domain; IPR016160: Aldehyde dehydrogenase, cysteine active site; IPR016161: Aldehyde/histidinol dehydrogenase; IPR016162: Aldehyde dehydrogenase N-terminal domain	GO:0004491 MF: methylmalonate-semialdehyde dehydrogenase (acylating) activity;GO:0008152 BP: metabolic process;GO:0016491 MF: oxidoreductase activity;GO:0055114 BP: oxidation-reduction process	G	PF00171	IPR010061; IPR015590; IPR016160; IPR016161; IPR016162	GO:0004491; GO:0008152; GO:0016491; GO:0055114
QLRL7_N-_WM-800_2A	TraesCS2A01G478000.1	TraesCS2A02G478000.1	2924	2A	716917828	716922406	4578	716917828-716918244,716918352-716918451,716918931-716918981,716919098-716919164,716919282-716919547,716919655-716920676,716921307-716921781,716921881-716922406	Histone-lysine N-methyltransferase	1	***	tr|A0A0K9NL88|A0A0K9NL88_ZOSMR	PF10440: Ubiquitin-binding WIYLD domain; PF05033: Pre-SET motif; PF00856: SET domain	IPR001214: SET domain; IPR007728: Pre-SET domain; IPR018848: WIYLD domain; IPR025776: Histone-lysine N-methyltransferase SUVR4/SUVR1/SUVR2	GO:0005515 MF: protein binding;GO:0005634 CC: nucleus;GO:0008270 MF: zinc ion binding;GO:0018024 MF: histone-lysine N-methyltransferase activity;GO:0034968 BP: histone lysine methylation	G	PF10440; PF05033; PF00856	IPR001214; IPR007728; IPR018848; IPR025776	GO:0005515; GO:0005634; GO:0008270; GO:0018024; GO:0034968
QLRL7_N-_WM-800_2A	TraesCS2A01G478100.1	TraesCS2A02G478100.1	1035	2A	717137853	717140372	2519	717137853-717138232,717139026-717139167,717139688-717139927,717140100-717140372	Linalool synthase, chloroplastic	1	***	tr|N1QTI7|N1QTI7_AEGTA	PF01397: Terpene synthase, N-terminal domain; PF03936: Terpene synthase family, metal binding domain	IPR001906: Terpene synthase, N-terminal domain; IPR005630: Terpene synthase, metal-binding domain; IPR008930: Terpenoid cyclases/protein prenyltransferase alpha-alpha toroid; IPR008949: Isoprenoid synthase domain	GO:0000287 MF: magnesium ion binding;GO:0008152 BP: metabolic process;GO:0010333 MF: terpene synthase activity;GO:0016829 MF: lyase activity	G	PF01397; PF03936	IPR001906; IPR005630; IPR008930; IPR008949	GO:0000287; GO:0008152; GO:0010333; GO:0016829
QLRL7_N-_WM-800_2A	TraesCS2A01G478300.1	TraesCS2A02G478300.1	4272	2A	717144334	717151490	7156	717144334-717145242,717145443-717145599,717145690-717145908,717145998-717146284,717146460-717147771,717147854-717148011,717148113-717148198,717148431-717148498,717148641-717148684,717148773-717148845,717148961-717149040,717149124-717149217,717149319-717149489,717149623-717149685,717149767-717149833,717150046-717150134,717150490-717150544,717150627-717150736,717151157-717151245,717151350-717151490	UHRF1-binding protein 1	1	***	tr|A0A199VCX5|A0A199VCX5_ANACO	PF12624: N-terminal region of Chorein or VPS13	IPR026854: Vacuolar protein sorting-associated protein 13, N-terminal domain		G	PF12624	IPR026854
QLRL7_N-_WM-800_2A	TraesCS2A01G478400.1	TraesCS2A02G478400.1	501	2A	717167557	717168057	500	717167557-717168057	UDP-N-acetylmuramate--L-alanine ligase	1	--*	sp|B9KNK0|MURC_RHOSK				G
QLRL7_N-_WM-800_2A	TraesCS2A01G478500.1	TraesCS2A02G478500.1	2651	2A	717169668	717175216	5548	717169668-717170379,717170717-717170918,717171085-717171267,717171345-717171449,717171547-717171790,717172355-717172503,717172607-717173114,717173222-717173392,717174840-717175216	Beta-glucosidase	1	***	tr|A0A0B4PJM3|A0A0B4PJM3_SOYBN	PF00933: Glycosyl hydrolase family 3 N terminal domain; PF01915: Glycosyl hydrolase family 3 C-terminal domain	IPR001764: Glycoside hydrolase, family 3, N-terminal; IPR002772: Glycoside hydrolase family 3 C-terminal domain; IPR017853: Glycoside hydrolase superfamily; IPR019800: Glycoside hydrolase, family 3, active site	GO:0004553 MF: hydrolase activity, hydrolyzing O-glycosyl compounds;GO:0005975 BP: carbohydrate metabolic process	G	PF00933; PF01915	IPR001764; IPR002772; IPR017853; IPR019800	GO:0004553; GO:0005975
QLRL7_N-_WM-800_2A	TraesCS2A01G478600.1	TraesCS2A02G478600.1	1886	2A	717186380	717189739	3359	717186380-717186606,717186743-717186924,717187915-717188229,717188473-717189114,717189220-717189739	Sugar transport protein 5	1	***	tr|A0A1E5WMF0|A0A1E5WMF0_9POAL				G
QLRL7_N-_WM-800_2A	TraesCS2A01G478700.1	TraesCS2A02G478700.1	1458	2A	717200294	717201751	1457	717200294-717201751	Glycosyltransferase	1	***	tr|A0A1D5TE04|A0A1D5TE04_WHEAT	PF00201: UDP-glucoronosyl and UDP-glucosyl transferase	IPR002213: UDP-glucuronosyl/UDP-glucosyltransferase	GO:0008152 BP: metabolic process;GO:0016758 MF: transferase activity, transferring hexosyl groups	G	PF00201	IPR002213	GO:0008152; GO:0016758
QLRL7_N-_WM-800_2A	TraesCS2A01G478800.1	TraesCS2A02G478800.1	2121	2A	717207944	717214540	6596	717207944-717208115,717208895-717208991,717209314-717209364,717209459-717209525,717209965-717210230,717210949-717211697,717212823-717213201,717213298-717213493,717214315-717214428,717214511-717214540	Histone-lysine N-methyltransferase	1	*-*	tr|A0A0K9P0B7|A0A0K9P0B7_ZOSMR	PF10440: Ubiquitin-binding WIYLD domain; PF05033: Pre-SET motif; PF00856: SET domain	IPR001214: SET domain; IPR007728: Pre-SET domain; IPR018848: WIYLD domain; IPR025776: Histone-lysine N-methyltransferase SUVR4/SUVR1/SUVR2	GO:0005515 MF: protein binding;GO:0005634 CC: nucleus;GO:0008270 MF: zinc ion binding;GO:0018024 MF: histone-lysine N-methyltransferase activity;GO:0034968 BP: histone lysine methylation	G	PF10440; PF05033; PF00856	IPR001214; IPR007728; IPR018848; IPR025776	GO:0005515; GO:0005634; GO:0008270; GO:0018024; GO:0034968
QLRL7_N-_WM-800_2A	TraesCS2A01G478900.1	TraesCS2A02G478900.1	1745	2A	717252862	717254606	1744	717252862-717254606	Glycosyltransferase	1	***	tr|A0A1D5TCQ2|A0A1D5TCQ2_WHEAT	PF00201: UDP-glucoronosyl and UDP-glucosyl transferase	IPR002213: UDP-glucuronosyl/UDP-glucosyltransferase	GO:0008152 BP: metabolic process;GO:0016758 MF: transferase activity, transferring hexosyl groups	G	PF00201	IPR002213	GO:0008152; GO:0016758
QLRL7_N-_WM-800_2A	TraesCS2A01G479000.1	TraesCS2A02G479000.1	2848	2A	717384513	717390707	6194	717384513-717385010,717385106-717385277,717385373-717385530,717385618-717385805,717386232-717386342,717386578-717386743,717387091-717387258,717387770-717388947,717389964-717390082,717390618-717390707	Phosphatidylinositol-4-phosphate 5-kinase, putative	1	***	tr|B9S0D1|B9S0D1_RICCO	PF02493: MORN repeat; PF01504: Phosphatidylinositol-4-phosphate 5-Kinase	IPR002498: Phosphatidylinositol-4-phosphate 5-kinase, core; IPR003409: MORN motif; IPR017163: Phosphatidylinositol-4-phosphate 5-kinase, plant; IPR027483: Phosphatidylinositol-4-phosphate 5-kinase, C-terminal; IPR027484: Phosphatidylinositol-4-phosphate 5-kinase, N-terminal domain	GO:0005524 MF: ATP binding;GO:0016307 MF: phosphatidylinositol phosphate kinase activity;GO:0016308 MF: 1-phosphatidylinositol-4-phosphate 5-kinase activity;GO:0046488 BP: phosphatidylinositol metabolic process	G	PF02493; PF01504	IPR002498; IPR003409; IPR017163; IPR027483; IPR027484	GO:0005524; GO:0016307; GO:0016308; GO:0046488
QLRL7_N-_WM-800_2A	TraesCS2A01G479100.1	TraesCS2A02G479100.1	1051	2A	717419568	717421379	1811	717419568-717420072,717420834-717421379	Cyclin family protein	1	***	tr|B9HE32|B9HE32_POPTR	PF08613: Cyclin	IPR013763: Cyclin-like; IPR013922: Cyclin PHO80-like	GO:0000079 BP: regulation of cyclin-dependent protein serine/threonine kinase activity;GO:0019901 MF: protein kinase binding	G	PF08613	IPR013763; IPR013922	GO:0000079; GO:0019901
QLRL7_N-_WM-800_2A	TraesCS2A01G479200.1	TraesCS2A02G479200.1	1353	2A	717554501	717557253	2752	717554501-717554515,717555824-717555896,717555989-717557253	F-box family protein	1	--*	AT1G10110.1				TE?
QLRL7_N-_WM-800_2A	TraesCS2A01G479300.1	TraesCS2A02G479300.1	5088	2A	717561555	717575284	13729	717561555-717566269,717567587-717567797,717575121-717575168,717575171-717575284	ATP/DNA-binding protein	1	***	tr|A0A072TUH8|A0A072TUH8_MEDTR		IPR003594: Histidine kinase-like ATPase, C-terminal domain		G		IPR003594
QLRL7_N-_WM-800_2A	TraesCS2A01G479400.2	TraesCS2A02G479400.2	1354	2A	717580794	717585410	4616	717580794-717581086,717581258-717581380,717581460-717581561,717581665-717581730,717581952-717582053,717582134-717582190,717582289-717582336,717582417-717582647,717585079-717585410	Peroxisome biogenesis protein 22	1	***	tr|A0A0B2RXJ0|A0A0B2RXJ0_GLYSO				G
QLRL12_N+_WM-800_3D	TraesCS3D01G470800.1	TraesCS3D02G470800.1	641	3D	572790910	572793147	2237	572790910-572790929,572792320-572792517,572792725-572793147	Phosphatidylinositol N-acetylglucosaminyltransferase subunit Y	1	-**	sp|Q3MUY2|PIGY_HUMAN	PF15159: Phosphatidylinositol N-acetylglucosaminyltransferase subunit Y	IPR029164: Phosphatidylinositol N-acetylglucosaminyltransferase subunit Y		G	PF15159	IPR029164
QLRL12_N+_WM-800_3D	TraesCS3D01G470900.1	TraesCS3D02G470900.1	2204	3D	573118693	573121867	3174	573118693-573119027,573119999-573121867	Phosphate transporter	1	***	tr|A0A0A1G5X8|A0A0A1G5X8_MANES	PF07690: Major Facilitator Superfamily	IPR011701: Major facilitator superfamily; IPR020846: Major facilitator superfamily domain	GO:0016021 CC: integral component of membrane;GO:0055085 BP: transmembrane transport	G	PF07690	IPR011701; IPR020846	GO:0016021; GO:0055085
QLRL12_N+_WM-800_3D	TraesCS3D01G471000.1	TraesCS3D02G471000.1	1944	3D	573402497	573404533	2036	573402497-573403857,573403951-573404533	Protein kinase	1	***	tr|B6SVB5|B6SVB5_MAIZE	PF00139: Legume lectin domain; PF00069: Protein kinase domain	IPR000719: Protein kinase domain; IPR001220: Legume lectin domain; IPR008271: Serine/threonine-protein kinase, active site; IPR011009: Protein kinase-like domain; IPR013320: Concanavalin A-like lectin/glucanase domain; IPR017441: Protein kinase, ATP binding site; IPR019825: Legume lectin, beta chain, Mn/Ca-binding site	GO:0004672 MF: protein kinase activity;GO:0005524 MF: ATP binding;GO:0006468 BP: protein phosphorylation;GO:0030246 MF: carbohydrate binding	G	PF00139; PF00069	IPR000719; IPR001220; IPR008271; IPR011009; IPR013320; IPR017441; IPR019825	GO:0004672; GO:0005524; GO:0006468; GO:0030246
QLRL12_N+_WM-800_3D	TraesCS3D01G471100.2	TraesCS3D02G471100.2	1267	3D	573682531	573685118	2587	573682531-573683105,573683573-573683773,573683897-573683996,573684330-573684533,573684626-573684688,573684903-573685024,573685117-573685118	tRNA (Guanine(26)-N(2))-dimethyltransferase	1	***	tr|A0A199UQ92|A0A199UQ92_ANACO	PF02005: N2,N2-dimethylguanosine tRNA methyltransferase	IPR002905: tRNA methyltransferase, Trm1; IPR029063: S-adenosyl-L-methionine-dependent methyltransferase	GO:0003723 MF: RNA binding;GO:0004809 MF: tRNA (guanine-N2-)-methyltransferase activity;GO:0008033 BP: tRNA processing	G	PF02005	IPR002905; IPR029063	GO:0003723; GO:0004809; GO:0008033
QLRL12_N+_WM-800_3D	TraesCS3D01G471200.1	TraesCS3D02G471200.1	1290	3D	573690171	573691639	1468	573690171-573690505,573690591-573691159,573691254-573691639	Pimeloyl-[acyl-carrier protein] methyl ester esterase	1	*-*	sp|A0KF11|BIOH_AERHH	PF00561: alpha/beta hydrolase fold	IPR000073: Alpha/beta hydrolase fold-1; IPR000639: Epoxide hydrolase-like; IPR029058: Alpha/Beta hydrolase fold	GO:0003824 MF: catalytic activity	G	PF00561	IPR000073; IPR000639; IPR029058	GO:0003824
QLRL12_N+_WM-800_3D	TraesCS3D01G471300.1	TraesCS3D02G471300.1	1479	3D	573727564	573729042	1478	573727564-573729042	F-box family protein	1	***	AT3G16210.1	PF12937: F-box-like	IPR001810: F-box domain; IPR017451: F-box associated interaction domain	GO:0005515 MF: protein binding	TE?	PF12937	IPR001810; IPR017451	GO:0005515
QLRL12_N+_WM-800_3D	TraesCS3D01G471400.1	TraesCS3D02G471400.1	2636	3D	573765225	573769738	4513	573765225-573765604,573765693-573765759,573765878-573765986,573766577-573766657,573766795-573767064,573767156-573768698,573769553-573769738	PAX-interacting protein 1	1	***	tr|M8BYX3|M8BYX3_AEGTA	PF16770: Regulator of Ty1 transposition protein 107 BRCT domain	IPR001357: BRCT domain		TE?	PF16770	IPR001357
QLRL12_N+_WM-800_3D	TraesCS3D01G471500.2	TraesCS3D02G471500.2	1351	3D	573870662	573872668	2006	573870662-573871347,573871445-573871692,573872252-573872668	2-oxoglutarate (2OG) and Fe(II)-dependent oxygenase superfamily protein	1	***	tr|Q9SB33|Q9SB33_ARATH	PF14226: non-haem dioxygenase in morphine synthesis N-terminal; PF03171: 2OG-Fe(II) oxygenase superfamily	IPR005123: Oxoglutarate/iron-dependent dioxygenase; IPR026992: Non-haem dioxygenase N-terminal domain; IPR027443: Isopenicillin N synthase-like	GO:0016491 MF: oxidoreductase activity;GO:0055114 BP: oxidation-reduction process	G	PF14226; PF03171	IPR005123; IPR026992; IPR027443	GO:0016491; GO:0055114
QLRL12_N+_WM-800_3D	TraesCS3D01G471600.1	TraesCS3D02G471600.1	1302	3D	573906879	573908262	1383	573906879-573907370,573907449-573908134,573908139-573908262	Serpin family protein	1	***	tr|B9MVJ6|B9MVJ6_POPTR	PF00079: Serpin (serine protease inhibitor)	IPR023795: Serpin, conserved site; IPR023796: Serpin domain		G	PF00079	IPR023795; IPR023796
QLRL12_N+_WM-800_3D	TraesCS3D01G471700.1	TraesCS3D02G471700.1	903	3D	573908401	573910897	2496	573908401-573908830,573908989-573909228,573910665-573910897	general regulatory factor 1	1	--*	AT4G09000.2				G
QLRL12_N+_WM-800_3D	TraesCS3D01G471800.1	TraesCS3D02G471800.1	1605	3D	573919525	573921227	1702	573919525-573919580,573919679-573921227	transmembrane protein, putative (DUF594)	1	*-*	AT5G45540.1	PF13968: Domain of unknown function (DUF4220)	IPR025315: Domain of unknown function DUF4220		G	PF13968	IPR025315
QLRL12_N+_WM-800_3D	TraesCS3D01G471900.1	TraesCS3D02G471900.1	546	3D	573967000	573967545	545	573967000-573967545	2-oxoglutarate (2OG) and Fe(II)-dependent oxygenase superfamily protein	1	***	tr|Q9SB32|Q9SB32_ARATH	PF03171: 2OG-Fe(II) oxygenase superfamily	IPR005123: Oxoglutarate/iron-dependent dioxygenase; IPR027443: Isopenicillin N synthase-like	GO:0016491 MF: oxidoreductase activity;GO:0055114 BP: oxidation-reduction process	G	PF03171	IPR005123; IPR027443	GO:0016491; GO:0055114
QLRL12_N+_WM-800_3D	TraesCS3D01G472000.1	TraesCS3D02G472000.1	2603	3D	574118271	574125655	7384	574118271-574118778,574118862-574119012,574119102-574119339,574119821-574120031,574120383-574120513,574123954-574124145,574124217-574124681,574124949-574125655	Receptor-like protein kinase, putative,expressed	1	*-*	tr|D8L9R1|D8L9R1_WHEAT	PF00188: Cysteine-rich secretory protein family; PF00069: Protein kinase domain	IPR000719: Protein kinase domain; IPR001283: Cysteine-rich secretory protein, allergen V5/Tpx-1-related; IPR002413: Ves allergen; IPR008271: Serine/threonine-protein kinase, active site; IPR011009: Protein kinase-like domain; IPR014044: CAP domain; IPR017441: Protein kinase, ATP binding site; IPR018244: Allergen V5/Tpx-1-related, conserved site	GO:0004672 MF: protein kinase activity;GO:0005524 MF: ATP binding;GO:0005576 CC: extracellular region;GO:0006468 BP: protein phosphorylation	G	PF00188; PF00069	IPR000719; IPR001283; IPR002413; IPR008271; IPR011009; IPR014044; IPR017441; IPR018244	GO:0004672; GO:0005524; GO:0005576; GO:0006468
QLRL12_N+_WM-800_3D	TraesCS3D01G472100.1	TraesCS3D02G472100.1	1840	3D	574227779	574230495	2716	574227779-574227917,574228795-574230495	Eukaryotic peptide chain release factor subunit 1-1	1	***	tr|M7YEJ3|M7YEJ3_TRIUA	PF03463: eRF1 domain 1; PF03464: eRF1 domain 2; PF03465: eRF1 domain 3	IPR004403: Peptide chain release factor eRF1/aRF1; IPR005140: eRF1 domain 1/Pelota-like; IPR005141: eRF1 domain 2; IPR005142: eRF1 domain 3; IPR024049: Peptide Chain Release Factor eRF1/aRF1, N-terminal; IPR029064: 50S ribosomal protein L30e-like	GO:0005737 CC: cytoplasm;GO:0006415 BP: translational termination;GO:0016149 MF: translation release factor activity, codon specific	G	PF03463; PF03464; PF03465	IPR004403; IPR005140; IPR005141; IPR005142; IPR024049; IPR029064	GO:0005737; GO:0006415; GO:0016149
QLRL12_N+_WM-800_3D	TraesCS3D01G472200.1	TraesCS3D02G472200.1	1356	3D	574238569	574239924	1355	574238569-574239924	Eukaryotic peptide chain release factor subunit 1-1	1	***	tr|M7YEJ3|M7YEJ3_TRIUA	PF03463: eRF1 domain 1; PF03464: eRF1 domain 2; PF03465: eRF1 domain 3	IPR004403: Peptide chain release factor eRF1/aRF1; IPR005140: eRF1 domain 1/Pelota-like; IPR005141: eRF1 domain 2; IPR005142: eRF1 domain 3; IPR024049: Peptide Chain Release Factor eRF1/aRF1, N-terminal; IPR029064: 50S ribosomal protein L30e-like	GO:0005737 CC: cytoplasm;GO:0006415 BP: translational termination;GO:0016149 MF: translation release factor activity, codon specific	G	PF03463; PF03464; PF03465	IPR004403; IPR005140; IPR005141; IPR005142; IPR024049; IPR029064	GO:0005737; GO:0006415; GO:0016149
QLRL12_N+_WM-800_3D	TraesCS3D01G472300.1	TraesCS3D02G472300.1	857	3D	574240699	574242199	1500	574240699-574240897,574240994-574241046,574241149-574241301,574241402-574241545,574241639-574241710,574241855-574241987,574242097-574242199	Leucine-rich repeat receptor-like kinase	1	*-*	tr|I7DDP7|I7DDP7_BRARO	PF08263: Leucine rich repeat N-terminal domain; PF13855: Leucine rich repeat	IPR001611: Leucine-rich repeat; IPR013210: Leucine-rich repeat-containing N-terminal, plant-type; IPR032675: Leucine-rich repeat domain, L domain-like	GO:0005515 MF: protein binding	G	PF08263; PF13855	IPR001611; IPR013210; IPR032675	GO:0005515
QLRL12_N+_WM-800_3D	TraesCS3D01G472400.1	TraesCS3D02G472400.1	2830	3D	574424669	574427498	2829	574424669-574427498	Pentatricopeptide repeat-containing protein	1	***	tr|D7MT42|D7MT42_ARALL	PF01535: PPR repeat; PF13041: PPR repeat family; PF12854: PPR repeat	IPR002885: Pentatricopeptide repeat		G	PF01535; PF13041; PF12854	IPR002885
QLRL12_N+_WM-800_3D	TraesCS3D01G472500.1	TraesCS3D02G472500.1	1014	3D	574484122	574485135	1013	574484122-574485135	F-box protein	1	***	tr|W9RCB4|W9RCB4_9ROSA	PF00646: F-box domain	IPR001810: F-box domain; IPR017451: F-box associated interaction domain; IPR023296: Glycosyl hydrolase, five-bladed beta-propellor domain	GO:0005515 MF: protein binding	TE?	PF00646	IPR001810; IPR017451; IPR023296	GO:0005515
QLRL12_N+_WM-800_3D	TraesCS3D01G472600.1	TraesCS3D02G472600.1	828	3D	574768130	574768957	827	574768130-574768957	Disease resistance protein RPM1	1	*-*	tr|R7W2R1|R7W2R1_AEGTA		IPR032675: Leucine-rich repeat domain, L domain-like		G		IPR032675
QLRL12_N+_WM-800_3D	TraesCS3D01G472700.1	TraesCS3D02G472700.1	1890	3D	574769011	574771238	2227	574769011-574770073,574770412-574771238	Disease resistance protein (TIR-NBS-LRR class) family	1	*-*	AT5G41740.2	PF00931: NB-ARC domain	IPR002182: NB-ARC; IPR011991: Winged helix-turn-helix DNA-binding domain; IPR027417: P-loop containing nucleoside triphosphate hydrolase; IPR032675: Leucine-rich repeat domain, L domain-like	GO:0043531 MF: ADP binding	G	PF00931	IPR002182; IPR011991; IPR027417; IPR032675	GO:0043531
QLRL12_N+_WM-800_3D	TraesCS3D01G472800.1	TraesCS3D02G472800.1	624	3D	574779668	574780291	623	574779668-574780291	Disease resistance protein RPP13	1	*-*	tr|M8CUP2|M8CUP2_AEGTA				G
QLRL12_N+_WM-800_3D	TraesCS3D01G472900.1	TraesCS3D02G472900.1	771	3D	574781383	574782853	1470	574781383-574781410,574782030-574782457,574782539-574782853	disease resistance protein (TIR-NBS-LRR class) family protein	1	--*	AT5G18370.1	PF00931: NB-ARC domain	IPR002182: NB-ARC; IPR027417: P-loop containing nucleoside triphosphate hydrolase	GO:0043531 MF: ADP binding	G	PF00931	IPR002182; IPR027417	GO:0043531
QLRL12_N+_WM-800_3D	TraesCS3D01G473000.1	TraesCS3D02G473000.1	1502	3D	574821751	574827185	5434	574821751-574822468,574823446-574823511,574823606-574823704,574823875-574824071,574825377-574825424,574826726-574826843,574826930-574827185	S-formylglutathione hydrolase	1	***	tr|A0A1D5WJH1|A0A1D5WJH1_WHEAT	PF00756: Putative esterase	IPR000801: Putative esterase; IPR014186: S-formylglutathione hydrolase; IPR029058: Alpha/Beta hydrolase fold	GO:0018738 MF: S-formylglutathione hydrolase activity;GO:0046294 BP: formaldehyde catabolic process	G	PF00756	IPR000801; IPR014186; IPR029058	GO:0018738; GO:0046294
QLRL12_N+_WM-800_3D	TraesCS3D01G473100.1	TraesCS3D02G473100.1	633	3D	574854993	574856009	1016	574854993-574855550,574855935-574856009	Cortactin-binding protein 2	1	--*	sp|Q07DW4|CTTB2_MUNRE				G
QLRL12_N+_WM-800_3D	TraesCS3D01G473200.1	TraesCS3D02G473200.1	941	3D	574857416	574858996	1580	574857416-574857677,574857822-574857874,574857980-574858132,574858227-574858370,574858462-574858533,574858740-574858996	Leucine-rich repeat receptor-like kinase	1	*-*	tr|I7DDP7|I7DDP7_BRARO	PF08263: Leucine rich repeat N-terminal domain; PF13855: Leucine rich repeat	IPR001611: Leucine-rich repeat; IPR013210: Leucine-rich repeat-containing N-terminal, plant-type; IPR032675: Leucine-rich repeat domain, L domain-like	GO:0005515 MF: protein binding	G	PF08263; PF13855	IPR001611; IPR013210; IPR032675	GO:0005515
QLRL12_N+_WM-800_3D	TraesCS3D01G473300.1	TraesCS3D02G473300.1	504	3D	574888387	574889052	665	574888387-574888587,574888673-574888811,574888889-574889052	CASP-like protein	1	***	tr|A0A1D5WLP1|A0A1D5WLP1_WHEAT	PF04535: Domain of unknown function (DUF588)	IPR006702: Domain of unknown function DUF588		G	PF04535	IPR006702
QLRL12_N+_WM-800_3D	TraesCS3D01G473400.1	TraesCS3D02G473400.1	2603	3D	574916504	574919777	3273	574916504-574916733,574916849-574917015,574917119-574917341,574917432-574917680,574917785-574917835,574917915-574918228,574918328-574918442,574918524-574919777	Potassium transporter	1	***	tr|M8CUN8|M8CUN8_AEGTA	PF02705: K+ potassium transporter	IPR003855: Potassium transporter	GO:0015079 MF: potassium ion transmembrane transporter activity;GO:0016020 CC: membrane;GO:0071805 BP: potassium ion transmembrane transport	G	PF02705	IPR003855	GO:0015079; GO:0016020; GO:0071805
QLRL12_N+_WM-800_3D	TraesCS3D01G473500.1	TraesCS3D02G473500.1	1015	3D	574983642	574984838	1196	574983642-574984020,574984123-574984236,574984317-574984838	Tyrosyl-DNA phosphodiesterase 2	1	*-*	tr|A0A0B0PIB6|A0A0B0PIB6_GOSAR		IPR005135: Endonuclease/exonuclease/phosphatase		TE?		IPR005135
QLRL12_N+_WM-800_3D	TraesCS3D01G473600.1	TraesCS3D02G473600.1	1819	3D	575125986	575130294	4308	575125986-575126335,575126803-575126942,575127195-575127442,575127985-575128206,575129235-575129877,575129950-575130048,575130178-575130294	Glycerol-3-phosphate dehydrogenase [NAD(+)]	1	***	tr|A0A1D5WKB6|A0A1D5WKB6_WHEAT	PF01210: NAD-dependent glycerol-3-phosphate dehydrogenase N-terminus; PF07479: NAD-dependent glycerol-3-phosphate dehydrogenase C-terminus	IPR006109: Glycerol-3-phosphate dehydrogenase, NAD-dependent, C-terminal; IPR006168: Glycerol-3-phosphate dehydrogenase, NAD-dependent; IPR008927: 6-phosphogluconate dehydrogenase C-terminal domain-like; IPR011128: Glycerol-3-phosphate dehydrogenase, NAD-dependent, N-terminal; IPR013328: 6-phosphogluconate dehydrogenase, domain 2; IPR016040: NAD(P)-binding domain	GO:0004367 MF: glycerol-3-phosphate dehydrogenase [NAD+] activity;GO:0005975 BP: carbohydrate metabolic process;GO:0006072 BP: glycerol-3-phosphate metabolic process;GO:0009331 CC: glycerol-3-phosphate dehydrogenase complex;GO:0016491 MF: oxidoreductase activity;GO:0016616 MF: oxidoreductase activity, acting on the CH-OH group of donors, NAD or NADP as acceptor;GO:0046168 BP: glycerol-3-phosphate…	G	PF01210; PF07479	IPR006109; IPR006168; IPR008927; IPR011128; IPR013328; IPR016040	GO:0004367; GO:0005975; GO:0006072; GO:0009331; GO:0016491; GO:0016616; GO:0046168; GO:0051287; GO:0055114
QLRL12_N+_WM-800_3D	TraesCS3D01G473700.1	TraesCS3D02G473700.1	3051	3D	575478543	575482637	4094	575478543-575479495,575479977-575481757,575482321-575482637	NBS-LRR-like resistance protein	1	***	tr|A0A0U2S1S8|A0A0U2S1S8_ORYSA	PF00931: NB-ARC domain	IPR002182: NB-ARC; IPR011991: Winged helix-turn-helix DNA-binding domain; IPR027417: P-loop containing nucleoside triphosphate hydrolase; IPR032675: Leucine-rich repeat domain, L domain-like	GO:0043531 MF: ADP binding	G	PF00931	IPR002182; IPR011991; IPR027417; IPR032675	GO:0043531
QLRL12_N+_WM-800_3D	TraesCS3D01G473800.2	TraesCS3D02G473800.2	1890	3D	575486939	575489166	2227	575486939-575487765,575488104-575489166	Disease resistance protein (TIR-NBS-LRR class) family	1	*-*	AT5G41740.2	PF00931: NB-ARC domain	IPR002182: NB-ARC; IPR011991: Winged helix-turn-helix DNA-binding domain; IPR027417: P-loop containing nucleoside triphosphate hydrolase; IPR032675: Leucine-rich repeat domain, L domain-like	GO:0043531 MF: ADP binding	G	PF00931	IPR002182; IPR011991; IPR027417; IPR032675	GO:0043531
QLRL12_N+_WM-800_3D	TraesCS3D01G473900.1	TraesCS3D02G473900.1	828	3D	575489220	575490047	827	575489220-575490047	Disease resistance protein RPM1	1	*-*	tr|R7W2R1|R7W2R1_AEGTA		IPR032675: Leucine-rich repeat domain, L domain-like		G		IPR032675
QLRL12_N+_WM-800_3D	TraesCS3D01G474000.2	TraesCS3D02G474000.2	3603	3D	575525832	575530855	5023	575525832-575526787,575527442-575529475,575529571-575529616,575529705-575529753,575530338-575530855	NBS-LRR-like resistance protein	1	***	tr|A0A0U2S1S8|A0A0U2S1S8_ORYSA	PF00931: NB-ARC domain	IPR002182: NB-ARC; IPR011991: Winged helix-turn-helix DNA-binding domain; IPR027417: P-loop containing nucleoside triphosphate hydrolase; IPR032675: Leucine-rich repeat domain, L domain-like	GO:0043531 MF: ADP binding	G	PF00931	IPR002182; IPR011991; IPR027417; IPR032675	GO:0043531
QLRL12_N+_WM-800_3D	TraesCS3D01G474100.1	TraesCS3D02G474100.1	513	3D	575535370	575535882	512	575535370-575535882	Disease resistance protein RPP13	1	*-*	tr|M8CUP2|M8CUP2_AEGTA				G
QLRL12_N+_WM-800_3D	TraesCS3D01G474200.1	TraesCS3D02G474200.1	1521	3D	575536046	575537832	1786	575536046-575536212,575536479-575537832	NBS-LRR-like resistance protein	1	***	tr|A0A0U2S1S8|A0A0U2S1S8_ORYSA	PF00931: NB-ARC domain	IPR002182: NB-ARC; IPR011991: Winged helix-turn-helix DNA-binding domain; IPR027417: P-loop containing nucleoside triphosphate hydrolase; IPR032675: Leucine-rich repeat domain, L domain-like	GO:0043531 MF: ADP binding	G	PF00931	IPR002182; IPR011991; IPR027417; IPR032675	GO:0043531
QLRL12_N+_WM-800_3D	TraesCS3D01G474300.1	TraesCS3D02G474300.1	3314	3D	575545283	575549439	4156	575545283-575546229,575546653-575548614,575548703-575548728,575548812-575548860,575549110-575549439	NBS-LRR-like resistance protein	1	***	tr|A0A0U2S210|A0A0U2S210_ORYSA	PF00931: NB-ARC domain	IPR002182: NB-ARC; IPR011991: Winged helix-turn-helix DNA-binding domain; IPR027417: P-loop containing nucleoside triphosphate hydrolase; IPR032675: Leucine-rich repeat domain, L domain-like	GO:0043531 MF: ADP binding	G	PF00931	IPR002182; IPR011991; IPR027417; IPR032675	GO:0043531
QLRL12_N+_WM-800_3D	TraesCS3D01G474400.1	TraesCS3D02G474400.1	5764	3D	575592525	575599284	6759	575592525-575596929,575597027-575597188,575597314-575598165,575598454-575598569,575598853-575599000,575599123-575599169,575599251-575599284	F-box protein	1	***	tr|C6L7Y7|C6L7Y7_HORBU		IPR001810: F-box domain; IPR032675: Leucine-rich repeat domain, L domain-like	GO:0005515 MF: protein binding	TE?		IPR001810; IPR032675	GO:0005515
QLRL12_N+_WM-800_3D	TraesCS3D01G474500.1	TraesCS3D02G474500.1	708	3D	575618108	575618815	707	575618108-575618815	Arabinogalactan peptide 3	1	--*	tr|A0A1D1Z3Z0|A0A1D1Z3Z0_9ARAE				G
QLRL12_N+_WM-800_3D	TraesCS3D01G474600.1	TraesCS3D02G474600.1	1431	3D	575631389	575632891	1502	575631389-575631661,575631734-575632891	Cytochrome P450, putative, expressed	1	***	tr|D8L9P7|D8L9P7_WHEAT	PF00067: Cytochrome P450	IPR001128: Cytochrome P450; IPR002401: Cytochrome P450, E-class, group I; IPR017972: Cytochrome P450, conserved site	GO:0005506 MF: iron ion binding;GO:0016705 MF: oxidoreductase activity, acting on paired donors, with incorporation or reduction of molecular oxygen;GO:0020037 MF: heme binding;GO:0055114 BP: oxidation-reduction process	G	PF00067	IPR001128; IPR002401; IPR017972	GO:0005506; GO:0016705; GO:0020037; GO:0055114
QLRL12_N+_WM-800_3D	TraesCS3D01G474700.1	TraesCS3D02G474700.1	4696	3D	575673684	575681453	7769	575673684-575674165,575674537-575674625,575674717-575674801,575674927-575675086,575675168-575675244,575675361-575675414,575675536-575675626,575675716-575676017,575676328-575676609,575676708-575677024,575677103-575677263,575677418-575677521,575677611-575677767,575677858-575677974,575678062-575678204,575678323-575678655,575678990-575679280,575679400-575679483,575679581-575679714,575679839-575680066…	Pleiotropic drug resistance ABC transporter	1	***	tr|W0TUG3|W0TUG3_ACAMN	PF14510: ABC-transporter extracellular N-terminal; PF00005: ABC transporter; PF01061: ABC-2 type transporter; PF08370: Plant PDR ABC transporter associated	IPR003439: ABC transporter-like; IPR003593: AAA+ ATPase domain; IPR013525: ABC-2 type transporter; IPR013581: Plant PDR ABC transporter associated; IPR027417: P-loop containing nucleoside triphosphate hydrolase; IPR029481: ABC-transporter extracellular N-terminal domain	GO:0005524 MF: ATP binding;GO:0016020 CC: membrane;GO:0016887 MF: ATPase activity	G	PF14510; PF00005; PF01061; PF08370	IPR003439; IPR003593; IPR013525; IPR013581; IPR027417; IPR029481	GO:0005524; GO:0016020; GO:0016887
QLRL12_N+_WM-800_3D	TraesCS3D01G474800.1	TraesCS3D02G474800.1	1241	3D	575725783	575727116	1333	575725783-575726258,575726352-575727116	Expansin B7 like protein	1	***	tr|Q14F61|Q14F61_WHEAT	PF03330: Lytic transglycolase; PF01357: Pollen allergen	IPR005795: Major pollen allergen Lol pI; IPR007112: Expansin/pollen allergen, DPBB domain; IPR007117: Expansin, cellulose-binding-like domain; IPR007118: Expansin/Lol pI; IPR009009: RlpA-like protein, double-psi beta-barrel domain	GO:0005576 CC: extracellular region;GO:0019953 BP: sexual reproduction	G	PF03330; PF01357	IPR005795; IPR007112; IPR007117; IPR007118; IPR009009	GO:0005576; GO:0019953
QLRL12_N+_WM-800_3D	TraesCS3D01G474900.1	TraesCS3D02G474900.1	1539	3D	575732638	575734176	1538	575732638-575734176	Cytochrome P450, putative, expressed	1	***	tr|D8L9Q0|D8L9Q0_WHEAT	PF00067: Cytochrome P450	IPR001128: Cytochrome P450; IPR002401: Cytochrome P450, E-class, group I; IPR017972: Cytochrome P450, conserved site	GO:0005506 MF: iron ion binding;GO:0016705 MF: oxidoreductase activity, acting on paired donors, with incorporation or reduction of molecular oxygen;GO:0020037 MF: heme binding;GO:0055114 BP: oxidation-reduction process	G	PF00067	IPR001128; IPR002401; IPR017972	GO:0005506; GO:0016705; GO:0020037; GO:0055114
QLRL12_N+_WM-800_3D	TraesCS3D01G475000.1	TraesCS3D02G475000.1	1229	3D	575736767	575738260	1493	575736767-575737861,575738127-575738260	Beta-1,3-glucanase	1	***	tr|Q9XEN5|Q9XEN5_WHEAT	PF00332: Glycosyl hydrolases family 17	IPR000490: Glycoside hydrolase family 17; IPR017853: Glycoside hydrolase superfamily	GO:0004553 MF: hydrolase activity, hydrolyzing O-glycosyl compounds;GO:0005975 BP: carbohydrate metabolic process	G	PF00332	IPR000490; IPR017853	GO:0004553; GO:0005975
QLRL12_N+_WM-800_3D	TraesCS3D01G475100.1	TraesCS3D02G475100.1	1260	3D	575739377	575740827	1450	575739377-575740513,575740705-575740827	Beta-1,3-glucanase	1	***	tr|Q9XEN5|Q9XEN5_WHEAT	PF00332: Glycosyl hydrolases family 17	IPR000490: Glycoside hydrolase family 17; IPR017853: Glycoside hydrolase superfamily	GO:0004553 MF: hydrolase activity, hydrolyzing O-glycosyl compounds;GO:0005975 BP: carbohydrate metabolic process	G	PF00332	IPR000490; IPR017853	GO:0004553; GO:0005975
QLRL12_N+_WM-800_3D	TraesCS3D01G475200.1	TraesCS3D02G475200.1	1455	3D	575758467	575760020	1553	575758467-575759771,575759871-575760020	Beta-1,3-glucanase	1	***	tr|Q9XEN7|Q9XEN7_WHEAT	PF00332: Glycosyl hydrolases family 17	IPR000490: Glycoside hydrolase family 17; IPR017853: Glycoside hydrolase superfamily	GO:0004553 MF: hydrolase activity, hydrolyzing O-glycosyl compounds;GO:0005975 BP: carbohydrate metabolic process	G	PF00332	IPR000490; IPR017853	GO:0004553; GO:0005975
QLRL12_N+_WM-800_3D	TraesCS3D01G475300.1	TraesCS3D02G475300.1	1344	3D	575836105	575840581	4476	575836105-575836749,575836879-575837036,575839533-575839646,575840155-575840581	Bax inhibitor-1 family protein	1	***	AT1G03070.3	PF01027: Inhibitor of apoptosis-promoting Bax1	IPR006214: Bax inhibitor 1-related		G	PF01027	IPR006214
QLRL12_N+_WM-800_3D	TraesCS3D01G475400.2	TraesCS3D02G475400.2	3059	3D	575847501	575853403	5902	575847501-575847775,575848858-575849677,575849774-575850106,575850228-575850455,575850753-575850914,575851551-575851763,575851864-575851911,575852003-575852061,575852140-575852272,575852353-575852427,575852524-575852604,575852693-575852761,575852841-575853403	BTB/POZ domain-containing protein	1	***	tr|A0A199W118|A0A199W118_ANACO	PF12248: Farnesoic acid 0-methyl transferase; PF00651: BTB/POZ domain; PF07707: BTB And C-terminal Kelch; PF00754: F5/8 type C domain	IPR000210: BTB/POZ domain; IPR000421: Coagulation factor 5/8 C-terminal domain; IPR008979: Galactose-binding domain-like; IPR011333: SKP1/BTB/POZ domain; IPR011705: BTB/Kelch-associated; IPR022041: Farnesoic acid O-methyl transferase	GO:0005515 MF: protein binding	G	PF12248; PF00651; PF07707; PF00754	IPR000210; IPR000421; IPR008979; IPR011333; IPR011705; IPR022041	GO:0005515
QLRL12_N+_WM-800_3D	TraesCS3D01G475500.1	TraesCS3D02G475500.1	847	3D	575853412	575854346	934	575853412-575853892,575853981-575854346	high chlorophyll fluorescence 153	1	***	AT4G31560.1				G
QLRL12_N+_WM-800_3D	TraesCS3D01G475600.1	TraesCS3D02G475600.1	2121	3D	576563356	576570534	7178	576563356-576564107,576567569-576567716,576567796-576567963,576568346-576568420,576568830-576568985,576569084-576569182,576569265-576569392,576569823-576569904,576570022-576570534	Phosphotransferase	1	***	tr|A0A1D5WMC7|A0A1D5WMC7_WHEAT	PF00349: Hexokinase; PF03727: Hexokinase	IPR001312: Hexokinase; IPR019807: Hexokinase, binding site; IPR022672: Hexokinase, N-terminal; IPR022673: Hexokinase, C-terminal	GO:0001678 BP: cellular glucose homeostasis;GO:0004396 MF: hexokinase activity;GO:0005524 MF: ATP binding;GO:0005536 MF: glucose binding;GO:0005975 BP: carbohydrate metabolic process;GO:0006096 BP: glycolytic process;GO:0016773 MF: phosphotransferase activity, alcohol group as acceptor;GO:0046835 BP: carbohydrate phosphorylation	G	PF00349; PF03727	IPR001312; IPR019807; IPR022672; IPR022673	GO:0001678; GO:0004396; GO:0005524; GO:0005536; GO:0005975; GO:0006096; GO:0016773; GO:0046835
QLRL12_N+_WM-800_3D	TraesCS3D01G475800.1	TraesCS3D02G475800.1	2341	3D	576755407	576758217	2810	576755407-576756219,576756331-576756593,576756711-576756971,576757090-576757217,576757342-576758217	Cytokinin oxidase/dehydrogenase	1	***	tr|I3VIX2|I3VIX2_HORVV	PF01565: FAD binding domain; PF09265: Cytokinin dehydrogenase 1, FAD and cytokinin binding	IPR006093: Oxygen oxidoreductase covalent FAD-binding site; IPR006094: FAD linked oxidase, N-terminal; IPR015345: Cytokinin dehydrogenase 1, FAD/cytokinin binding domain; IPR016164: FAD-linked oxidase-like, C-terminal; IPR016166: FAD-binding, type 2; IPR016167: FAD-binding, type 2, subdomain 1; IPR016169: CO dehydrogenase flavoprotein-like, FAD-binding, subdomain 2; IPR016170: Vanillyl-alcohol ox…	GO:0003824 MF: catalytic activity;GO:0009690 BP: cytokinin metabolic process;GO:0016491 MF: oxidoreductase activity;GO:0016614 MF: oxidoreductase activity, acting on CH-OH group of donors;GO:0019139 MF: cytokinin dehydrogenase activity;GO:0050660 MF: flavin adenine dinucleotide binding;GO:0055114 BP: oxidation-reduction process	G	PF01565; PF09265	IPR006093; IPR006094; IPR015345; IPR016164; IPR016166; IPR016167; IPR016169; IPR016170	GO:0003824; GO:0009690; GO:0016491; GO:0016614; GO:0019139; GO:0050660; GO:0055114
QLRL12_N+_WM-800_3D	TraesCS3D01G475900.1	TraesCS3D02G475900.1	798	3D	576889531	576901534	12003	576889531-576889779,576889865-576890022,576900762-576900866,576901249-576901534	Bax inhibitor-1 family protein	1	***	tr|A0A061DQL7|A0A061DQL7_THECC	PF01027: Inhibitor of apoptosis-promoting Bax1	IPR006214: Bax inhibitor 1-related		G	PF01027	IPR006214
QLRL12_N+_WM-800_3D	TraesCS3D01G476000.1	TraesCS3D02G476000.1	1098	3D	577023016	577025986	2970	577023016-577023519,577023624-577023781,577024947-577025060,577025665-577025986	Bax inhibitor-1 family protein	1	***	tr|A0A061DQL7|A0A061DQL7_THECC	PF01027: Inhibitor of apoptosis-promoting Bax1	IPR006214: Bax inhibitor 1-related		G	PF01027	IPR006214
QLRL12_N+_WM-800_3D	TraesCS3D01G476100.1	TraesCS3D02G476100.1	779	3D	577143938	577145672	1734	577143938-577144144,577144268-577144376,577144488-577144506,577144841-577144954,577145343-577145672	Bax inhibitor-1 family protein	1	***	tr|A0A061DQL7|A0A061DQL7_THECC	PF01027: Inhibitor of apoptosis-promoting Bax1	IPR006214: Bax inhibitor 1-related		G	PF01027	IPR006214
QLRL12_N+_WM-800_3D	TraesCS3D01G476200.1	TraesCS3D02G476200.1	189	3D	577151927	577152115	188	577151927-577152115	Photosystem II reaction center protein Z	1	***	tr|A0A0F6NQ86|A0A0F6NQ86_9POAL	PF01737: YCF9	IPR002644: Photosystem II PsbZ, reaction centre	GO:0009523 CC: photosystem II;GO:0009539 CC: photosystem II reaction center;GO:0015979 BP: photosynthesis;GO:0042549 BP: photosystem II stabilization	G	PF01737	IPR002644	GO:0009523; GO:0009539; GO:0015979; GO:0042549
QLRL12_N+_WM-800_3D	TraesCS3D01G476300.1	TraesCS3D02G476300.1	1059	3D	577152992	577156780	3788	577152992-577153457,577153554-577153711,577155928-577156041,577156460-577156780	Bax inhibitor-1 family protein	1	***	AT1G03070.3	PF01027: Inhibitor of apoptosis-promoting Bax1	IPR006214: Bax inhibitor 1-related		G	PF01027	IPR006214
QLRL12_N+_WM-800_3D	TraesCS3D01G476400.1	TraesCS3D02G476400.1	1079	3D	577176900	577180025	3125	577176900-577177186,577177845-577177958,577179244-577179401,577179506-577180025	Bax inhibitor-1 family protein	1	***	tr|A0A061DQL7|A0A061DQL7_THECC	PF01027: Inhibitor of apoptosis-promoting Bax1	IPR006214: Bax inhibitor 1-related		G	PF01027	IPR006214
QLRL12_N+_WM-800_3D	TraesCS3D01G476500.2	TraesCS3D02G476500.2	1150	3D	577238954	577240529	1575	577238954-577239032,577239459-577240529	Endo-1,3-beta-glucanase	1	***	tr|Q8W4V0|Q8W4V0_ORYSA	PF00332: Glycosyl hydrolases family 17	IPR000490: Glycoside hydrolase family 17; IPR017853: Glycoside hydrolase superfamily	GO:0004553 MF: hydrolase activity, hydrolyzing O-glycosyl compounds;GO:0005975 BP: carbohydrate metabolic process	G	PF00332	IPR000490; IPR017853	GO:0004553; GO:0005975
QLRL12_N+_WM-800_3D	TraesCS3D01G476600.2	TraesCS3D02G476600.2	1277	3D	577249557	577251249	1692	577249557-577249667,577249940-577249987,577250132-577251249	Endo-1,3-beta-glucanase	1	***	tr|Q8W4V0|Q8W4V0_ORYSA	PF00332: Glycosyl hydrolases family 17	IPR000490: Glycoside hydrolase family 17; IPR017853: Glycoside hydrolase superfamily	GO:0004553 MF: hydrolase activity, hydrolyzing O-glycosyl compounds;GO:0005975 BP: carbohydrate metabolic process	G	PF00332	IPR000490; IPR017853	GO:0004553; GO:0005975
QLRL12_N+_WM-800_3D	TraesCS3D01G476700.1	TraesCS3D02G476700.1	924	3D	577254837	577255869	1032	577254837-577255361,577255471-577255869	Expansin protein	1	***	tr|Q14F61|Q14F61_WHEAT	PF03330: Lytic transglycolase; PF01357: Pollen allergen	IPR005795: Major pollen allergen Lol pI; IPR007112: Expansin/pollen allergen, DPBB domain; IPR007117: Expansin, cellulose-binding-like domain; IPR007118: Expansin/Lol pI; IPR009009: RlpA-like protein, double-psi beta-barrel domain	GO:0005576 CC: extracellular region;GO:0019953 BP: sexual reproduction	G	PF03330; PF01357	IPR005795; IPR007112; IPR007117; IPR007118; IPR009009	GO:0005576; GO:0019953
QLRL12_N+_WM-800_3D	TraesCS3D01G476800.1	TraesCS3D02G476800.1	585	3D	577263763	577264504	741	577263763-577264176,577264334-577264504	Expansin protein	1	***	tr|Q14F61|Q14F61_WHEAT	PF03330: Lytic transglycolase; PF01357: Pollen allergen	IPR005795: Major pollen allergen Lol pI; IPR007112: Expansin/pollen allergen, DPBB domain; IPR007117: Expansin, cellulose-binding-like domain; IPR009009: RlpA-like protein, double-psi beta-barrel domain	GO:0005576 CC: extracellular region;GO:0019953 BP: sexual reproduction	G	PF03330; PF01357	IPR005795; IPR007112; IPR007117; IPR009009	GO:0005576; GO:0019953
QLRL12_N+_WM-800_3D	TraesCS3D01G476900.1	TraesCS3D02G476900.1	1578	3D	577282718	577284295	1577	577282718-577284295	NB-ARC domain disease resistance protein, putative	1	--*	tr|G7J119|G7J119_MEDTR	PF08224: Domain of unknown function (DUF1719)	IPR013181: Protein of unknown function DUF1719		G	PF08224	IPR013181
QLRL12_N+_WM-800_3D	TraesCS3D01G477000.1	TraesCS3D02G477000.1	1954	3D	577339501	577342392	2891	577339501-577341263,577342202-577342392	Co-chaperone protein HscB homolog	1	--*	sp|B1JDR0|HSCB_PSEPW	PF08224: Domain of unknown function (DUF1719)	IPR013181: Protein of unknown function DUF1719		G	PF08224	IPR013181
QLRL12_N+_WM-800_3D	TraesCS3D01G477100.1	TraesCS3D02G477100.1	1174	3D	577382138	577383398	1260	577382138-577382265,577382353-577383398	Endo-beta-1,3-glucanase	1	***	tr|Q1ERF9|Q1ERF9_WHEAT	PF00332: Glycosyl hydrolases family 17	IPR000490: Glycoside hydrolase family 17; IPR017853: Glycoside hydrolase superfamily	GO:0004553 MF: hydrolase activity, hydrolyzing O-glycosyl compounds;GO:0005975 BP: carbohydrate metabolic process	G	PF00332	IPR000490; IPR017853	GO:0004553; GO:0005975
QLRL12_N+_WM-800_3D	TraesCS3D01G477200.1	TraesCS3D02G477200.1	1332	3D	577409429	577410910	1481	577409429-577410534,577410685-577410910	Endo-beta-1,3-glucanase	1	***	tr|Q1ERF9|Q1ERF9_WHEAT	PF00332: Glycosyl hydrolases family 17	IPR000490: Glycoside hydrolase family 17; IPR017853: Glycoside hydrolase superfamily	GO:0004553 MF: hydrolase activity, hydrolyzing O-glycosyl compounds;GO:0005975 BP: carbohydrate metabolic process	G	PF00332	IPR000490; IPR017853	GO:0004553; GO:0005975
QLRL12_N+_WM-800_3D	TraesCS3D01G477300.1	TraesCS3D02G477300.1	1331	3D	577413524	577414983	1459	577413524-577414673,577414803-577414983	Beta-1,3-glucanase	1	***	tr|Q4JH28|Q4JH28_WHEAT	PF00332: Glycosyl hydrolases family 17	IPR000490: Glycoside hydrolase family 17; IPR017853: Glycoside hydrolase superfamily	GO:0004553 MF: hydrolase activity, hydrolyzing O-glycosyl compounds;GO:0005975 BP: carbohydrate metabolic process	G	PF00332	IPR000490; IPR017853	GO:0004553; GO:0005975
QLRL12_N+_WM-800_3D	TraesCS3D01G477400.1	TraesCS3D02G477400.1	1417	3D	577430938	577432354	1416	577430938-577432354	F-box family protein	1	--*	AT3G16210.1	PF12937: F-box-like	IPR001810: F-box domain	GO:0005515 MF: protein binding	TE?	PF12937	IPR001810	GO:0005515
QLRL12_N+_WM-800_3D	TraesCS3D01G477500.1	TraesCS3D02G477500.1	1253	3D	577491037	577492676	1639	577491037-577491331,577491427-577491601,577491698-577491974,577492056-577492283,577492399-577492676	Purple acid phosphatase 16	1	***	tr|A0A1I9LQV7|A0A1I9LQV7_ARATH	PF00149: Calcineurin-like phosphoesterase	IPR004843: Calcineurin-like phosphoesterase domain, ApaH type; IPR011230: Phosphoesterase At2g46880; IPR029052: Metallo-dependent phosphatase-like	GO:0016787 MF: hydrolase activity	G	PF00149	IPR004843; IPR011230; IPR029052	GO:0016787
QLRL12_N+_WM-800_3D	TraesCS3D01G477600.1	TraesCS3D02G477600.1	384	3D	577500096	577500479	383	577500096-577500479	VQ motif-containing protein	1	--*	AT2G35230.3	PF05678: VQ motif	IPR008889: VQ		G	PF05678	IPR008889
QLRL12_N+_WM-800_3D	TraesCS3D01G477700.1	TraesCS3D02G477700.1	1273	3D	577656933	577661532	4599	577656933-577657979,577661307-577661532	'putative beta-1,3-glucanase	1	***	tr|Q75K72|Q75K72_ORYSJ	PF00332: Glycosyl hydrolases family 17	IPR000490: Glycoside hydrolase family 17; IPR017853: Glycoside hydrolase superfamily	GO:0004553 MF: hydrolase activity, hydrolyzing O-glycosyl compounds;GO:0005975 BP: carbohydrate metabolic process	G	PF00332	IPR000490; IPR017853	GO:0004553; GO:0005975
QLRL12_N+_WM-800_3D	TraesCS3D01G477800.1	TraesCS3D02G477800.1	450	3D	577668239	577668688	449	577668239-577668688	DUF538 family protein, putative (Protein of unknown function, DUF538)	1	***	AT1G55265.1	PF04398: Protein of unknown function, DUF538	IPR007493: Protein of unknown function DUF538		U	PF04398	IPR007493
QLRL12_N+_WM-800_3D	TraesCS3D01G477900.1	TraesCS3D02G477900.1	450	3D	577752267	577752716	449	577752267-577752716	DUF538 family protein (Protein of unknown function, DUF538)	1	***	AT5G19590.2	PF04398: Protein of unknown function, DUF538	IPR007493: Protein of unknown function DUF538		U	PF04398	IPR007493
QLRL12_N+_WM-800_3D	TraesCS3D01G478000.1	TraesCS3D02G478000.1	1372	3D	577789049	577791010	1961	577789049-577790172,577790763-577791010	Beta-1,3-glucanase	1	***	tr|Q4JH28|Q4JH28_WHEAT	PF00332: Glycosyl hydrolases family 17	IPR000490: Glycoside hydrolase family 17; IPR017853: Glycoside hydrolase superfamily	GO:0004553 MF: hydrolase activity, hydrolyzing O-glycosyl compounds;GO:0005975 BP: carbohydrate metabolic process	G	PF00332	IPR000490; IPR017853	GO:0004553; GO:0005975
QLRL12_N+_WM-800_3D	TraesCS3D01G478100.1	TraesCS3D02G478100.1	1625	3D	577871051	577873311	2260	577871051-577871387,577871471-577871661,577871980-577872343,577872444-577872679,577872815-577873311	B3 domain-containing protein	1	***	tr|M8CCB3|M8CCB3_AEGTA	PF02362: B3 DNA binding domain	IPR003340: B3 DNA binding domain; IPR015300: DNA-binding pseudobarrel domain	GO:0003677 MF: DNA binding	G	PF02362	IPR003340; IPR015300	GO:0003677
QLRL12_N+_WM-800_3D	TraesCS3D01G478200.1	TraesCS3D02G478200.1	1253	3D	577892417	577894063	1646	577892417-577892544,577892939-577894063	Beta-1,3-glucanase	1	***	tr|Q4JH28|Q4JH28_WHEAT	PF00332: Glycosyl hydrolases family 17	IPR000490: Glycoside hydrolase family 17; IPR017853: Glycoside hydrolase superfamily	GO:0004553 MF: hydrolase activity, hydrolyzing O-glycosyl compounds;GO:0005975 BP: carbohydrate metabolic process	G	PF00332	IPR000490; IPR017853	GO:0004553; GO:0005975
QLRL12_N+_WM-800_3D	TraesCS3D01G478300.1	TraesCS3D02G478300.1	1266	3D	577968611	577970282	1671	577968611-577968738,577969145-577970282	Endo-1,3-beta-glucanase	1	***	tr|Q8W4V0|Q8W4V0_ORYSA	PF00332: Glycosyl hydrolases family 17	IPR000490: Glycoside hydrolase family 17; IPR017853: Glycoside hydrolase superfamily	GO:0004553 MF: hydrolase activity, hydrolyzing O-glycosyl compounds;GO:0005975 BP: carbohydrate metabolic process	G	PF00332	IPR000490; IPR017853	GO:0004553; GO:0005975
QLRL12_N+_WM-800_3D	TraesCS3D01G478400.1	TraesCS3D02G478400.1	447	3D	578041096	578041542	446	578041096-578041542	DUF538 family protein, putative (Protein of unknown function, DUF538)	1	***	AT1G55265.1	PF04398: Protein of unknown function, DUF538	IPR007493: Protein of unknown function DUF538		U	PF04398	IPR007493
QLRL12_N+_WM-800_3D	TraesCS3D01G478500.1	TraesCS3D02G478500.1	1210	3D	578052683	578053892	1209	578052683-578053892	'putative beta-1,3-glucanase	1	***	tr|Q75K72|Q75K72_ORYSJ	PF00332: Glycosyl hydrolases family 17	IPR000490: Glycoside hydrolase family 17; IPR017853: Glycoside hydrolase superfamily	GO:0004553 MF: hydrolase activity, hydrolyzing O-glycosyl compounds;GO:0005975 BP: carbohydrate metabolic process	G	PF00332	IPR000490; IPR017853	GO:0004553; GO:0005975
QLRL12_N+_WM-800_3D	TraesCS3D01G478600.1	TraesCS3D02G478600.1	1975	3D	578063557	578067973	4416	578063557-578064118,578064222-578064433,578064553-578064907,578065629-578065828,578065899-578066358,578066466-578066555,578067393-578067457,578067943-578067973	B3 domain-containing protein	1	***	tr|M8C959|M8C959_AEGTA	PF02362: B3 DNA binding domain	IPR003340: B3 DNA binding domain; IPR015300: DNA-binding pseudobarrel domain	GO:0003677 MF: DNA binding	G	PF02362	IPR003340; IPR015300	GO:0003677
QLRL12_N+_WM-800_3D	TraesCS3D01G478700.1	TraesCS3D02G478700.1	2133	3D	578104983	578109272	4289	578104983-578105279,578105428-578105618,578105726-578106089,578106418-578106614,578106690-578107086,578107357-578107538,578107615-578107687,578108304-578108367,578108696-578108729,578108823-578109102,578109219-578109272	B3 domain-containing protein	1	***	tr|N1QU52|N1QU52_AEGTA	PF02362: B3 DNA binding domain	IPR003340: B3 DNA binding domain; IPR015300: DNA-binding pseudobarrel domain	GO:0003677 MF: DNA binding	G	PF02362	IPR003340; IPR015300	GO:0003677
QLRL12_N+_WM-800_3D	TraesCS3D01G478800.1	TraesCS3D02G478800.1	1273	3D	578242537	578245205	2668	578242537-578243574,578244971-578245205	Beta-1,3-glucanase	1	***	tr|D6N2Z5|D6N2Z5_9POAL	PF00332: Glycosyl hydrolases family 17	IPR000490: Glycoside hydrolase family 17; IPR017853: Glycoside hydrolase superfamily	GO:0004553 MF: hydrolase activity, hydrolyzing O-glycosyl compounds;GO:0005975 BP: carbohydrate metabolic process	G	PF00332	IPR000490; IPR017853	GO:0004553; GO:0005975
QLRL12_N+_WM-800_3D	TraesCS3D01G478900.1	TraesCS3D02G478900.1	1250	3D	578259275	578262073	2798	578259275-578260363,578261913-578262073	Beta-1,3-glucanase	1	***	tr|D6N2Z5|D6N2Z5_9POAL	PF00332: Glycosyl hydrolases family 17	IPR000490: Glycoside hydrolase family 17; IPR017853: Glycoside hydrolase superfamily	GO:0004553 MF: hydrolase activity, hydrolyzing O-glycosyl compounds;GO:0005975 BP: carbohydrate metabolic process	G	PF00332	IPR000490; IPR017853	GO:0004553; GO:0005975
QLRL12_N+_WM-800_3D	TraesCS3D01G479000.1	TraesCS3D02G479000.1	1416	3D	578268725	578273520	4795	578268725-578269316,578269447-578270108,578273359-578273520	F-box family protein	1	--*	AT5G07610.1		IPR001810: F-box domain	GO:0005515 MF: protein binding	TE?		IPR001810	GO:0005515
QLRL12_N+_WM-800_3D	TraesCS3D01G479100.1	TraesCS3D02G479100.1	1681	3D	578412936	578414942	2006	578412936-578413090,578413168-578413313,578413462-578413680,578413782-578414942	Annexin	1	***	tr|A0A1D6RS67|A0A1D6RS67_WHEAT	PF00191: Annexin	IPR001464: Annexin; IPR018252: Annexin repeat, conserved site; IPR018502: Annexin repeat	GO:0005509 MF: calcium ion binding;GO:0005544 MF: calcium-dependent phospholipid binding	G	PF00191	IPR001464; IPR018252; IPR018502	GO:0005509; GO:0005544
QLRL12_N+_WM-800_3D	TraesCS3D01G479200.1	TraesCS3D02G479200.1	699	3D	578414813	578418219	3406	578414813-578414952,578417188-578417425,578417899-578418219	voltage-dependent L-type calcium channel subunit	1	***	AT5G16550.1				G
QLRL12_N+_WM-800_3D	TraesCS3D01G479300.1	TraesCS3D02G479300.1	2808	3D	578419801	578423087	3286	578419801-578421585,578421677-578421774,578421868-578422037,578422111-578422410,578422633-578423087	Beta-xylosidase, putative	1	***	tr|Q53MR3|Q53MR3_ORYSJ	PF00933: Glycosyl hydrolase family 3 N terminal domain; PF01915: Glycosyl hydrolase family 3 C-terminal domain; PF14310: Fibronectin type III-like domain	IPR001764: Glycoside hydrolase, family 3, N-terminal; IPR002772: Glycoside hydrolase family 3 C-terminal domain; IPR013783: Immunoglobulin-like fold; IPR017853: Glycoside hydrolase superfamily; IPR026891: Fibronectin type III-like domain	GO:0004553 MF: hydrolase activity, hydrolyzing O-glycosyl compounds;GO:0005975 BP: carbohydrate metabolic process	G	PF00933; PF01915; PF14310	IPR001764; IPR002772; IPR013783; IPR017853; IPR026891	GO:0004553; GO:0005975
QLRL12_N+_WM-800_3D	TraesCS3D01G479400.1	TraesCS3D02G479400.1	1716	3D	578520604	578525182	4578	578520604-578520820,578521221-578521362,578521436-578521530,578521603-578521973,578522427-578522626,578522697-578522745,578523409-578523572,578523664-578523726,578523915-578524049,578524421-578524502,578524631-578524729,578524856-578524926,578524999-578525022,578525179-578525182	Sentrin-specific protease	1	--*	tr|A0A0K9NN46|A0A0K9NN46_ZOSMR	PF02902: Ulp1 protease family, C-terminal catalytic domain	IPR003653: Ulp1 protease family, C-terminal catalytic domain	GO:0006508 BP: proteolysis;GO:0008234 MF: cysteine-type peptidase activity	G	PF02902	IPR003653	GO:0006508; GO:0008234
QLRL12_N+_WM-800_3D	TraesCS3D01G479500.1	TraesCS3D02G479500.1	1552	3D	578615905	578620322	4417	578615905-578616089,578616187-578616247,578616674-578616894,578617438-578617525,578618245-578618414,578618777-578618923,578619471-578619605,578619778-578620322	RecA	1	***	tr|A0A0K9Q2N8|A0A0K9Q2N8_ZOSMR	PF00154: recA bacterial DNA recombination protein	IPR003593: AAA+ ATPase domain; IPR013765: DNA recombination and repair protein RecA; IPR020587: DNA recombination and repair protein RecA, monomer-monomer interface; IPR020588: DNA recombination and repair protein RecA-like, ATP-binding domain; IPR023400: DNA recombination and repair protein RecA, C-terminal; IPR027417: P-loop containing nucleoside triphosphate hydrolase	GO:0003677 MF: DNA binding;GO:0003697 MF: single-stranded DNA binding;GO:0005524 MF: ATP binding;GO:0006259 BP: DNA metabolic process;GO:0006281 BP: DNA repair;GO:0008094 MF: DNA-dependent ATPase activity	G	PF00154	IPR003593; IPR013765; IPR020587; IPR020588; IPR023400; IPR027417	GO:0003677; GO:0003697; GO:0005524; GO:0006259; GO:0006281; GO:0008094
QLRL12_N+_WM-800_3D	TraesCS3D01G479600.1	TraesCS3D02G479600.1	1503	3D	578649089	578650693	1604	578649089-578649951,578650054-578650693	F-box domain containing protein	1	***	tr|Q10L74|Q10L74_ORYSJ	PF00646: F-box domain	IPR001810: F-box domain	GO:0005515 MF: protein binding	TE?	PF00646	IPR001810	GO:0005515
QLRL12_N+_WM-800_3D	TraesCS3D01G479700.1	TraesCS3D02G479700.1	1353	3D	578674054	578677892	3838	578674054-578674214,578674872-578674890,578675277-578675496,578675657-578675838,578676035-578676324,578677321-578677450,578677542-578677892	Amino acid permease	1	***	tr|A0A0K9PK54|A0A0K9PK54_ZOSMR	PF13520: Amino acid permease	IPR002293: Amino acid/polyamine transporter I	GO:0003333 BP: amino acid transmembrane transport;GO:0015171 MF: amino acid transmembrane transporter activity;GO:0016020 CC: membrane	G	PF13520	IPR002293	GO:0003333; GO:0015171; GO:0016020
QLRL12_N+_WM-800_3D	TraesCS3D01G479800.1	TraesCS3D02G479800.1	1551	3D	578772988	578776542	3554	578772988-578773365,578773717-578773936,578775294-578775475,578775576-578775865,578775970-578776099,578776192-578776542	Amino acid permease	1	***	tr|A0A0K9PK54|A0A0K9PK54_ZOSMR	PF13520: Amino acid permease	IPR002293: Amino acid/polyamine transporter I	GO:0003333 BP: amino acid transmembrane transport;GO:0015171 MF: amino acid transmembrane transporter activity;GO:0016020 CC: membrane	G	PF13520	IPR002293	GO:0003333; GO:0015171; GO:0016020
QLRL12_N+_WM-800_3D	TraesCS3D01G479900.1	TraesCS3D02G479900.1	7818	3D	578908331	578920859	12528	578908331-578908715,578909622-578909957,578910070-578910276,578910374-578910532,578910707-578910799,578910939-578911034,578911515-578911782,578911861-578912099,578912268-578912307,578912388-578912512,578912624-578912740,578912843-578912917,578913003-578913059,578913160-578913264,578913367-578913453,578913584-578913775,578914080-578914268,578914451-578914561,578914663-578914752,578914830-578915006…	Acetyl-CoA carboxylase	1	***	tr|A0A059PZK9|A0A059PZK9_9POAL	PF00289: Biotin carboxylase, N-terminal domain; PF02786: Carbamoyl-phosphate synthase L chain, ATP binding domain; PF02785: Biotin carboxylase C-terminal domain; PF00364: Biotin-requiring enzyme; PF08326: Acetyl-CoA carboxylase, central region; PF01039: Carboxyl transferase domain	IPR000089: Biotin/lipoyl attachment; IPR005479: Carbamoyl-phosphate synthetase large subunit-like, ATP-binding domain; IPR005481: Biotin carboxylase-like, N-terminal domain; IPR005482: Biotin carboxylase, C-terminal; IPR011053: Single hybrid motif; IPR011054: Rudiment single hybrid motif; IPR011761: ATP-grasp fold; IPR011762: Acetyl-coenzyme A carboxyltransferase, N-terminal; IPR011763: Acetyl-co…	GO:0003824 MF: catalytic activity;GO:0003989 MF: acetyl-CoA carboxylase activity;GO:0004075 MF: biotin carboxylase activity;GO:0005524 MF: ATP binding;GO:0006633 BP: fatty acid biosynthetic process;GO:0016874 MF: ligase activity;GO:0046872 MF: metal ion binding	G	PF00289; PF02786; PF02785; PF00364; PF08326; PF01039	IPR000089; IPR005479; IPR005481; IPR005482; IPR011053; IPR011054; IPR011761; IPR011762; IPR011763; IPR011764; IPR013537; IPR013815; IPR016185; IPR029045; IPR034733	GO:0003824; GO:0003989; GO:0004075; GO:0005524; GO:0006633; GO:0016874; GO:0046872
QLRL12_N+_WM-800_3D	TraesCS3D01G480000.1	TraesCS3D02G480000.1	1704	3D	578921636	578924820	3184	578921636-578922006,578922751-578922769,578922872-578923091,578923249-578923430,578923587-578923876,578924199-578924820	Amino acid permease	1	***	tr|A0A0K9PK54|A0A0K9PK54_ZOSMR	PF13520: Amino acid permease	IPR002293: Amino acid/polyamine transporter I	GO:0003333 BP: amino acid transmembrane transport;GO:0015171 MF: amino acid transmembrane transporter activity;GO:0016020 CC: membrane	G	PF13520	IPR002293	GO:0003333; GO:0015171; GO:0016020
QLRL12_N+_WM-800_3D	TraesCS3D01G480100.1	TraesCS3D02G480100.1	1569	3D	578925825	578927715	1890	578925825-578925943,578926036-578926315,578926391-578926792,578926862-578927281,578927368-578927715	Amino acid permease	1	***	tr|A0A0K9PK54|A0A0K9PK54_ZOSMR	PF13520: Amino acid permease	IPR002293: Amino acid/polyamine transporter I	GO:0003333 BP: amino acid transmembrane transport;GO:0015171 MF: amino acid transmembrane transporter activity;GO:0016020 CC: membrane	G	PF13520	IPR002293	GO:0003333; GO:0015171; GO:0016020
QLRL12_N+_WM-800_3D	TraesCS3D01G480200.1	TraesCS3D02G480200.1	2346	3D	579025863	579028950	3087	579025863-579026407,579026564-579026960,579027547-579028950	Serine/threonine-protein kinase	1	***	tr|I1GYM6|I1GYM6_BRADI	PF01453: D-mannose binding lectin; PF00069: Protein kinase domain	IPR000719: Protein kinase domain; IPR001480: Bulb-type lectin domain; IPR008271: Serine/threonine-protein kinase, active site; IPR011009: Protein kinase-like domain; IPR017441: Protein kinase, ATP binding site; IPR024171: S-receptor-like serine/threonine-protein kinase	GO:0004672 MF: protein kinase activity;GO:0004674 MF: protein serine/threonine kinase activity;GO:0005524 MF: ATP binding;GO:0006468 BP: protein phosphorylation	G	PF01453; PF00069	IPR000719; IPR001480; IPR008271; IPR011009; IPR017441; IPR024171	GO:0004672; GO:0004674; GO:0005524; GO:0006468
QLRL12_N+_WM-800_3D	TraesCS3D01G480300.1	TraesCS3D02G480300.1	1565	3D	579036886	579041803	4917	579036886-579037191,579037373-579037513,579037630-579037734,579037813-579037946,579038077-579038239,579038354-579038430,579038996-579039050,579039617-579039662,579039751-579039845,579039957-579040022,579040221-579040286,579040796-579040885,579040981-579041087,579041690-579041803	RNA-binding protein, putative	1	***	tr|B9SC73|B9SC73_RICCO	PF00076: RNA recognition motif. (a.k.a. RRM, RBD, or RNP domain)	IPR000504: RNA recognition motif domain	GO:0003676 MF: nucleic acid binding	G	PF00076	IPR000504	GO:0003676
QLRL12_N+_WM-800_3D	TraesCS3D01G480400.1	TraesCS3D02G480400.1	1703	3D	579129637	579131339	1702	579129637-579131339	Transducin/WD40 repeat protein	1	***	tr|G7IGQ9|G7IGQ9_MEDTR	PF00400: WD domain, G-beta repeat	IPR001680: WD40 repeat; IPR015943: WD40/YVTN repeat-like-containing domain; IPR017986: WD40-repeat-containing domain	GO:0005515 MF: protein binding	G	PF00400	IPR001680; IPR015943; IPR017986	GO:0005515
QLRL12_N+_WM-800_3D	TraesCS3D01G480500.1	TraesCS3D02G480500.1	984	3D	579292652	579293635	983	579292652-579293635	'putative beta-1,3-glucanase	1	***	tr|Q75K72|Q75K72_ORYSJ	PF00332: Glycosyl hydrolases family 17	IPR000490: Glycoside hydrolase family 17; IPR017853: Glycoside hydrolase superfamily	GO:0004553 MF: hydrolase activity, hydrolyzing O-glycosyl compounds;GO:0005975 BP: carbohydrate metabolic process	G	PF00332	IPR000490; IPR017853	GO:0004553; GO:0005975
QLRL12_N+_WM-800_3D	TraesCS3D01G480600.1	TraesCS3D02G480600.1	750	3D	579345619	579347453	1834	579345619-579345884,579346451-579346769,579346840-579346887,579347337-579347453	Fructose-bisphosphate aldolase	1	*-*	tr|A0A1D6JU44|A0A1D6JU44_MAIZE				G
QLRL12_N+_WM-800_3D	TraesCS3D01G480700.1	TraesCS3D02G480700.1	803	3D	579365685	579366487	802	579365685-579366487	NAC domain-containing protein	1	*-*	tr|A0A060A1F6|A0A060A1F6_BOENI	PF02365: No apical meristem (NAM) protein	IPR003441: NAC domain	GO:0003677 MF: DNA binding;GO:0006355 BP: regulation of transcription, DNA-templated	G	PF02365	IPR003441	GO:0003677; GO:0006355
QLRL12_N+_WM-800_3D	TraesCS3D01G480800.1	TraesCS3D02G480800.1	3091	3D	579369002	579372092	3090	579369002-579372092	Leucine-rich repeat receptor-like protein kinase family protein	1	***	AT2G33170.2	PF08263: Leucine rich repeat N-terminal domain; PF13855: Leucine rich repeat; PF00560: Leucine Rich Repeat	IPR001611: Leucine-rich repeat; IPR003591: Leucine-rich repeat, typical subtype; IPR013210: Leucine-rich repeat-containing N-terminal, plant-type; IPR032675: Leucine-rich repeat domain, L domain-like	GO:0005515 MF: protein binding	G	PF08263; PF13855; PF00560	IPR001611; IPR003591; IPR013210; IPR032675	GO:0005515
QLRL12_N+_WM-800_3D	TraesCS3D01G480900.1	TraesCS3D02G480900.1	957	3D	579376368	579377324	956	579376368-579377324	NAC domain-containing protein	1	*-*	tr|A0A060A1F6|A0A060A1F6_BOENI	PF02365: No apical meristem (NAM) protein	IPR003441: NAC domain	GO:0003677 MF: DNA binding;GO:0006355 BP: regulation of transcription, DNA-templated	G	PF02365	IPR003441	GO:0003677; GO:0006355
QLRL12_N+_WM-800_3D	TraesCS3D01G481000.1	TraesCS3D02G481000.1	1926	3D	579393471	579396252	2781	579393471-579393748,579393828-579393891,579394157-579394338,579394424-579394528,579394956-579396252	Serine/threonine-protein kinase	1	***	tr|A0A077S0P5|A0A077S0P5_WHEAT	PF01453: D-mannose binding lectin; PF00954: S-locus glycoprotein domain; PF08276: PAN-like domain	IPR000858: S-locus glycoprotein domain; IPR001480: Bulb-type lectin domain; IPR003609: PAN/Apple domain; IPR011009: Protein kinase-like domain	GO:0048544 BP: recognition of pollen	G	PF01453; PF00954; PF08276	IPR000858; IPR001480; IPR003609; IPR011009	GO:0048544
QLRL12_N+_WM-800_3D	TraesCS3D01G481100.1	TraesCS3D02G481100.1	1146	3D	579398524	579399669	1145	579398524-579399669	F-box family protein	1	***	AT5G49610.1	PF12937: F-box-like	IPR001810: F-box domain; IPR017451: F-box associated interaction domain	GO:0005515 MF: protein binding	TE?	PF12937	IPR001810; IPR017451	GO:0005515
QLRL12_N+_WM-800_3D	TraesCS3D01G481200.2	TraesCS3D02G481200.2	2776	3D	579420297	579424088	3791	579420297-579420829,579420909-579421059,579421162-579421399,579421480-579421543,579421628-579421690,579421820-579422001,579422087-579422191,579422649-579424088	Serine/threonine-protein kinase	1	***	tr|A0A1D6B8K6|A0A1D6B8K6_WHEAT	PF01453: D-mannose binding lectin; PF00954: S-locus glycoprotein domain; PF08276: PAN-like domain; PF07714: Protein tyrosine kinase	IPR000719: Protein kinase domain; IPR000858: S-locus glycoprotein domain; IPR001245: Serine-threonine/tyrosine-protein kinase, catalytic domain; IPR001480: Bulb-type lectin domain; IPR003609: PAN/Apple domain; IPR008271: Serine/threonine-protein kinase, active site; IPR011009: Protein kinase-like domain; IPR017441: Protein kinase, ATP binding site	GO:0004672 MF: protein kinase activity;GO:0005524 MF: ATP binding;GO:0006468 BP: protein phosphorylation;GO:0048544 BP: recognition of pollen	G	PF01453; PF00954; PF08276; PF07714	IPR000719; IPR000858; IPR001245; IPR001480; IPR003609; IPR008271; IPR011009; IPR017441	GO:0004672; GO:0005524; GO:0006468; GO:0048544
QLRL12_N+_WM-800_3D	TraesCS3D01G481300.1	TraesCS3D02G481300.1	906	3D	579424925	579426671	1746	579424925-579425548,579426390-579426671	CST complex subunit STN1	1	***	tr|M7Z920|M7Z920_TRIUA	PF01336: OB-fold nucleic acid binding domain	IPR004365: OB-fold nucleic acid binding domain, AA-tRNA synthetase-type; IPR012340: Nucleic acid-binding, OB-fold	GO:0003676 MF: nucleic acid binding	G	PF01336	IPR004365; IPR012340	GO:0003676
QLRL12_N+_WM-800_3D	TraesCS3D01G481400.1	TraesCS3D02G481400.1	1403	3D	579429244	579430735	1491	579429244-579430495,579430585-579430735	Beta-1,3-glucanase	1	***	tr|Q4JK90|Q4JK90_WHEAT	PF00332: Glycosyl hydrolases family 17	IPR000490: Glycoside hydrolase family 17; IPR017853: Glycoside hydrolase superfamily	GO:0004553 MF: hydrolase activity, hydrolyzing O-glycosyl compounds;GO:0005975 BP: carbohydrate metabolic process	G	PF00332	IPR000490; IPR017853	GO:0004553; GO:0005975
QLRL12_N+_WM-800_3D	TraesCS3D01G481500.1	TraesCS3D02G481500.1	1488	3D	579581372	579582859	1487	579581372-579582859	F-box family protein	1	***	AT5G49610.1	PF12937: F-box-like	IPR001810: F-box domain; IPR017451: F-box associated interaction domain	GO:0005515 MF: protein binding	TE?	PF12937	IPR001810; IPR017451	GO:0005515
QLRL12_N+_WM-800_3D	TraesCS3D01G481600.1	TraesCS3D02G481600.1	523	3D	579583996	579584518	522	579583996-579584518	CST complex subunit STN1	1	***	tr|M7Z1T9|M7Z1T9_TRIUA	PF01336: OB-fold nucleic acid binding domain	IPR004365: OB-fold nucleic acid binding domain, AA-tRNA synthetase-type; IPR012340: Nucleic acid-binding, OB-fold	GO:0003676 MF: nucleic acid binding	G	PF01336	IPR004365; IPR012340	GO:0003676
QLRL12_N+_WM-800_3D	TraesCS3D01G481700.1	TraesCS3D02G481700.1	1056	3D	579585227	579586282	1055	579585227-579586282	Serine/threonine-protein kinase	1	*-*	tr|A0A077S0P5|A0A077S0P5_WHEAT	PF01453: D-mannose binding lectin; PF00954: S-locus glycoprotein domain	IPR000858: S-locus glycoprotein domain; IPR001480: Bulb-type lectin domain	GO:0048544 BP: recognition of pollen	G	PF01453; PF00954	IPR000858; IPR001480	GO:0048544
QLRL12_N+_WM-800_3D	TraesCS3D01G481800.1	TraesCS3D02G481800.1	1266	3D	579586289	579588811	2522	579586289-579586520,579587155-579587259,579587502-579587530,579587660-579587870,579587949-579588186,579588283-579588433,579588512-579588811	Serine/threonine-protein kinase	1	***	tr|A0A077S0P5|A0A077S0P5_WHEAT	PF08276: PAN-like domain; PF07714: Protein tyrosine kinase	IPR000719: Protein kinase domain; IPR001245: Serine-threonine/tyrosine-protein kinase, catalytic domain; IPR003609: PAN/Apple domain; IPR008271: Serine/threonine-protein kinase, active site; IPR011009: Protein kinase-like domain	GO:0004672 MF: protein kinase activity;GO:0005524 MF: ATP binding;GO:0006468 BP: protein phosphorylation	G	PF08276; PF07714	IPR000719; IPR001245; IPR003609; IPR008271; IPR011009	GO:0004672; GO:0005524; GO:0006468
QLRL12_N+_WM-800_3D	TraesCS3D01G481900.1	TraesCS3D02G481900.1	576	3D	579592141	579592716	575	579592141-579592716	NAC domain-containing protein	1	*-*	tr|A0A059ZXJ2|A0A059ZXJ2_BOENI	PF02365: No apical meristem (NAM) protein	IPR003441: NAC domain	GO:0003677 MF: DNA binding;GO:0006355 BP: regulation of transcription, DNA-templated	G	PF02365	IPR003441	GO:0003677; GO:0006355
QLRL12_N+_WM-800_3D	TraesCS3D01G482000.1	TraesCS3D02G482000.1	1068	3D	579598984	579600051	1067	579598984-579600051	BTB/POZ domain containing protein, expressed	1	***	tr|Q7XEB4|Q7XEB4_ORYSJ	PF00917: MATH domain; PF00651: BTB/POZ domain	IPR000210: BTB/POZ domain; IPR002083: MATH/TRAF domain; IPR008974: TRAF-like; IPR011333: SKP1/BTB/POZ domain	GO:0005515 MF: protein binding	G	PF00917; PF00651	IPR000210; IPR002083; IPR008974; IPR011333	GO:0005515
QLRL12_N+_WM-800_3D	TraesCS3D01G482100.1	TraesCS3D02G482100.1	1173	3D	579614336	579615508	1172	579614336-579615508	BTB/POZ domain containing protein, expressed	1	***	tr|Q7XEB4|Q7XEB4_ORYSJ	PF00917: MATH domain; PF00651: BTB/POZ domain	IPR000210: BTB/POZ domain; IPR002083: MATH/TRAF domain; IPR008974: TRAF-like; IPR011333: SKP1/BTB/POZ domain	GO:0005515 MF: protein binding	G	PF00917; PF00651	IPR000210; IPR002083; IPR008974; IPR011333	GO:0005515
QLRL12_N+_WM-800_3D	TraesCS3D01G482200.1	TraesCS3D02G482200.1	1131	3D	579657919	579659615	1696	579657919-579658211,579658778-579659615	BTB/POZ domain containing protein, expressed	1	*-*	tr|Q7XEA6|Q7XEA6_ORYSJ	PF00651: BTB/POZ domain	IPR000210: BTB/POZ domain; IPR011333: SKP1/BTB/POZ domain	GO:0005515 MF: protein binding	G	PF00651	IPR000210; IPR011333	GO:0005515
QLRL12_N+_WM-800_3D	TraesCS3D01G482300.1	TraesCS3D02G482300.1	621	3D	579687042	579689173	2131	579687042-579687137,579687229-579687324,579688318-579688449,579688604-579688720,579688862-579689031,579689164-579689173	Ubiquitin-conjugating enzyme E2	1	***	tr|A0A1D1XIE8|A0A1D1XIE8_9ARAE	PF00179: Ubiquitin-conjugating enzyme	IPR000608: Ubiquitin-conjugating enzyme E2; IPR016135: Ubiquitin-conjugating enzyme/RWD-like; IPR023313: Ubiquitin-conjugating enzyme, active site		G	PF00179	IPR000608; IPR016135; IPR023313
QLRL12_N+_WM-800_3D	TraesCS3D01G482400.1	TraesCS3D02G482400.1	1566	3D	579697503	579700043	2540	579697503-579698809,579699785-579700043	F-box family protein	1	***	AT5G49610.1	PF12937: F-box-like; PF08268: F-box associated domain	IPR001810: F-box domain; IPR013187: F-box associated domain, type 3; IPR017451: F-box associated interaction domain	GO:0005515 MF: protein binding	TE?	PF12937; PF08268	IPR001810; IPR013187; IPR017451	GO:0005515
QLRL12_N+_WM-800_3D	TraesCS3D01G482500.3	TraesCS3D02G482500.3	2279	3D	579726218	579733444	7226	579726218-579726522,579727449-579727546,579727721-579727799,579727932-579728018,579728111-579728227,579729266-579729426,579729525-579729596,579729679-579729749,579729829-579729935,579730453-579730513,579731079-579731237,579732052-579732131,579732287-579732521,579732613-579732699,579732885-579733444	Crossover junction endonuclease mus81	1	***	tr|M8BEQ0|M8BEQ0_AEGTA	PF02732: ERCC4 domain	IPR006166: ERCC4 domain; IPR011335: Restriction endonuclease type II-like	GO:0003677 MF: DNA binding;GO:0004518 MF: nuclease activity	G	PF02732	IPR006166; IPR011335	GO:0003677; GO:0004518
QRSD3_N-_WM-800_3B	TraesCS3B01G304500.1	TraesCS3B02G304500.1	1575	3B	489349602	489351562	1960	489349602-489349728,489349819-489350036,489350198-489350688,489350824-489351562	Protein NRT1/ PTR FAMILY 5.5	1	***	sp|O80436|PTR29_ARATH	PF00854: POT family	IPR000109: Proton-dependent oligopeptide transporter family; IPR020846: Major facilitator superfamily domain	GO:0005215 MF: transporter activity;GO:0006810 BP: transport;GO:0016020 CC: membrane	G	PF00854	IPR000109; IPR020846	GO:0005215; GO:0006810; GO:0016020
QRSD3_N-_WM-800_3B	TraesCS3B01G304600.1	TraesCS3B02G304600.1	1626	3B	489351796	489357884	6088	489351796-489352246,489353894-489353981,489355107-489355236,489356928-489357884	Tubby-like F-box protein	1	***	tr|A0A077S343|A0A077S343_WHEAT	PF01167: Tub family	IPR000007: Tubby, C-terminal; IPR018066: Tubby, C-terminal, conserved site; IPR025659: Tubby C-terminal-like domain		G	PF01167	IPR000007; IPR018066; IPR025659
QRSD3_N-_WM-800_3B	TraesCS3B01G304700.1	TraesCS3B02G304700.1	869	3B	489357682	489358645	963	489357682-489358339,489358435-489358645	ATP synthase subunit alpha	1	--*	sp|Q0A4M6|ATPA_ALKEH				G
QRSD3_N-_WM-800_3B	TraesCS3B01G304800.2	TraesCS3B02G304800.2	1516	3B	489361034	489366078	5044	489361034-489361317,489361780-489361925,489362266-489362310,489362423-489362502,489362582-489362656,489364049-489364152,489364235-489364391,489364470-489364557,489365076-489365148,489365240-489365370,489365746-489366078	GPN-loop GTPase	1	***	tr|A0A0K9PFH6|A0A0K9PFH6_ZOSMR	PF03029: Conserved hypothetical ATP binding protein	IPR004130: GPN-loop GTPase; IPR027417: P-loop containing nucleoside triphosphate hydrolase		G	PF03029	IPR004130; IPR027417
QRSD3_N-_WM-800_3B	TraesCS3B01G304900.1	TraesCS3B02G304900.1	3364	3B	489686494	489698895	12401	489686494-489686919,489688264-489688628,489689330-489689530,489689827-489690015,489690145-489690404,489691421-489691504,489692515-489692607,489693077-489693169,489695333-489695428,489695663-489695783,489695897-489696158,489696813-489696936,489697029-489697048,489697177-489697333,489697536-489697824,489698173-489698242,489698382-489698895	Protein kinase, putative	1	***	tr|B9SRD1|B9SRD1_RICCO	PF14381: Ethylene-responsive protein kinase Le-CTR1; PF07714: Protein tyrosine kinase	IPR000719: Protein kinase domain; IPR001245: Serine-threonine/tyrosine-protein kinase, catalytic domain; IPR008271: Serine/threonine-protein kinase, active site; IPR011009: Protein kinase-like domain; IPR017441: Protein kinase, ATP binding site	GO:0004672 MF: protein kinase activity;GO:0005524 MF: ATP binding;GO:0006468 BP: protein phosphorylation	G	PF14381; PF07714	IPR000719; IPR001245; IPR008271; IPR011009; IPR017441	GO:0004672; GO:0005524; GO:0006468
QRSD3_N-_WM-800_3B	TraesCS3B01G305100.1	TraesCS3B02G305100.1	1879	3B	489978312	489981838	3526	489978312-489978489,489978574-489978801,489980366-489981838	Trihelix transcription factor	1	***	tr|A0A060CXU7|A0A060CXU7_MAIZE	PF13837: Myb/SANT-like DNA-binding domain			G	PF13837
QRSD3_N-_WM-800_3B	TraesCS3B01G305200.1	TraesCS3B02G305200.1	1497	3B	490590831	490594699	3868	490590831-490590878,490591067-490591690,490591847-490591930,490592462-490592617,490592694-490592753,490593571-490593644,490594063-490594159,490594259-490594360,490594448-490594699	RING/U-box superfamily protein	1	*-*	AT1G04790.1	PF13639: Ring finger domain	IPR001841: Zinc finger, RING-type; IPR011016: Zinc finger, RING-CH-type; IPR013083: Zinc finger, RING/FYVE/PHD-type	GO:0005515 MF: protein binding;GO:0008270 MF: zinc ion binding	G	PF13639	IPR001841; IPR011016; IPR013083	GO:0005515; GO:0008270
QRSD3_N-_WM-800_3B	TraesCS3B01G305300.1	TraesCS3B02G305300.1	1635	3B	490595338	490598925	3587	490595338-490595860,490596008-490596060,490596153-490596252,490596347-490596445,490596623-490596712,490596897-490596988,490597181-490597273,490597933-490598001,490598202-490598417,490598626-490598925	ATP synthase protein I-related protein	1	***	tr|A0A097PRG2|A0A097PRG2_BRADI				G
QRSD3_N-_WM-800_3B	TraesCS3B01G305400.1	TraesCS3B02G305400.1	465	3B	490599899	490600363	464	490599899-490600363	Dof zinc finger protein	1	*-*	tr|Q8L5E8|Q8L5E8_HORVU	PF02701: Dof domain, zinc finger	IPR003851: Zinc finger, Dof-type	GO:0003677 MF: DNA binding;GO:0006355 BP: regulation of transcription, DNA-templated	TE?	PF02701	IPR003851	GO:0003677; GO:0006355
QRSD3_N-_WM-800_3B	TraesCS3B01G305500.1	TraesCS3B02G305500.1	962	3B	490883782	490887075	3293	490883782-490883949,490884064-490884091,490884189-490884275,490885092-490885150,490886045-490886086,490886163-490886236,490886495-490886592,490886670-490887075	Ubiquitin-conjugating enzyme E2	1	***	tr|Q9XHP3|Q9XHP3_CATRO	PF00179: Ubiquitin-conjugating enzyme	IPR000608: Ubiquitin-conjugating enzyme E2; IPR016135: Ubiquitin-conjugating enzyme/RWD-like; IPR023313: Ubiquitin-conjugating enzyme, active site		G	PF00179	IPR000608; IPR016135; IPR023313
QRSD3_N-_WM-800_3B	TraesCS3B01G305600.2	TraesCS3B02G305600.2	1188	3B	490888286	490894138	5852	490888286-490888330,490888429-490888578,490888671-490888717,490889353-490889418,490889533-490889640,490890240-490890306,490891347-490891431,490892685-490892845,490893147-490893248,490893590-490893812,490894005-490894138	Katanin p60 ATPase-containing subunit, putative	1	***	tr|B9S114|B9S114_RICCO	PF00004: ATPase family associated with various cellular activities (AAA)	IPR003593: AAA+ ATPase domain; IPR003959: ATPase, AAA-type, core; IPR027417: P-loop containing nucleoside triphosphate hydrolase	GO:0005524 MF: ATP binding	G	PF00004	IPR003593; IPR003959; IPR027417	GO:0005524
QRSD3_N-_WM-800_3B	TraesCS3B01G305700.1	TraesCS3B02G305700.1	2115	3B	491367440	491369981	2541	491367440-491367744,491367879-491368157,491368451-491369981	Structural constituent of cell wall, putative	1	*-*	tr|B9RVZ9|B9RVZ9_RICCO	PF07223: Protein of unknown function (DUF1421)	IPR010820: Protein of unknown function DUF1421		G	PF07223	IPR010820
QRSD3_N-_WM-800_3B	TraesCS3B01G305800.1	TraesCS3B02G305800.1	2190	3B	491370671	491379489	8818	491370671-491371628,491372293-491372337,491372425-491372473,491372579-491372676,491372957-491373025,491373491-491373550,491373657-491373737,491373893-491373935,491374031-491374101,491375380-491375472,491378311-491378367,491378483-491378595,491379037-491379489	Poly(A) polymerase	1	*-*	tr|A8HSZ4|A8HSZ4_CHLRE	PF01909: Nucleotidyltransferase domain; PF03828: Cid1 family poly A polymerase	IPR002058: PAP/25A-associated; IPR002934: Polymerase, nucleotidyl transferase domain	GO:0016779 MF: nucleotidyltransferase activity	G	PF01909; PF03828	IPR002058; IPR002934	GO:0016779
QRSD3_N-_WM-800_3B	TraesCS3B01G305900.1	TraesCS3B02G305900.1	859	3B	491516442	491517300	858	491516442-491517300	TANK-binding kinase 1-binding protein 1	1	--*	sp|A2A9T0|TBKB1_MOUSE				G
QRSD3_N-_WM-800_3B	TraesCS3B01G306000.1	TraesCS3B02G306000.1	1099	3B	491519165	491521374	2209	491519165-491519535,491519893-491520063,491520282-491520467,491521004-491521374	50S ribosomal protein L13	1	***	tr|B4FAZ7|B4FAZ7_MAIZE	PF00572: Ribosomal protein L13	IPR005822: Ribosomal protein L13; IPR005823: Ribosomal protein L13, bacterial-type; IPR023563: Ribosomal protein L13, conserved site	GO:0003735 MF: structural constituent of ribosome;GO:0005840 CC: ribosome;GO:0006412 BP: translation	G	PF00572	IPR005822; IPR005823; IPR023563	GO:0003735; GO:0005840; GO:0006412
QRSD3_N-_WM-800_3B	TraesCS3B01G306100.2	TraesCS3B02G306100.2	1792	3B	491533360	491536217	2857	491533360-491533927,491534042-491534318,491534595-491534753,491534858-491535034,491535124-491535350,491535834-491536217	transmembrane protein (DUF616)	1	***	AT2G02910.2	PF04765: Protein of unknown function (DUF616)	IPR006852: Protein of unknown function DUF616		G	PF04765	IPR006852
QRSD3_N-_WM-800_3B	TraesCS3B01G306200.1	TraesCS3B02G306200.1	2177	3B	492092827	492098817	5990	492092827-492093369,492093568-492093806,492093941-492094136,492094469-492094652,492095052-492095215,492097967-492098817	MACPF domain protein	1	***	tr|G7ILM1|G7ILM1_MEDTR	PF01823: MAC/Perforin domain	IPR020864: Membrane attack complex component/perforin (MACPF) domain		G	PF01823	IPR020864
QRSD3_N-_WM-800_3B	TraesCS3B01G306300.1	TraesCS3B02G306300.1	1032	3B	492199814	492200931	1117	492199814-492200143,492200230-492200931	Oil body-associated protein 2A	1	***	tr|A0A1E5V917|A0A1E5V917_9POAL	PF06884: Protein of unknown function (DUF1264)	IPR010686: Oil body-associated protein-like		G	PF06884	IPR010686
QRSD3_N-_WM-800_3B	TraesCS3B01G306400.2	TraesCS3B02G306400.2	4537	3B	492203257	492215965	12708	492203257-492203623,492203736-492203990,492204158-492204329,492204502-492204729,492204813-492204946,492205047-492205130,492205221-492205511,492205599-492205931,492206011-492206258,492206357-492206513,492206591-492206694,492206814-492206974,492207124-492207437,492207527-492207808,492207907-492208208,492208449-492208701,492208820-492208896,492208973-492209132,492209240-492209324,492209414-492209502…	Pleiotropic drug resistance ABC transporter	1	***	tr|W0TUG3|W0TUG3_ACAMN	PF14510: ABC-transporter extracellular N-terminal; PF00005: ABC transporter; PF01061: ABC-2 type transporter; PF08370: Plant PDR ABC transporter associated	IPR003439: ABC transporter-like; IPR003593: AAA+ ATPase domain; IPR013525: ABC-2 type transporter; IPR013581: Plant PDR ABC transporter associated; IPR027417: P-loop containing nucleoside triphosphate hydrolase; IPR029481: ABC-transporter extracellular N-terminal domain	GO:0005524 MF: ATP binding;GO:0016020 CC: membrane;GO:0016887 MF: ATPase activity	G	PF14510; PF00005; PF01061; PF08370	IPR003439; IPR003593; IPR013525; IPR013581; IPR027417; IPR029481	GO:0005524; GO:0016020; GO:0016887
QRSD3_N-_WM-800_3B	TraesCS3B01G306500.1	TraesCS3B02G306500.1	1773	3B	492567393	492571441	4048	492567393-492567909,492568595-492568669,492568759-492568854,492568960-492569045,492569173-492569293,492569725-492569804,492569909-492569971,492570096-492570214,492570322-492570407,492570585-492570706,492570929-492571040,492571146-492571441	Protein kinase, putative	1	***	tr|Q1EP67|Q1EP67_MUSBA	PF12796: Ankyrin repeats (3 copies); PF07714: Protein tyrosine kinase	IPR000719: Protein kinase domain; IPR001245: Serine-threonine/tyrosine-protein kinase, catalytic domain; IPR002110: Ankyrin repeat; IPR011009: Protein kinase-like domain; IPR020683: Ankyrin repeat-containing domain	GO:0004672 MF: protein kinase activity;GO:0005515 MF: protein binding;GO:0005524 MF: ATP binding;GO:0006468 BP: protein phosphorylation	G	PF12796; PF07714	IPR000719; IPR001245; IPR002110; IPR011009; IPR020683	GO:0004672; GO:0005515; GO:0005524; GO:0006468
QRSD3_N-_WM-800_3B	TraesCS3B01G306600.1	TraesCS3B02G306600.1	1710	3B	492610670	492613336	2666	492610670-492611407,492611488-492611740,492611831-492612076,492612191-492612315,492612989-492613336	GDSL esterase/lipase	1	***	tr|A0A1E5VPX7|A0A1E5VPX7_9POAL	PF00657: GDSL-like Lipase/Acylhydrolase	IPR001087: GDSL lipase/esterase; IPR013830: SGNH hydrolase-type esterase domain	GO:0016788 MF: hydrolase activity, acting on ester bonds	G	PF00657	IPR001087; IPR013830	GO:0016788
QRSD3_N-_WM-800_3B	TraesCS3B01G306700.1	TraesCS3B02G306700.1	1140	3B	492743155	492744718	1563	492743155-492743336,492743671-492743782,492743873-492744718	Cyclic nucleotide-gated ion channel, putative	1	***	tr|B9SIE1|B9SIE1_RICCO				G
QRSD3_N-_WM-800_3B	TraesCS3B01G306800.1	TraesCS3B02G306800.1	1767	3B	492751960	492753726	1766	492751960-492753726	secretion-regulating guanine nucleotide exchange factor	1	***	AT3G58800.1		IPR029058: Alpha/Beta hydrolase fold		G		IPR029058
QRSD3_N-_WM-800_3B	TraesCS3B01G306900.1	TraesCS3B02G306900.1	925	3B	492757903	492758909	1006	492757903-492758176,492758259-492758909	Early nodulin-like protein	1	***	tr|A0A072VAV5|A0A072VAV5_MEDTR	PF02298: Plastocyanin-like domain	IPR003245: Phytocyanin domain; IPR008972: Cupredoxin	GO:0009055 MF: electron carrier activity	G	PF02298	IPR003245; IPR008972	GO:0009055
QRSD3_N-_WM-800_3B	TraesCS3B01G307000.1	TraesCS3B02G307000.1	3340	3B	493117493	493123726	6233	493117493-493117589,493118853-493118982,493119079-493119771,493120082-493120247,493120331-493120454,493120535-493120647,493120746-493121291,493122022-493122297,493122400-493122489,493122622-493123726	Homeobox protein	1	***	tr|W9R947|W9R947_9ROSA	PF00628: PHD-finger; PF00046: Homeobox domain	IPR001356: Homeobox domain; IPR001965: Zinc finger, PHD-type; IPR009057: Homeobox domain-like; IPR011011: Zinc finger, FYVE/PHD-type; IPR013083: Zinc finger, RING/FYVE/PHD-type; IPR019786: Zinc finger, PHD-type, conserved site; IPR019787: Zinc finger, PHD-finger	GO:0003677 MF: DNA binding;GO:0005515 MF: protein binding;GO:0008270 MF: zinc ion binding	G	PF00628; PF00046	IPR001356; IPR001965; IPR009057; IPR011011; IPR013083; IPR019786; IPR019787	GO:0003677; GO:0005515; GO:0008270
QRSD3_N-_WM-800_4A	TraesCS4A01G308900.1	TraesCS4A02G308900.1	1791	4A	602272644	602274434	1790	602272644-602274434	Glycosyltransferase	1	***	tr|W5DSF9|W5DSF9_WHEAT	PF00201: UDP-glucoronosyl and UDP-glucosyl transferase	IPR002213: UDP-glucuronosyl/UDP-glucosyltransferase	GO:0008152 BP: metabolic process;GO:0016758 MF: transferase activity, transferring hexosyl groups	G	PF00201	IPR002213	GO:0008152; GO:0016758
QRSD3_N-_WM-800_4A	TraesCS4A01G309000.1	TraesCS4A02G309000.1	1654	4A	602306380	602308033	1653	602306380-602308033	Glycosyltransferase	1	***	tr|W5DP54|W5DP54_WHEAT	PF00201: UDP-glucoronosyl and UDP-glucosyl transferase	IPR002213: UDP-glucuronosyl/UDP-glucosyltransferase	GO:0008152 BP: metabolic process;GO:0016758 MF: transferase activity, transferring hexosyl groups	G	PF00201	IPR002213	GO:0008152; GO:0016758
QRSD3_N-_WM-800_4A	TraesCS4A01G309100.1	TraesCS4A02G309100.1	1509	4A	602379450	602382165	2715	602379450-602379546,602379660-602380793,602381587-602381671,602381973-602382165	F-box family protein	1	*-*	AT3G16210.1	PF12937: F-box-like	IPR001810: F-box domain	GO:0005515 MF: protein binding	TE?	PF12937	IPR001810	GO:0005515
QRSD3_N-_WM-800_4A	TraesCS4A01G309200.1	TraesCS4A02G309200.1	6383	4A	602613352	602653722	40370	602613352-602613457,602621354-602621419,602622663-602623049,602623346-602623735,602624018-602624404,602624707-602625096,602625403-602625792,602626150-602626536,602626612-602626995,602627967-602628353,602628474-602628857,602635825-602636211,602636320-602636703,602637691-602638062,602646013-602646498,602651377-602651589,602651929-602652052,602652158-602652377,602652557-602652812,602653059-602653206…	receptor kinase 1	1	*-*	AT1G65790.1	PF00069: Protein kinase domain; PF00635: MSP (Major sperm protein) domain	IPR000535: Major sperm protein (MSP) domain; IPR000719: Protein kinase domain; IPR008271: Serine/threonine-protein kinase, active site; IPR008962: PapD-like; IPR011009: Protein kinase-like domain; IPR013783: Immunoglobulin-like fold; IPR017441: Protein kinase, ATP binding site	GO:0004672 MF: protein kinase activity;GO:0005524 MF: ATP binding;GO:0006468 BP: protein phosphorylation	G	PF00069; PF00635	IPR000535; IPR000719; IPR008271; IPR008962; IPR011009; IPR013783; IPR017441	GO:0004672; GO:0005524; GO:0006468
QRSD3_N-_WM-800_4A	TraesCS4A01G309300.1	TraesCS4A02G309300.1	1026	4A	602797611	602798738	1127	602797611-602798061,602798164-602798738	Cysteine protease-like protein	1	***	tr|Q9SG15|Q9SG15_ARATH	PF08246: Cathepsin propeptide inhibitor domain (I29); PF00112: Papain family cysteine protease	IPR000169: Cysteine peptidase, cysteine active site; IPR000668: Peptidase C1A, papain C-terminal; IPR013201: Cathepsin propeptide inhibitor domain (I29); IPR025660: Cysteine peptidase, histidine active site; IPR025661: Cysteine peptidase, asparagine active site	GO:0006508 BP: proteolysis;GO:0008234 MF: cysteine-type peptidase activity	G	PF08246; PF00112	IPR000169; IPR000668; IPR013201; IPR025660; IPR025661	GO:0006508; GO:0008234
QRSD3_N-_WM-800_4A	TraesCS4A01G309400.1	TraesCS4A02G309400.1	900	4A	602863335	602864234	899	602863335-602864234	2-oxoglutarate (2OG) and Fe(II)-dependent oxygenase superfamily protein	1	***	AT1G06620.1	PF14226: non-haem dioxygenase in morphine synthesis N-terminal; PF03171: 2OG-Fe(II) oxygenase superfamily	IPR005123: Oxoglutarate/iron-dependent dioxygenase; IPR026992: Non-haem dioxygenase N-terminal domain; IPR027443: Isopenicillin N synthase-like	GO:0016491 MF: oxidoreductase activity;GO:0055114 BP: oxidation-reduction process	G	PF14226; PF03171	IPR005123; IPR026992; IPR027443	GO:0016491; GO:0055114
QRSD3_N-_WM-800_4A	TraesCS4A01G309500.4	TraesCS4A02G309500.4	1209	4A	602870810	602873131	2321	602870810-602871844,602872958-602873131	NBS-LRR disease resistance protein	1	*-*	tr|A0A089VGM5|A0A089VGM5_ORYRU	PF00931: NB-ARC domain	IPR002182: NB-ARC; IPR027417: P-loop containing nucleoside triphosphate hydrolase	GO:0043531 MF: ADP binding	G	PF00931	IPR002182; IPR027417	GO:0043531
QRSD3_N-_WM-800_4A	TraesCS4A01G309600.1	TraesCS4A02G309600.1	2058	4A	602873144	602875409	2265	602873144-602875090,602875166-602875249,602875383-602875409	NBS-LRR-like resistance protein	1	***	tr|A0A0U2QT85|A0A0U2QT85_ORYSA	PF00931: NB-ARC domain	IPR002182: NB-ARC; IPR011991: Winged helix-turn-helix DNA-binding domain; IPR032675: Leucine-rich repeat domain, L domain-like	GO:0043531 MF: ADP binding	G	PF00931	IPR002182; IPR011991; IPR032675	GO:0043531
QRSD3_N-_WM-800_4A	TraesCS4A01G309700.1	TraesCS4A02G309700.1	1569	4A	602898859	602900427	1568	602898859-602900427	Disease resistance protein RGA2	1	--*	tr|M7Z834|M7Z834_TRIUA	PF08224: Domain of unknown function (DUF1719)	IPR013181: Protein of unknown function DUF1719		G	PF08224	IPR013181
QRSD3_N-_WM-800_4A	TraesCS4A01G309800.1	TraesCS4A02G309800.1	360	4A	602951973	602952419	446	602951973-602952026,602952114-602952419	nucleolar-like protein	1	--*	AT3G57780.5				G
QRSD3_N-_WM-800_4A	TraesCS4A01G309900.1	TraesCS4A02G309900.1	2037	4A	603030535	603032816	2281	603030535-603031491,603031610-603031753,603031881-603032816	Wall-associated receptor kinase 2	1	***	tr|M8C5J4|M8C5J4_AEGTA	PF13947: Wall-associated receptor kinase galacturonan-binding	IPR025287: Wall-associated receptor kinase, galacturonan-binding domain	GO:0030247 MF: polysaccharide binding	G	PF13947	IPR025287	GO:0030247
QRSD3_N-_WM-800_4A	TraesCS4A01G310100.1	TraesCS4A02G310100.1	2373	4A	603034418	603038171	3753	603034418-603035411,603035491-603035643,603036946-603038171	Receptor-like protein kinase	1	*-*	sp|P93194|RPK1_IPONI	PF13947: Wall-associated receptor kinase galacturonan-binding; PF00069: Protein kinase domain	IPR000719: Protein kinase domain; IPR000742: EGF-like domain; IPR001881: EGF-like calcium-binding domain; IPR008271: Serine/threonine-protein kinase, active site; IPR011009: Protein kinase-like domain; IPR017441: Protein kinase, ATP binding site; IPR025287: Wall-associated receptor kinase, galacturonan-binding domain	GO:0004672 MF: protein kinase activity;GO:0005509 MF: calcium ion binding;GO:0005515 MF: protein binding;GO:0005524 MF: ATP binding;GO:0006468 BP: protein phosphorylation;GO:0030247 MF: polysaccharide binding	G	PF13947; PF00069	IPR000719; IPR000742; IPR001881; IPR008271; IPR011009; IPR017441; IPR025287	GO:0004672; GO:0005509; GO:0005515; GO:0005524; GO:0006468; GO:0030247
QRSD3_N-_WM-800_4A	TraesCS4A01G310200.1	TraesCS4A02G310200.1	2556	4A	603043878	603046751	2873	603043878-603045002,603045321-603046751	Disease resistance protein (NBS-LRR class) family	1	*-*	AT5G38350.1	PF00931: NB-ARC domain	IPR002182: NB-ARC; IPR011991: Winged helix-turn-helix DNA-binding domain; IPR027417: P-loop containing nucleoside triphosphate hydrolase; IPR032675: Leucine-rich repeat domain, L domain-like	GO:0043531 MF: ADP binding	G	PF00931	IPR002182; IPR011991; IPR027417; IPR032675	GO:0043531
QRSD3_N-_WM-800_4A	TraesCS4A01G310400.1	TraesCS4A02G310400.1	1113	4A	603281751	603283618	1867	603281751-603281902,603281965-603282149,603282217-603282322,603282522-603282804,603283060-603283344,603283481-603283516,603283553-603283618	ACT domain-containing protein	1	***	tr|A0A103Y012|A0A103Y012_CYNCS				G
QRSD3_N-_WM-800_4A	TraesCS4A01G310500.1	TraesCS4A02G310500.1	222	4A	603340065	603340286	221	603340065-603340286	Powder tolerance-related protein	1	***	tr|Q7XBC2|Q7XBC2_WHEAT				G
QRSD3_N-_WM-800_4A	TraesCS4A01G310600.1	TraesCS4A02G310600.1	1085	4A	603372580	603375220	2640	603372580-603372961,603373153-603373249,603374056-603374127,603374357-603374479,603374560-603374639,603374749-603374856,603374998-603375220	PsbP-like protein 1	1	***	tr|A0A0F7GX60|A0A0F7GX60_9ASPA	PF01789: PsbP	IPR002683: PsbP family; IPR016123: Mog1/PsbP, alpha/beta/alpha sandwich	GO:0005509 MF: calcium ion binding;GO:0009523 CC: photosystem II;GO:0009654 CC: photosystem II oxygen evolving complex;GO:0015979 BP: photosynthesis;GO:0019898 CC: extrinsic component of membrane	G	PF01789	IPR002683; IPR016123	GO:0005509; GO:0009523; GO:0009654; GO:0015979; GO:0019898
QRSD3_N-_WM-800_4A	TraesCS4A01G310700.1	TraesCS4A02G310700.1	2455	4A	603376958	603380831	3873	603376958-603377218,603377346-603377482,603377886-603377930,603378126-603378179,603378283-603378387,603378480-603378692,603378791-603378876,603379048-603379952,603380183-603380831	C2H2-like zinc finger protein, putative	1	***	tr|A0A061G098|A0A061G098_THECC		IPR013087: Zinc finger C2H2-type	GO:0003676 MF: nucleic acid binding	TE?		IPR013087	GO:0003676
QRSD3_N-_WM-800_4A	TraesCS4A01G310800.1	TraesCS4A02G310800.1	1104	4A	603382876	603384074	1198	603382876-603383270,603383366-603384074	Protein kinase, putative	1	***	tr|Q53PF2|Q53PF2_ORYSJ	PF00069: Protein kinase domain	IPR000719: Protein kinase domain; IPR008271: Serine/threonine-protein kinase, active site; IPR011009: Protein kinase-like domain; IPR017441: Protein kinase, ATP binding site	GO:0004672 MF: protein kinase activity;GO:0005524 MF: ATP binding;GO:0006468 BP: protein phosphorylation	G	PF00069	IPR000719; IPR008271; IPR011009; IPR017441	GO:0004672; GO:0005524; GO:0006468
QRSD3_N-_WM-800_4A	TraesCS4A01G310900.1	TraesCS4A02G310900.1	1764	4A	603388742	603390505	1763	603388742-603390505	F-box family protein	1	***	tr|Q1EP83|Q1EP83_MUSAC	PF03478: Protein of unknown function (DUF295)	IPR005174: Domain unknown function DUF295		TE?	PF03478	IPR005174
QRSD3_N-_WM-800_4A	TraesCS4A01G311000.1	TraesCS4A02G311000.1	1436	4A	603405623	603409792	4169	603405623-603406138,603407403-603407727,603409198-603409792	2-oxoglutarate (2OG) and Fe(II)-dependent oxygenase superfamily protein	1	***	tr|F4INZ9|F4INZ9_ARATH	PF14226: non-haem dioxygenase in morphine synthesis N-terminal; PF03171: 2OG-Fe(II) oxygenase superfamily	IPR005123: Oxoglutarate/iron-dependent dioxygenase; IPR026992: Non-haem dioxygenase N-terminal domain; IPR027443: Isopenicillin N synthase-like	GO:0016491 MF: oxidoreductase activity;GO:0055114 BP: oxidation-reduction process	G	PF14226; PF03171	IPR005123; IPR026992; IPR027443	GO:0016491; GO:0055114
QRSD3_N-_WM-800_4A	TraesCS4A01G311100.1	TraesCS4A02G311100.1	1985	4A	603446057	603450045	3988	603446057-603446929,603447040-603447141,603447244-603447350,603447439-603447484,603447786-603447881,603447992-603448176,603448483-603448662,603449034-603449222,603449709-603449758,603449889-603450045	Poly(A) RNA polymerase GLD2-A	1	***	tr|M7ZLW5|M7ZLW5_TRIUA				G
QRSD3_N-_WM-800_4A	TraesCS4A01G311200.1	TraesCS4A02G311200.1	2705	4A	603451110	603455621	4511	603451110-603451625,603451730-603451832,603452062-603452227,603452897-603453230,603453332-603454135,603454744-603454865,603454962-603455621	RING/U-box superfamily protein	1	***	tr|A0A061FPQ4|A0A061FPQ4_THECC	PF13920: Zinc finger, C3HC4 type (RING finger)	IPR001841: Zinc finger, RING-type	GO:0005515 MF: protein binding;GO:0008270 MF: zinc ion binding	G	PF13920	IPR001841	GO:0005515; GO:0008270
QRSD3_N-_WM-800_4A	TraesCS4A01G311300.1	TraesCS4A02G311300.1	2955	4A	603458204	603463050	4846	603458204-603458993,603459067-603459151,603459286-603459351,603459425-603459526,603459653-603459790,603459891-603460100,603460323-603460538,603460753-603460908,603461067-603461174,603461265-603461833,603462536-603463050	Phosphate transporter	1	***	tr|A0A0B5WYA8|A0A0B5WYA8_MANES	PF07690: Major Facilitator Superfamily	IPR011701: Major facilitator superfamily; IPR020846: Major facilitator superfamily domain	GO:0016021 CC: integral component of membrane;GO:0055085 BP: transmembrane transport	G	PF07690	IPR011701; IPR020846	GO:0016021; GO:0055085
QRSD3_N-_WM-800_4A	TraesCS4A01G311400.1	TraesCS4A02G311400.1	1365	4A	603464533	603468268	3735	603464533-603464977,603465580-603465626,603465734-603465818,603466208-603466286,603466388-603466541,603466961-603467040,603467707-603467938,603468026-603468268	Short-chain dehydrogenase/reductase family protein	1	***	tr|D7LZK0|D7LZK0_ARALL	PF00106: short chain dehydrogenase	IPR002347: Short-chain dehydrogenase/reductase SDR; IPR016040: NAD(P)-binding domain		G	PF00106	IPR002347; IPR016040
QRSD3_N-_WM-800_4A	TraesCS4A01G311500.1	TraesCS4A02G311500.1	735	4A	603469204	603469938	734	603469204-603469938	F-box family protein	1	--*	tr|Q1EP83|Q1EP83_MUSAC	PF03478: Protein of unknown function (DUF295)	IPR005174: Domain unknown function DUF295		TE?	PF03478	IPR005174
QRSD3_N-_WM-800_4A	TraesCS4A01G311600.1	TraesCS4A02G311600.1	270	4A	603481988	603482257	269	603481988-603482257	Histone H2B	1	*-*	tr|B6SGC3|B6SGC3_MAIZE	PF00125: Core histone H2A/H2B/H3/H4	IPR000558: Histone H2B; IPR007125: Histone H2A/H2B/H3; IPR009072: Histone-fold	GO:0000786 CC: nucleosome;GO:0003677 MF: DNA binding;GO:0046982 MF: protein heterodimerization activity	G	PF00125	IPR000558; IPR007125; IPR009072	GO:0000786; GO:0003677; GO:0046982
QRSD3_N-_WM-800_4A	TraesCS4A01G311700.1	TraesCS4A02G311700.1	1926	4A	603487335	603490592	3257	603487335-603487914,603487990-603488274,603488343-603488673,603489186-603489291,603489969-603490592	ACT domain-containing protein	1	***	tr|A0A103Y012|A0A103Y012_CYNCS	PF01842: ACT domain	IPR002912: ACT domain	GO:0008152 BP: metabolic process;GO:0016597 MF: amino acid binding	G	PF01842	IPR002912	GO:0008152; GO:0016597
QRSD3_N-_WM-800_4A	TraesCS4A01G311800.1	TraesCS4A02G311800.1	2040	4A	603496846	603499370	2524	603496846-603497344,603497463-603498414,603498495-603498625,603498721-603498790,603498891-603499139,603499232-603499370	Protein UPSTREAM OF FLC	1	***	tr|A0A1E5WL21|A0A1E5WL21_9POAL	PF06136: Domain of unknown function (DUF966)	IPR010369: Protein of unknown function DUF966		G	PF06136	IPR010369
QRSD3_N-_WM-800_4A	TraesCS4A01G311900.1	TraesCS4A02G311900.1	369	4A	603504474	603504842	368	603504474-603504842	Antimicrobial peptide MBP-1 related (LEM1)	1	--*	tr|A0A072U277|A0A072U277_MEDTR				G
QRSD3_N-_WM-800_4A	TraesCS4A01G312000.1	TraesCS4A02G312000.1	540	4A	603507001	603507540	539	603507001-603507540	TRAF-like superfamily protein	1	--*	AT3G11950.5				G
QRSD3_N-_WM-800_4A	TraesCS4A01G312100.1	TraesCS4A02G312100.1	1521	4A	603510936	603513954	3018	603510936-603512051,603513550-603513954	Hydroxyproline-rich glycoprotein family protein	1	***	tr|A0A072TUH5|A0A072TUH5_MEDTR		IPR023753: FAD/NAD(P)-binding domain	GO:0016491 MF: oxidoreductase activity;GO:0055114 BP: oxidation-reduction process	G		IPR023753	GO:0016491; GO:0055114
QRSD3_N-_WM-800_4A	TraesCS4A01G312200.1	TraesCS4A02G312200.1	1277	4A	603530872	603533012	2140	603530872-603531332,603532099-603532663,603532762-603533012	mesoderm induction early response protein	1	*-*	AT4G00355.3				G
QRSD3_N-_WM-800_4A	TraesCS4A01G312300.1	TraesCS4A02G312300.1	1354	4A	603533711	603535064	1353	603533711-603535064	Calcium-dependent lipid-binding domain protein	1	*-*	tr|Q9LNV0|Q9LNV0_ARATH	PF00168: C2 domain	IPR000008: C2 domain	GO:0005515 MF: protein binding	G	PF00168	IPR000008	GO:0005515
QRSD3_N-_WM-800_4A	TraesCS4A01G312400.1	TraesCS4A02G312400.1	1500	4A	603539435	603541133	1698	603539435-603540675,603540875-603541133	AT hook motif DNA-binding family protein	1	***	tr|A0A0K9PN07|A0A0K9PN07_ZOSMR	PF03479: Domain of unknown function (DUF296)	IPR005175: PPC domain; IPR014476: AT-hook motif nuclear-localised protein		G	PF03479	IPR005175; IPR014476
QRSD3_N-_WM-800_4A	TraesCS4A01G312500.1	TraesCS4A02G312500.1	874	4A	603634586	603635579	993	603634586-603635141,603635262-603635579	LOB domain-containing protein, putative	1	*-*	tr|B9T847|B9T847_RICCO	PF03195: Protein of unknown function DUF260	IPR004883: Lateral organ boundaries, LOB		G	PF03195	IPR004883
QRSD3_N-_WM-800_4A	TraesCS4A01G312600.1	TraesCS4A02G312600.1	997	4A	603637101	603639737	2636	603637101-603637195,603637534-603638073,603638891-603638963,603639449-603639737	Peptidyl-prolyl cis-trans isomerase	1	***	tr|A0A1D6RV75|A0A1D6RV75_WHEAT	PF00160: Cyclophilin type peptidyl-prolyl cis-trans isomerase/CLD	IPR002130: Cyclophilin-type peptidyl-prolyl cis-trans isomerase domain; IPR024936: Cyclophilin-type peptidyl-prolyl cis-trans isomerase; IPR029000: Cyclophilin-like domain	GO:0000413 BP: protein peptidyl-prolyl isomerization;GO:0003755 MF: peptidyl-prolyl cis-trans isomerase activity;GO:0006457 BP: protein folding	G	PF00160	IPR002130; IPR024936; IPR029000	GO:0000413; GO:0003755; GO:0006457
QRSD3_N-_WM-800_4A	TraesCS4A01G312700.1	TraesCS4A02G312700.1	1258	4A	603666065	603667322	1257	603666065-603667322	Aquaporin-like protein	1	***	tr|A0A118K5N9|A0A118K5N9_CYNCS	PF00230: Major intrinsic protein	IPR000425: Major intrinsic protein; IPR022357: Major intrinsic protein, conserved site; IPR023271: Aquaporin-like	GO:0005215 MF: transporter activity;GO:0006810 BP: transport;GO:0016020 CC: membrane	G	PF00230	IPR000425; IPR022357; IPR023271	GO:0005215; GO:0006810; GO:0016020
QRSD3_N-_WM-800_4A	TraesCS4A01G312800.1	TraesCS4A02G312800.1	5032	4A	603674385	603683135	8750	603674385-603674845,603675496-603676671,603679328-603682102,603682391-603682632,603682758-603683135	Disease resistance protein (NBS-LRR class) family	1	***	AT5G38350.1	PF00931: NB-ARC domain	IPR002182: NB-ARC; IPR003591: Leucine-rich repeat, typical subtype; IPR011991: Winged helix-turn-helix DNA-binding domain; IPR027417: P-loop containing nucleoside triphosphate hydrolase; IPR032675: Leucine-rich repeat domain, L domain-like	GO:0043531 MF: ADP binding	G	PF00931	IPR002182; IPR003591; IPR011991; IPR027417; IPR032675	GO:0043531
QRSD3_N-_WM-800_4A	TraesCS4A01G312900.1	TraesCS4A02G312900.1	2106	4A	603698121	603702289	4168	603698121-603698291,603698959-603700371,603701768-603702289	Disease resistance protein (NBS-LRR class) family	1	*-*	AT5G40060.1	PF00931: NB-ARC domain	IPR002182: NB-ARC; IPR011991: Winged helix-turn-helix DNA-binding domain; IPR027417: P-loop containing nucleoside triphosphate hydrolase; IPR032675: Leucine-rich repeat domain, L domain-like	GO:0043531 MF: ADP binding	G	PF00931	IPR002182; IPR011991; IPR027417; IPR032675	GO:0043531
QRSD3_N-_WM-800_4A	TraesCS4A01G313100.1	TraesCS4A02G313100.1	2940	4A	603726600	603729539	2939	603726600-603729539	Leucine-rich repeat receptor-like protein kinase family protein	1	***	AT4G08850.2	PF08263: Leucine rich repeat N-terminal domain; PF12799: Leucine Rich repeats (2 copies); PF13855: Leucine rich repeat; PF00560: Leucine Rich Repeat	IPR001611: Leucine-rich repeat; IPR003591: Leucine-rich repeat, typical subtype; IPR013210: Leucine-rich repeat-containing N-terminal, plant-type; IPR025875: Leucine rich repeat 4; IPR032675: Leucine-rich repeat domain, L domain-like	GO:0005515 MF: protein binding	G	PF08263; PF12799; PF13855; PF00560	IPR001611; IPR003591; IPR013210; IPR025875; IPR032675	GO:0005515
QRSD3_N-_WM-800_4A	TraesCS4A01G313200.1	TraesCS4A02G313200.1	1731	4A	603979784	603981997	2213	603979784-603980418,603980902-603981997	Flavin-containing monooxygenase	1	***	tr|W5DRQ8|W5DRQ8_WHEAT	PF00743: Flavin-binding monooxygenase-like	IPR000103: Pyridine nucleotide-disulphide oxidoreductase, class-II; IPR020946: Flavin monooxygenase-like; IPR023753: FAD/NAD(P)-binding domain	GO:0004499 MF: N,N-dimethylaniline monooxygenase activity;GO:0016491 MF: oxidoreductase activity;GO:0050660 MF: flavin adenine dinucleotide binding;GO:0050661 MF: NADP binding;GO:0055114 BP: oxidation-reduction process	G	PF00743	IPR000103; IPR020946; IPR023753	GO:0004499; GO:0016491; GO:0050660; GO:0050661; GO:0055114
QRSD3_N-_WM-800_4A	TraesCS4A01G313300.1	TraesCS4A02G313300.1	555	4A	604055487	604056041	554	604055487-604056041	AWPM-19-like membrane family protein	1	***	tr|B9HSV5|B9HSV5_POPTR	PF05512: AWPM-19-like family	IPR008390: AWPM-19-like		G	PF05512	IPR008390
QRSD3_N-_WM-800_4A	TraesCS4A01G313400.1	TraesCS4A02G313400.1	543	4A	604068519	604069061	542	604068519-604069061	AWPM-19-like membrane family protein	1	***	tr|B9HSV5|B9HSV5_POPTR	PF05512: AWPM-19-like family	IPR008390: AWPM-19-like		G	PF05512	IPR008390
QRSD3_N-_WM-800_4A	TraesCS4A01G313500.1	TraesCS4A02G313500.1	4464	4A	604076529	604093392	16863	604076529-604076531,604076898-604077176,604077358-604077503,604077598-604077754,604077885-604077943,604078038-604078194,604078753-604078902,604078988-604079124,604079221-604079367,604079467-604079568,604080351-604080408,604080514-604080615,604081074-604081111,604081193-604081319,604081884-604082051,604082130-604082261,604082945-604083054,604083131-604083191,604083820-604083997,604084086-604084291…	Myosin	1	***	tr|W5ZT55|W5ZT55_MAIZE	PF02736: Myosin N-terminal SH3-like domain; PF00063: Myosin head (motor domain); PF00612: IQ calmodulin-binding motif; PF01843: DIL domain	IPR000048: IQ motif, EF-hand binding site; IPR001609: Myosin head, motor domain; IPR002710: Dilute domain; IPR004009: Myosin, N-terminal, SH3-like; IPR027417: P-loop containing nucleoside triphosphate hydrolase	GO:0003774 MF: motor activity;GO:0005515 MF: protein binding;GO:0005524 MF: ATP binding;GO:0016459 CC: myosin complex	G	PF02736; PF00063; PF00612; PF01843	IPR000048; IPR001609; IPR002710; IPR004009; IPR027417	GO:0003774; GO:0005515; GO:0005524; GO:0016459
QRSD3_N-_WM-800_4A	TraesCS4A01G313600.1	TraesCS4A02G313600.1	1070	4A	604101159	604103952	2793	604101159-604101357,604101451-604101530,604102831-604102945,604103045-604103097,604103236-604103364,604103459-604103952	Ubiquitin-conjugating enzyme E2	1	***	tr|A0A1D1ZAB9|A0A1D1ZAB9_9ARAE	PF00179: Ubiquitin-conjugating enzyme	IPR000608: Ubiquitin-conjugating enzyme E2; IPR016135: Ubiquitin-conjugating enzyme/RWD-like; IPR023313: Ubiquitin-conjugating enzyme, active site		G	PF00179	IPR000608; IPR016135; IPR023313
QRSD3_N-_WM-800_4A	TraesCS4A01G313700.1	TraesCS4A02G313700.1	1320	4A	604103949	604105268	1319	604103949-604105268	2-oxoglutarate (2OG) and Fe(II)-dependent oxygenase superfamily protein, putative	1	***	tr|A0A061F1P3|A0A061F1P3_THECC	PF14226: non-haem dioxygenase in morphine synthesis N-terminal; PF03171: 2OG-Fe(II) oxygenase superfamily	IPR005123: Oxoglutarate/iron-dependent dioxygenase; IPR026992: Non-haem dioxygenase N-terminal domain; IPR027443: Isopenicillin N synthase-like	GO:0016491 MF: oxidoreductase activity;GO:0055114 BP: oxidation-reduction process	G	PF14226; PF03171	IPR005123; IPR026992; IPR027443	GO:0016491; GO:0055114
QRSD3_N-_WM-800_4A	TraesCS4A01G313800.1	TraesCS4A02G313800.1	1890	4A	604107861	604111558	3697	604107861-604108012,604108261-604108347,604108800-604108892,604109068-604109157,604109304-604109372,604109635-604109760,604109896-604110081,604110226-604110432,604110568-604110649,604110761-604111558	B3 domain-containing protein	1	***	tr|M8BHR0|M8BHR0_AEGTA	PF02362: B3 DNA binding domain	IPR003340: B3 DNA binding domain; IPR015300: DNA-binding pseudobarrel domain	GO:0003677 MF: DNA binding	G	PF02362	IPR003340; IPR015300	GO:0003677
QRSD3_N+_WM-800_3A	TraesCS3A01G334100.1	TraesCS3A02G334100.1	2258	3A	579377243	579383014	5771	579377243-579377820,579378265-579378513,579378688-579378959,579379351-579379402,579379502-579379579,579379841-579379900,579379977-579380051,579380651-579380872,579380960-579381033,579381218-579381321,579382408-579382612,579382726-579383014	transcription factor-like protein	1	*-*	AT3G14880.2	PF00170: bZIP transcription factor; PF14144: Seed dormancy control	IPR004827: Basic-leucine zipper domain; IPR025422: Transcription factor TGA like domain	GO:0003700 MF: transcription factor activity, sequence-specific DNA binding;GO:0006351 BP: transcription, DNA-templated;GO:0006355 BP: regulation of transcription, DNA-templated;GO:0043565 MF: sequence-specific DNA binding	G	PF00170; PF14144	IPR004827; IPR025422	GO:0003700; GO:0006351; GO:0006355; GO:0043565
QRSD3_N+_WM-800_3A	TraesCS3A01G334200.1	TraesCS3A02G334200.1	2227	3A	579552578	579555418	2840	579552578-579553524,579553637-579553780,579553870-579554022,579554104-579554219,579554293-579554460,579554533-579554660,579554748-579554847,579554948-579555418	Calcium-dependent protein kinase	1	***	tr|B2KTB3|B2KTB3_WHEAT	PF00069: Protein kinase domain; PF13499: EF-hand domain pair	IPR000719: Protein kinase domain; IPR002048: EF-hand domain; IPR008271: Serine/threonine-protein kinase, active site; IPR011009: Protein kinase-like domain; IPR011992: EF-hand domain pair; IPR017441: Protein kinase, ATP binding site; IPR018247: EF-Hand 1, calcium-binding site	GO:0004672 MF: protein kinase activity;GO:0005509 MF: calcium ion binding;GO:0005524 MF: ATP binding;GO:0006468 BP: protein phosphorylation	G	PF00069; PF13499	IPR000719; IPR002048; IPR008271; IPR011009; IPR011992; IPR017441; IPR018247	GO:0004672; GO:0005509; GO:0005524; GO:0006468
QRSD3_N+_WM-800_3A	TraesCS3A01G334300.2	TraesCS3A02G334300.2	420	3A	580561222	580564904	3682	580561222-580561295,580563639-580563845,580564766-580564904	Thioredoxin	1	--*	tr|A0A103Y4P8|A0A103Y4P8_CYNCS				G
QRSD3_N+_WM-800_3A	TraesCS3A01G334400.1	TraesCS3A02G334400.1	468	3A	580608595	580609062	467	580608595-580609062	VQ motif family protein	1	***	tr|B6TMN6|B6TMN6_MAIZE	PF05678: VQ motif	IPR008889: VQ		G	PF05678	IPR008889
QRSD3_N+_WM-800_3A	TraesCS3A01G334500.1	TraesCS3A02G334500.1	1145	3A	581250625	581254836	4211	581250625-581250986,581252069-581252140,581253051-581253194,581253410-581253481,581253568-581253639,581254414-581254836	Leucine-rich repeat receptor-like protein kinase family	1	***	tr|A0A0K9PTM3|A0A0K9PTM3_ZOSMR	PF08263: Leucine rich repeat N-terminal domain; PF13855: Leucine rich repeat	IPR001611: Leucine-rich repeat; IPR013210: Leucine-rich repeat-containing N-terminal, plant-type; IPR032675: Leucine-rich repeat domain, L domain-like	GO:0005515 MF: protein binding	G	PF08263; PF13855	IPR001611; IPR013210; IPR032675	GO:0005515
QRSD3_N+_WM-800_3A	TraesCS3A01G334600.1	TraesCS3A02G334600.1	1453	3A	581256959	581259858	2899	581256959-581257216,581257739-581258020,581258436-581258872,581259101-581259260,581259366-581259622,581259800-581259858	Dehydrogenase-like protein	1	***	tr|Q5VQP1|Q5VQP1_ORYSJ	PF01266: FAD dependent oxidoreductase	IPR006076: FAD dependent oxidoreductase; IPR023753: FAD/NAD(P)-binding domain	GO:0016491 MF: oxidoreductase activity;GO:0055114 BP: oxidation-reduction process	G	PF01266	IPR006076; IPR023753	GO:0016491; GO:0055114
QRSD3_N+_WM-800_3A	TraesCS3A01G334700.1	TraesCS3A02G334700.1	1131	3A	581259921	581262783	2862	581259921-581260219,581260315-581260403,581260819-581260918,581261303-581261386,581261518-581261597,581261701-581261797,581261883-581261974,581262306-581262396,581262585-581262783	U3 small nucleolar RNA-associated protein 11	1	***	tr|J3L533|J3L533_ORYBR	PF03998: Utp11 protein	IPR007144: Small-subunit processome, Utp11	GO:0006364 BP: rRNA processing;GO:0032040 CC: small-subunit processome	G	PF03998	IPR007144	GO:0006364; GO:0032040
QRSD3_N+_WM-800_3A	TraesCS3A01G334800.1	TraesCS3A02G334800.1	2146	3A	581263654	581267045	3391	581263654-581264446,581264538-581264624,581264832-581265032,581265112-581265316,581266186-581267045	Ribonuclease 3	1	***	tr|A0A1D1YA50|A0A1D1YA50_9ARAE		IPR000999: Ribonuclease III domain	GO:0004525 MF: ribonuclease III activity;GO:0006396 BP: RNA processing	G		IPR000999	GO:0004525; GO:0006396
QRSD3_N+_WM-800_3A	TraesCS3A01G334900.1	TraesCS3A02G334900.1	1220	3A	581267153	581270703	3550	581267153-581267633,581269877-581270001,581270090-581270703	Cupin, RmlC-type	1	***	tr|B6UEW5|B6UEW5_MAIZE		IPR011051: RmlC-like cupin domain; IPR014710: RmlC-like jelly roll fold		G		IPR011051; IPR014710
QRSD3_N+_WM-800_3A	TraesCS3A01G335000.1	TraesCS3A02G335000.1	840	3A	581271720	581276104	4384	581271720-581271900,581274019-581274388,581275816-581276104	Calmodulin-related protein	1	***	tr|A0A1D1XI51|A0A1D1XI51_9ARAE	PF13499: EF-hand domain pair	IPR002048: EF-hand domain; IPR011992: EF-hand domain pair; IPR018247: EF-Hand 1, calcium-binding site	GO:0005509 MF: calcium ion binding	G	PF13499	IPR002048; IPR011992; IPR018247	GO:0005509
QRSD3_N+_WM-800_3A	TraesCS3A01G335100.1	TraesCS3A02G335100.1	861	3A	581379061	581380376	1315	581379061-581379238,581379483-581380053,581380265-581380376	Leucine-rich repeat protein kinase family protein	1	*-*	AT3G46330.2	PF12819: Carbohydrate-binding protein of the ER	IPR024788: Malectin-like carbohydrate-binding domain		G	PF12819	IPR024788
QRSD3_N+_WM-800_3A	TraesCS3A01G335200.1	TraesCS3A02G335200.1	3004	3A	581381919	581391312	9393	581381919-581382766,581382870-581382926,581386766-581386895,581387320-581387555,581387663-581387817,581388493-581388573,581388649-581388714,581388801-581388872,581389106-581389250,581389609-581390102,581390357-581390918,581391155-581391312	Protein kinase, putative	1	***	tr|Q1EP43|Q1EP43_MUSBA	PF12819: Carbohydrate-binding protein of the ER; PF07714: Protein tyrosine kinase	IPR000719: Protein kinase domain; IPR001245: Serine-threonine/tyrosine-protein kinase, catalytic domain; IPR001611: Leucine-rich repeat; IPR008271: Serine/threonine-protein kinase, active site; IPR011009: Protein kinase-like domain; IPR017441: Protein kinase, ATP binding site; IPR024788: Malectin-like carbohydrate-binding domain; IPR032675: Leucine-rich repeat domain, L domain-like	GO:0004672 MF: protein kinase activity;GO:0005515 MF: protein binding;GO:0005524 MF: ATP binding;GO:0006468 BP: protein phosphorylation	G	PF12819; PF07714	IPR000719; IPR001245; IPR001611; IPR008271; IPR011009; IPR017441; IPR024788; IPR032675	GO:0004672; GO:0005515; GO:0005524; GO:0006468
QRSD3_N+_WM-800_3A	TraesCS3A01G335300.1	TraesCS3A02G335300.1	1077	3A	581393285	581395620	2335	581393285-581393757,581393873-581393932,581394812-581394941,581395090-581395325,581395443-581395620	Protein kinase, putative	1	*-*	tr|Q1EP43|Q1EP43_MUSBA	PF07714: Protein tyrosine kinase	IPR000719: Protein kinase domain; IPR001245: Serine-threonine/tyrosine-protein kinase, catalytic domain; IPR008271: Serine/threonine-protein kinase, active site; IPR011009: Protein kinase-like domain; IPR017441: Protein kinase, ATP binding site	GO:0004672 MF: protein kinase activity;GO:0005524 MF: ATP binding;GO:0006468 BP: protein phosphorylation	G	PF07714	IPR000719; IPR001245; IPR008271; IPR011009; IPR017441	GO:0004672; GO:0005524; GO:0006468
QRSD3_N+_WM-800_3A	TraesCS3A01G335400.1	TraesCS3A02G335400.1	3272	3A	581602649	581610141	7492	581602649-581603629,581603748-581603807,581604502-581604628,581604782-581605014,581605131-581605288,581605934-581606014,581606119-581606184,581606276-581606347,581606723-581606867,581607524-581608017,581608373-581608940,581609855-581610141	Protein kinase, putative	1	***	tr|Q1EP43|Q1EP43_MUSBA	PF12819: Carbohydrate-binding protein of the ER; PF12799: Leucine Rich repeats (2 copies); PF07714: Protein tyrosine kinase	IPR000719: Protein kinase domain; IPR001245: Serine-threonine/tyrosine-protein kinase, catalytic domain; IPR001611: Leucine-rich repeat; IPR008271: Serine/threonine-protein kinase, active site; IPR011009: Protein kinase-like domain; IPR017441: Protein kinase, ATP binding site; IPR024788: Malectin-like carbohydrate-binding domain; IPR025875: Leucine rich repeat 4; IPR032675: Leucine-rich repeat do…	GO:0004672 MF: protein kinase activity;GO:0005515 MF: protein binding;GO:0005524 MF: ATP binding;GO:0006468 BP: protein phosphorylation	G	PF12819; PF12799; PF07714	IPR000719; IPR001245; IPR001611; IPR008271; IPR011009; IPR017441; IPR024788; IPR025875; IPR032675	GO:0004672; GO:0005515; GO:0005524; GO:0006468
QRSD3_N+_WM-800_3A	TraesCS3A01G335500.1	TraesCS3A02G335500.1	2751	3A	581612585	581624523	11938	581612585-581613234,581613353-581613412,581614855-581614984,581615143-581615378,581615493-581615647,581621540-581621620,581621695-581621757,581621844-581621915,581622204-581622348,581623005-581623504,581623675-581624236,581624427-581624523	Protein kinase, putative	1	***	tr|Q1EP43|Q1EP43_MUSBA	PF12819: Carbohydrate-binding protein of the ER; PF07714: Protein tyrosine kinase	IPR000719: Protein kinase domain; IPR001245: Serine-threonine/tyrosine-protein kinase, catalytic domain; IPR001611: Leucine-rich repeat; IPR008271: Serine/threonine-protein kinase, active site; IPR011009: Protein kinase-like domain; IPR017441: Protein kinase, ATP binding site; IPR024788: Malectin-like carbohydrate-binding domain; IPR032675: Leucine-rich repeat domain, L domain-like	GO:0004672 MF: protein kinase activity;GO:0005515 MF: protein binding;GO:0005524 MF: ATP binding;GO:0006468 BP: protein phosphorylation	G	PF12819; PF07714	IPR000719; IPR001245; IPR001611; IPR008271; IPR011009; IPR017441; IPR024788; IPR032675	GO:0004672; GO:0005515; GO:0005524; GO:0006468
QRSD3_N+_WM-800_3A	TraesCS3A01G335600.1	TraesCS3A02G335600.1	2997	3A	581837181	581844225	7044	581837181-581837453,581837909-581838501,581838584-581838643,581839933-581840062,581840324-581840559,581840676-581840833,581841498-581841578,581841655-581841720,581841805-581841876,581842157-581842301,581842542-581843041,581843323-581843890,581844111-581844225	Protein kinase, putative	1	***	tr|Q1EP43|Q1EP43_MUSBA	PF12819: Carbohydrate-binding protein of the ER; PF12799: Leucine Rich repeats (2 copies); PF07714: Protein tyrosine kinase	IPR000719: Protein kinase domain; IPR001245: Serine-threonine/tyrosine-protein kinase, catalytic domain; IPR001611: Leucine-rich repeat; IPR008271: Serine/threonine-protein kinase, active site; IPR011009: Protein kinase-like domain; IPR017441: Protein kinase, ATP binding site; IPR024788: Malectin-like carbohydrate-binding domain; IPR025875: Leucine rich repeat 4; IPR032675: Leucine-rich repeat do…	GO:0004672 MF: protein kinase activity;GO:0005515 MF: protein binding;GO:0005524 MF: ATP binding;GO:0006468 BP: protein phosphorylation	G	PF12819; PF12799; PF07714	IPR000719; IPR001245; IPR001611; IPR008271; IPR011009; IPR017441; IPR024788; IPR025875; IPR032675	GO:0004672; GO:0005515; GO:0005524; GO:0006468
QRSD3_N+_WM-800_3A	TraesCS3A01G335700.1	TraesCS3A02G335700.1	3253	3A	581845850	581852264	6414	581845850-581846730,581846797-581846856,581847603-581847780,581847939-581848174,581848289-581848443,581849222-581849302,581849378-581849443,581849531-581849602,581849765-581849909,581850482-581850975,581851142-581851709,581851948-581852264	Protein kinase, putative	1	***	tr|Q1EP43|Q1EP43_MUSBA	PF12819: Carbohydrate-binding protein of the ER; PF12799: Leucine Rich repeats (2 copies); PF07714: Protein tyrosine kinase	IPR000719: Protein kinase domain; IPR001245: Serine-threonine/tyrosine-protein kinase, catalytic domain; IPR001611: Leucine-rich repeat; IPR008271: Serine/threonine-protein kinase, active site; IPR011009: Protein kinase-like domain; IPR017441: Protein kinase, ATP binding site; IPR024788: Malectin-like carbohydrate-binding domain; IPR025875: Leucine rich repeat 4; IPR032675: Leucine-rich repeat do…	GO:0004672 MF: protein kinase activity;GO:0005515 MF: protein binding;GO:0005524 MF: ATP binding;GO:0006468 BP: protein phosphorylation	G	PF12819; PF12799; PF07714	IPR000719; IPR001245; IPR001611; IPR008271; IPR011009; IPR017441; IPR024788; IPR025875; IPR032675	GO:0004672; GO:0005515; GO:0005524; GO:0006468
QRSD3_N+_WM-800_3A	TraesCS3A01G335800.1	TraesCS3A02G335800.1	1862	3A	582281569	582286287	4718	582281569-582282403,582282477-582282536,582283439-582283565,582283723-582283949,582284075-582284229,582284909-582284989,582285064-582285129,582285215-582285286,582285507-582285651,582286194-582286287	Protein kinase, putative	1	***	tr|Q1EP43|Q1EP43_MUSBA	PF12799: Leucine Rich repeats (2 copies); PF07714: Protein tyrosine kinase	IPR000719: Protein kinase domain; IPR001245: Serine-threonine/tyrosine-protein kinase, catalytic domain; IPR001611: Leucine-rich repeat; IPR008271: Serine/threonine-protein kinase, active site; IPR011009: Protein kinase-like domain; IPR017441: Protein kinase, ATP binding site; IPR025875: Leucine rich repeat 4; IPR032675: Leucine-rich repeat domain, L domain-like	GO:0004672 MF: protein kinase activity;GO:0005515 MF: protein binding;GO:0005524 MF: ATP binding;GO:0006468 BP: protein phosphorylation	G	PF12799; PF07714	IPR000719; IPR001245; IPR001611; IPR008271; IPR011009; IPR017441; IPR025875; IPR032675	GO:0004672; GO:0005515; GO:0005524; GO:0006468
QRSD3_N+_WM-800_3A	TraesCS3A01G335900.1	TraesCS3A02G335900.1	1539	3A	582342181	582349210	7029	582342181-582342764,582342859-582343010,582343113-582343512,582343603-582343719,582343844-582343906,582343994-582344207,582349202-582349210	WAT1-related protein	1	***	tr|A0A1D5V5H6|A0A1D5V5H6_WHEAT	PF00892: EamA-like transporter family	IPR000620: EamA domain	GO:0016020 CC: membrane;GO:0016021 CC: integral component of membrane	G	PF00892	IPR000620	GO:0016020; GO:0016021
QRSD3_N+_WM-800_3A	TraesCS3A01G336000.1	TraesCS3A02G336000.1	904	3A	582351865	582352768	903	582351865-582352768	Kazal-type serine protease inhibitor	1	*-*	tr|G7J9N7|G7J9N7_MEDTR				G
QRSD3_N+_WM-800_3A	TraesCS3A01G336100.1	TraesCS3A02G336100.1	2693	3A	582940505	582944284	3779	582940505-582940625,582941152-582943461,582944023-582944284	Histone-lysine N-methyltransferase, H3 lysine-9 specific	1	*-*	sp|O60016|CLR4_SCHPO	PF02182: SAD/SRA domain; PF05033: Pre-SET motif; PF00856: SET domain	IPR001214: SET domain; IPR003105: SRA-YDG; IPR003616: Post-SET domain; IPR007728: Pre-SET domain; IPR015947: PUA-like domain; IPR025794: Histone H3-K9 methyltransferase, plant	GO:0005515 MF: protein binding;GO:0005634 CC: nucleus;GO:0008270 MF: zinc ion binding;GO:0016571 BP: histone methylation;GO:0018024 MF: histone-lysine N-methyltransferase activity;GO:0034968 BP: histone lysine methylation;GO:0042393 MF: histone binding	G	PF02182; PF05033; PF00856	IPR001214; IPR003105; IPR003616; IPR007728; IPR015947; IPR025794	GO:0005515; GO:0005634; GO:0008270; GO:0016571; GO:0018024; GO:0034968; GO:0042393
QRSD3_N+_WM-800_3A	TraesCS3A01G336200.2	TraesCS3A02G336200.2	1733	3A	582944918	582949429	4511	582944918-582945264,582945476-582945544,582945815-582945925,582946787-582947041,582947160-582947307,582947404-582947561,582947883-582948056,582948959-582949429	Exostosin family protein-like	1	***	tr|Q5VQN0|Q5VQN0_ORYSJ	PF03016: Exostosin family	IPR004263: Exostosin-like		G	PF03016	IPR004263
QRSD3_N+_WM-800_3A	TraesCS3A01G336300.1	TraesCS3A02G336300.1	1688	3A	582949530	582951446	1916	582949530-582950585,582950691-582951010,582951135-582951446	NAC domain protein	1	*-*	tr|A0JBY8|A0JBY8_9ASPA	PF02365: No apical meristem (NAM) protein	IPR003441: NAC domain	GO:0003677 MF: DNA binding;GO:0006355 BP: regulation of transcription, DNA-templated	G	PF02365	IPR003441	GO:0003677; GO:0006355
QRSD3_N+_WM-800_3A	TraesCS3A01G336500.1	TraesCS3A02G336500.1	2302	3A	583240036	583246062	6026	583240036-583240185,583243002-583243387,583244213-583245221,583245306-583246062	MYB transcription factor	1	***	tr|F1DJV3|F1DJV3_MAIZE	PF00249: Myb-like DNA-binding domain	IPR001005: SANT/Myb domain; IPR009057: Homeobox domain-like; IPR016310: Transcription factor GAMYB; IPR017930: Myb domain	GO:0003677 MF: DNA binding;GO:0006355 BP: regulation of transcription, DNA-templated	G	PF00249	IPR001005; IPR009057; IPR016310; IPR017930	GO:0003677; GO:0006355
QRSD3_N+_WM-800_3A	TraesCS3A01G336600.1	TraesCS3A02G336600.1	708	3A	583697065	583700332	3267	583697065-583697159,583697845-583697912,583698505-583698645,583699339-583699380,583699752-583699885,583700023-583700121,583700204-583700332	FAD binding protein	1	***	tr|B6SQP1|B6SQP1_MAIZE				G
QRSD3_N+_WM-800_3A	TraesCS3A01G336700.1	TraesCS3A02G336700.1	1248	3A	583704550	583707477	2927	583704550-583704642,583704718-583704808,583705024-583705127,583705273-583705389,583705488-583705593,583706297-583706385,583706685-583706737,583706786-583707257,583707355-583707477	Phosphatidylinositol N-acetylglucosaminyltransferase subunit A	1	***	tr|M7YCB7|M7YCB7_TRIUA	PF08288: PIGA (GPI anchor biosynthesis); PF13692: Glycosyl transferases group 1	IPR013234: PIGA, GPI anchor biosynthesis	GO:0006506 BP: GPI anchor biosynthetic process	G	PF08288; PF13692	IPR013234	GO:0006506
QRSD3_N+_WM-800_3A	TraesCS3A01G336800.1	TraesCS3A02G336800.1	1274	3A	583747947	583749328	1381	583747947-583748042,583748151-583749328	Late embryogenesis abundant (LEA) hydroxyproline-rich glycoprotein family	1	***	AT2G27080.2	PF03168: Late embryogenesis abundant protein	IPR004864: Late embryogenesis abundant protein, LEA-14; IPR013783: Immunoglobulin-like fold		G	PF03168	IPR004864; IPR013783
QRSD3_N+_WM-800_3A	TraesCS3A01G336900.1	TraesCS3A02G336900.1	1793	3A	583926052	583928095	2043	583926052-583926413,583926665-583928095	F-box protein	1	***	tr|A0A1E5VY85|A0A1E5VY85_9POAL	PF12937: F-box-like	IPR001810: F-box domain; IPR032675: Leucine-rich repeat domain, L domain-like	GO:0005515 MF: protein binding	TE?	PF12937	IPR001810; IPR032675	GO:0005515
QRSD3_N+_WM-800_3A	TraesCS3A01G337000.1	TraesCS3A02G337000.1	192	3A	583973886	583974077	191	583973886-583974077	Aspartate--tRNA(Asp/Asn) ligase	1	--*	sp|Q2RSM3|SYDND_RHORT				G
QRSD3_N+_WM-800_3A	TraesCS3A01G337100.1	TraesCS3A02G337100.1	1445	3A	584009239	584011233	1994	584009239-584009413,584009964-584011233	Protein RETICULATA, chloroplastic	1	*-*	tr|A0A199VN60|A0A199VN60_ANACO	PF11891: Protein RETICULATA-related	IPR021825: Protein RETICULATA-related		G	PF11891	IPR021825
QRSD3_N+_WM-800_3A	TraesCS3A01G337200.1	TraesCS3A02G337200.1	1668	3A	584015491	584019577	4086	584015491-584015527,584015602-584015754,584015836-584015963,584018033-584018104,584018300-584019577	BZIP transcription factor	1	***	tr|A0A060D698|A0A060D698_MAIZE	PF00170: bZIP transcription factor	IPR004827: Basic-leucine zipper domain	GO:0003700 MF: transcription factor activity, sequence-specific DNA binding;GO:0006355 BP: regulation of transcription, DNA-templated;GO:0043565 MF: sequence-specific DNA binding	G	PF00170	IPR004827	GO:0003700; GO:0006355; GO:0043565
QRSD3_N+_WM-800_3A	TraesCS3A01G337300.1	TraesCS3A02G337300.1	795	3A	584275968	584278445	2477	584275968-584276098,584276336-584276442,584276536-584276691,584276990-584277060,584277252-584277371,584277637-584277755,584278253-584278334,584278437-584278445	ADP-ribosylation factor	1	***	tr|Q76ME3|Q76ME3_WHEAT	PF00025: ADP-ribosylation factor family	IPR005225: Small GTP-binding protein domain; IPR006689: Small GTPase superfamily, ARF/SAR type; IPR024156: Small GTPase superfamily, ARF type; IPR027417: P-loop containing nucleoside triphosphate hydrolase	GO:0005525 MF: GTP binding;GO:0005622 CC: intracellular;GO:0007264 BP: small GTPase mediated signal transduction	G	PF00025	IPR005225; IPR006689; IPR024156; IPR027417	GO:0005525; GO:0005622; GO:0007264
QRSD3_N+_WM-800_3A	TraesCS3A01G337400.1	TraesCS3A02G337400.1	885	3A	584283307	584284597	1290	584283307-584283438,584283845-584284597	P-loop nucleoside triphosphate hydrolases superfamily protein with CH (Calponin Homology) domain-containing protein	1	--*	AT5G41310.1				G
QRSD3_N+_WM-800_3A	TraesCS3A01G337500.1	TraesCS3A02G337500.1	1344	3A	584292649	584298407	5758	584292649-584292706,584295646-584295730,584295820-584295955,584296255-584296324,584296529-584296586,584296667-584296760,584297421-584297621,584297766-584298407	Vacuolar protein sorting-associated protein 36	1	***	tr|A0A1E5VBP6|A0A1E5VBP6_9POAL	PF04157: EAP30/Vps36 family	IPR007286: EAP30; IPR011991: Winged helix-turn-helix DNA-binding domain; IPR011993: PH domain-like; IPR021648: Vacuolar protein sorting protein 36, GLUE domain	GO:0032266 MF: phosphatidylinositol-3-phosphate binding;GO:0043130 MF: ubiquitin binding	G	PF04157	IPR007286; IPR011991; IPR011993; IPR021648	GO:0032266; GO:0043130
QRSD3_N+_WM-800_3A	TraesCS3A01G337600.1	TraesCS3A02G337600.1	1020	3A	584354196	584373160	18964	584354196-584354346,584354434-584354549,584354664-584354922,584355138-584355224,584355420-584355495,584355579-584355654,584355740-584355798,584372883-584372946,584373029-584373160	Beta-glucosidase, putative	1	***	tr|B9SAQ6|B9SAQ6_RICCO	PF00232: Glycosyl hydrolase family 1	IPR001360: Glycoside hydrolase family 1; IPR017853: Glycoside hydrolase superfamily; IPR033132: Glycosyl hydrolases family 1, N-terminal conserved site	GO:0004553 MF: hydrolase activity, hydrolyzing O-glycosyl compounds;GO:0005975 BP: carbohydrate metabolic process	G	PF00232	IPR001360; IPR017853; IPR033132	GO:0004553; GO:0005975
QRSD3_N+_WM-800_3A	TraesCS3A01G337700.1	TraesCS3A02G337700.1	634	3A	584473898	584475668	1770	584473898-584474034,584474163-584474250,584474399-584474470,584474558-584474633,584474708-584474766,584475367-584475430,584475531-584475668	Beta-glucosidase	1	*-*	tr|Q9AXL6|Q9AXL6_MUSAC	PF00232: Glycosyl hydrolase family 1	IPR001360: Glycoside hydrolase family 1; IPR017853: Glycoside hydrolase superfamily; IPR033132: Glycosyl hydrolases family 1, N-terminal conserved site	GO:0004553 MF: hydrolase activity, hydrolyzing O-glycosyl compounds;GO:0005975 BP: carbohydrate metabolic process	G	PF00232	IPR001360; IPR017853; IPR033132	GO:0004553; GO:0005975
QRSD3_N+_WM-800_3A	TraesCS3A01G337800.1	TraesCS3A02G337800.1	2823	3A	584743736	584749669	5933	584743736-584744007,584744732-584744793,584745506-584745593,584745683-584745744,584745850-584745946,584746114-584746545,584746659-584747528,584747625-584747756,584747859-584747975,584748392-584748469,584748880-584749009,584749119-584749164,584749233-584749669	ARF-GAP domain 5	1	*-*	tr|A0A0K9PH08|A0A0K9PH08_ZOSMR	PF01412: Putative GTPase activating protein for Arf	IPR001164: Arf GTPase activating protein	GO:0005096 MF: GTPase activator activity	G	PF01412	IPR001164	GO:0005096
QRSD3_N+_WM-800_3A	TraesCS3A01G337900.1	TraesCS3A02G337900.1	1955	3A	584751920	584756071	4151	584751920-584752425,584753174-584753507,584754198-584754300,584754767-584754857,584754952-584755014,584755214-584756071	Nuclear fragile X mental retardation-interacting protein 1	1	*-*	tr|A0A1D1YNL7|A0A1D1YNL7_9ARAE	PF10453: Nuclear fragile X mental retardation-interacting protein 1 (NUFIP1)	IPR019496: Nuclear fragile X mental retardation-interacting protein 1, conserved domain		G	PF10453	IPR019496
QRSD3_N+_WM-800_3A	TraesCS3A01G338000.1	TraesCS3A02G338000.1	1027	3A	584765844	584767910	2066	584765844-584766408,584767201-584767278,584767527-584767910	Lipid-transfer protein	1	***	tr|B6TD92|B6TD92_MAIZE	PF14368: Probable lipid transfer	IPR016140: Bifunctional inhibitor/plant lipid transfer protein/seed storage helical domain		G	PF14368	IPR016140
QRSD3_N+_WM-800_3A	TraesCS3A01G338100.1	TraesCS3A02G338100.1	2646	3A	584931134	584937354	6220	584931134-584931540,584932522-584932730,584933409-584933557,584933789-584933897,584934147-584934340,584934411-584935029,584935403-584935507,584935595-584935667,584935763-584935825,584936353-584936428,584936511-584936628,584936831-584937354	Type I inositol-1,4,5-trisphosphate 5-phosphatase	1	***	tr|G7IDM2|G7IDM2_MEDTR	PF03372: Endonuclease/Exonuclease/phosphatase family	IPR000300: Inositol polyphosphate-related phosphatase; IPR005135: Endonuclease/exonuclease/phosphatase	GO:0046856 BP: phosphatidylinositol dephosphorylation	TE?	PF03372	IPR000300; IPR005135	GO:0046856
QRSD3_N+_WM-800_3A	TraesCS3A01G338200.1	TraesCS3A02G338200.1	1272	3A	584954902	584957495	2593	584954902-584955176,584955262-584955601,584955675-584955768,584956134-584956258,584956696-584956755,584956841-584957090,584957368-584957495	Aminotransferase-related family protein	1	***	tr|U5FHW7|U5FHW7_POPTR	PF00155: Aminotransferase class I and II	IPR004839: Aminotransferase, class I/classII; IPR005958: Tyrosine/nicotianamine aminotransferase; IPR015421: Pyridoxal phosphate-dependent transferase, major region, subdomain 1; IPR015422: Pyridoxal phosphate-dependent transferase, subdomain 2; IPR015424: Pyridoxal phosphate-dependent transferase	GO:0003824 MF: catalytic activity;GO:0006520 BP: cellular amino acid metabolic process;GO:0008483 MF: transaminase activity;GO:0009058 BP: biosynthetic process;GO:0030170 MF: pyridoxal phosphate binding	G	PF00155	IPR004839; IPR005958; IPR015421; IPR015422; IPR015424	GO:0003824; GO:0006520; GO:0008483; GO:0009058; GO:0030170
QRSD3_N+_WM-800_3A	TraesCS3A01G338300.1	TraesCS3A02G338300.1	1952	3A	585014426	585020899	6473	585014426-585015399,585018900-585019874,585020897-585020899	Pentatricopeptide repeat-containing protein	1	***	tr|A0A0K9PB59|A0A0K9PB59_ZOSMR	PF13041: PPR repeat family; PF01535: PPR repeat; PF14432: DYW family of nucleic acid deaminases	IPR002885: Pentatricopeptide repeat; IPR011990: Tetratricopeptide-like helical domain; IPR032867: DYW domain	GO:0005515 MF: protein binding;GO:0008270 MF: zinc ion binding	G	PF13041; PF01535; PF14432	IPR002885; IPR011990; IPR032867	GO:0005515; GO:0008270
QRSD3_N+_WM-800_3A	TraesCS3A01G338400.1	TraesCS3A02G338400.1	2220	3A	585021277	585024457	3180	585021277-585022433,585022966-585023402,585023832-585024457	91A protein	1	***	tr|A8QNT7|A8QNT7_TRIDC				G
QRSD3_N+_WM-800_3A	TraesCS3A01G338500.2	TraesCS3A02G338500.2	1159	3A	585026903	585034994	8091	585026903-585027259,585027492-585027661,585027746-585027908,585034446-585034619,585034700-585034994	F-box protein SKIP24	1	***	tr|A0A1E5WMK1|A0A1E5WMK1_9POAL		IPR001810: F-box domain	GO:0005515 MF: protein binding	TE?		IPR001810	GO:0005515
QRSD3_N+_WM-800_3A	TraesCS3A01G338600.3	TraesCS3A02G338600.3	1605	3A	585036734	585039934	3200	585036734-585037207,585037317-585037397,585037474-585037533,585037636-585037685,585037782-585037833,585038484-585038621,585038738-585039001,585039086-585039143,585039213-585039322,585039617-585039934	Cysteine synthase	1	***	tr|A0A1D5VCW8|A0A1D5VCW8_WHEAT	PF00291: Pyridoxal-phosphate dependent enzyme	IPR001216: Cysteine synthase/cystathionine beta-synthase, pyridoxal-phosphate attachment site; IPR001926: Tryptophan synthase beta subunit-like PLP-dependent enzyme; IPR005856: Cysteine synthase; IPR005859: Cysteine synthase CysK	GO:0004124 MF: cysteine synthase activity;GO:0006535 BP: cysteine biosynthetic process from serine	G	PF00291	IPR001216; IPR001926; IPR005856; IPR005859	GO:0004124; GO:0006535
QRSD3_N+_WM-800_3A	TraesCS3A01G338700.1	TraesCS3A02G338700.1	1441	3A	585473920	585478204	4284	585473920-585474349,585474486-585474572,585475251-585475316,585475879-585475968,585476062-585476142,585476330-585476407,585476540-585476630,585476784-585476925,585477829-585478204	NADH-cytochrome b5 reductase	1	***	tr|A0A1D5VA69|A0A1D5VA69_WHEAT	PF00970: Oxidoreductase FAD-binding domain; PF00175: Oxidoreductase NAD-binding domain	IPR001433: Oxidoreductase FAD/NAD(P)-binding; IPR001709: Flavoprotein pyridine nucleotide cytochrome reductase; IPR001834: NADH:cytochrome b5 reductase (CBR); IPR008333: Oxidoreductase, FAD-binding domain; IPR017927: Ferredoxin reductase-type FAD-binding domain; IPR017938: Riboflavin synthase-like beta-barrel	GO:0016491 MF: oxidoreductase activity;GO:0055114 BP: oxidation-reduction process	G	PF00970; PF00175	IPR001433; IPR001709; IPR001834; IPR008333; IPR017927; IPR017938	GO:0016491; GO:0055114
QRSD3_N+_WM-800_3A	TraesCS3A01G338800.1	TraesCS3A02G338800.1	1342	3A	585502151	585503492	1341	585502151-585503492	Ribosomal protein L34e superfamily protein	1	***	tr|A0A0K9P8V7|A0A0K9P8V7_ZOSMR				G
QRSD3_N+_WM-800_3A	TraesCS3A01G338900.1	TraesCS3A02G338900.1	358	3A	585566784	585568154	1370	585566784-585566921,585567763-585567830,585568003-585568154	Transmembrane protein, putative	1	-**	tr|A0A072UUM3|A0A072UUM3_MEDTR				G
QRSD3_N+_WM-800_3A	TraesCS3A01G339000.1	TraesCS3A02G339000.1	1118	3A	585604056	585606516	2460	585604056-585604076,585604162-585604520,585605103-585605475,585606031-585606140,585606262-585606516	RING/U-box superfamily protein	1	***	tr|A0A061EHB8|A0A061EHB8_THECC	PF13639: Ring finger domain	IPR001841: Zinc finger, RING-type; IPR013083: Zinc finger, RING/FYVE/PHD-type	GO:0005515 MF: protein binding;GO:0008270 MF: zinc ion binding	G	PF13639	IPR001841; IPR013083	GO:0005515; GO:0008270
QRSD3_N+_WM-800_3A	TraesCS3A01G339100.1	TraesCS3A02G339100.1	3726	3A	586404608	586410168	5560	586404608-586405173,586405249-586405366,586406488-586406750,586407303-586407401,586407489-586410168	Zinc finger protein VAR3, chloroplastic	1	***	tr|M8A6Q0|M8A6Q0_TRIUA	PF00641: Zn-finger in Ran binding protein and others	IPR001876: Zinc finger, RanBP2-type	GO:0008270 MF: zinc ion binding	TE?	PF00641	IPR001876	GO:0008270
QRSD3_N+_WM-800_3A	TraesCS3A01G339200.1	TraesCS3A02G339200.1	486	3A	586411661	586412929	1268	586411661-586411671,586411796-586411871,586412010-586412111,586412481-586412627,586412780-586412929	60S ribosomal protein L24	1	***	tr|M8CCF0|M8CCF0_AEGTA	PF01246: Ribosomal protein L24e	IPR000988: Ribosomal protein L24e-related; IPR011017: TRASH domain; IPR023442: Ribosomal protein L24e, conserved site		G	PF01246	IPR000988; IPR011017; IPR023442
QRSD3_N+_WM-800_3A	TraesCS3A01G339300.1	TraesCS3A02G339300.1	1936	3A	586414257	586416545	2288	586414257-586416189,586416543-586416545	Pentatricopeptide repeat-containing protein, putative	1	***	tr|A0A061FZU0|A0A061FZU0_THECC	PF13041: PPR repeat family; PF01535: PPR repeat	IPR002885: Pentatricopeptide repeat; IPR011990: Tetratricopeptide-like helical domain	GO:0005515 MF: protein binding	G	PF13041; PF01535	IPR002885; IPR011990	GO:0005515
QRSD3_N+_WM-800_3A	TraesCS3A01G339400.1	TraesCS3A02G339400.1	1422	3A	586416655	586418076	1421	586416655-586418076	Pentatricopeptide repeat-containing protein	1	***	tr|A0A1E5WMQ5|A0A1E5WMQ5_9POAL	PF01535: PPR repeat; PF13041: PPR repeat family	IPR002885: Pentatricopeptide repeat; IPR011990: Tetratricopeptide-like helical domain	GO:0005515 MF: protein binding	G	PF01535; PF13041	IPR002885; IPR011990	GO:0005515
QRSD3_N+_WM-800_3A	TraesCS3A01G339500.1	TraesCS3A02G339500.1	1581	3A	586418384	586419964	1580	586418384-586419964	Pentatricopeptide repeat-containing protein	1	***	tr|A0A1E5WML5|A0A1E5WML5_9POAL	PF01535: PPR repeat; PF13041: PPR repeat family	IPR002885: Pentatricopeptide repeat; IPR011990: Tetratricopeptide-like helical domain	GO:0005515 MF: protein binding	G	PF01535; PF13041	IPR002885; IPR011990	GO:0005515
QRSD3_N+_WM-800_3A	TraesCS3A01G339600.1	TraesCS3A02G339600.1	1364	3A	586421735	586423333	1598	586421735-586422388,586422499-586422785,586422911-586423333	NAC domain-containing protein	1	***	tr|A0A142DDU2|A0A142DDU2_AGRST	PF02365: No apical meristem (NAM) protein	IPR003441: NAC domain	GO:0003677 MF: DNA binding;GO:0006355 BP: regulation of transcription, DNA-templated	G	PF02365	IPR003441	GO:0003677; GO:0006355
QRSD3_N+_WM-800_3A	TraesCS3A01G339700.1	TraesCS3A02G339700.1	1949	3A	586791242	586794185	2943	586791242-586792389,586793385-586794185	Glycerol-3-phosphate acyltransferase 3, putative	1	***	tr|A0A061DTB1|A0A061DTB1_THECC	PF01553: Acyltransferase	IPR002123: Phospholipid/glycerol acyltransferase	GO:0008152 BP: metabolic process;GO:0016746 MF: transferase activity, transferring acyl groups	G	PF01553	IPR002123	GO:0008152; GO:0016746
QRSD3_N+_WM-800_3A	TraesCS3A01G339800.1	TraesCS3A02G339800.1	1223	3A	586865230	586881188	15958	586865230-586865290,586876973-586877203,586879551-586879613,586879699-586879815,586880051-586880303,586880442-586880600,586880714-586880865,586881002-586881188	WAT1-related protein	1	***	tr|A0A1D5V931|A0A1D5V931_WHEAT	PF00892: EamA-like transporter family	IPR000620: EamA domain	GO:0016020 CC: membrane;GO:0016021 CC: integral component of membrane	G	PF00892	IPR000620	GO:0016020; GO:0016021
QRSD3_N+_WM-800_3A	TraesCS3A01G339900.1	TraesCS3A02G339900.1	6668	3A	586885503	586904011	18508	586885503-586886202,586886283-586886505,586886576-586886647,586887000-586887095,586887203-586887319,586887409-586887565,586887648-586887745,586887820-586887978,586888047-586888205,586888293-586888370,586888442-586888561,586888737-586888854,586888941-586889006,586889180-586889259,586889371-586889447,586889736-586889847,586889947-586890129,586890267-586890368,586890462-586890563,586890651-586890746…	Protein MOR1	1	***	tr|A0A1E5WMR5|A0A1E5WMR5_9POAL	PF12348: CLASP N terminal	IPR002014: VHS domain; IPR011989: Armadillo-like helical; IPR016024: Armadillo-type fold; IPR021133: HEAT, type 2; IPR024395: CLASP N-terminal domain; IPR034085: TOG domain	GO:0005488 MF: binding;GO:0006886 BP: intracellular protein transport	G	PF12348	IPR002014; IPR011989; IPR016024; IPR021133; IPR024395; IPR034085	GO:0005488; GO:0006886
QRSD3_N+_WM-800_3A	TraesCS3A01G340000.1	TraesCS3A02G340000.1	2772	3A	587396690	587401627	4937	587396690-587396787,587396865-587396936,587397116-587397190,587397300-587397371,587397458-587397619,587397723-587397797,587397878-587397949,587398040-587398111,587398193-587398261,587398337-587398411,587398689-587398760,587398907-587399041,587399117-587399586,587399662-587399820,587399982-587400121,587400517-587400736,587400807-587401042,587401130-587401627	Protein kinase-like protein	1	***	tr|A0A0K9NJI5|A0A0K9NJI5_ZOSMR	PF07714: Protein tyrosine kinase	IPR000719: Protein kinase domain; IPR001245: Serine-threonine/tyrosine-protein kinase, catalytic domain; IPR008271: Serine/threonine-protein kinase, active site; IPR011009: Protein kinase-like domain; IPR017441: Protein kinase, ATP binding site; IPR032675: Leucine-rich repeat domain, L domain-like	GO:0004672 MF: protein kinase activity;GO:0005524 MF: ATP binding;GO:0006468 BP: protein phosphorylation	G	PF07714	IPR000719; IPR001245; IPR008271; IPR011009; IPR017441; IPR032675	GO:0004672; GO:0005524; GO:0006468
QRSD3_N+_WM-800_3A	TraesCS3A01G340100.1	TraesCS3A02G340100.1	2676	3A	587403291	587408585	5294	587403291-587403375,587403781-587403904,587403973-587404047,587404380-587404454,587404544-587404612,587404727-587404888,587405031-587405102,587405176-587405247,587405322-587405393,587405474-587405542,587405619-587405693,587406197-587406675,587406746-587406904,587407243-587407382,587407466-587407685,587407770-587408002,587408091-587408585	Protein kinase-like protein	1	***	tr|A0A0K9NJI5|A0A0K9NJI5_ZOSMR	PF08263: Leucine rich repeat N-terminal domain; PF07714: Protein tyrosine kinase	IPR000719: Protein kinase domain; IPR001245: Serine-threonine/tyrosine-protein kinase, catalytic domain; IPR001611: Leucine-rich repeat; IPR008271: Serine/threonine-protein kinase, active site; IPR011009: Protein kinase-like domain; IPR013210: Leucine-rich repeat-containing N-terminal, plant-type; IPR017441: Protein kinase, ATP binding site; IPR032675: Leucine-rich repeat domain, L domain-like	GO:0004672 MF: protein kinase activity;GO:0005515 MF: protein binding;GO:0005524 MF: ATP binding;GO:0006468 BP: protein phosphorylation	G	PF08263; PF07714	IPR000719; IPR001245; IPR001611; IPR008271; IPR011009; IPR013210; IPR017441; IPR032675	GO:0004672; GO:0005515; GO:0005524; GO:0006468
QRSD3_N+_WM-800_3A	TraesCS3A01G340200.1	TraesCS3A02G340200.1	2039	3A	587551008	587553293	2285	587551008-587551616,587551725-587552828,587552968-587553293	L-ascorbate oxidase-like protein	1	***	tr|N1QUD9|N1QUD9_AEGTA	PF07732: Multicopper oxidase; PF00394: Multicopper oxidase; PF07731: Multicopper oxidase	IPR001117: Multicopper oxidase, type 1; IPR008972: Cupredoxin; IPR011706: Multicopper oxidase, type 2; IPR011707: Multicopper oxidase, type 3	GO:0005507 MF: copper ion binding;GO:0016491 MF: oxidoreductase activity;GO:0055114 BP: oxidation-reduction process	G	PF07732; PF00394; PF07731	IPR001117; IPR008972; IPR011706; IPR011707	GO:0005507; GO:0016491; GO:0055114
QRSD3_N+_WM-800_3A	TraesCS3A01G340300.1	TraesCS3A02G340300.1	1057	3A	587561574	587564629	3055	587561574-587562200,587564200-587564629	Calcium uniporter protein, mitochondrial	1	***	tr|A0A0B2RYH2|A0A0B2RYH2_GLYSO	PF04678: Mitochondrial calcium uniporter	IPR006769: Coiled-coil domain containing protein 109, C-terminal		G	PF04678	IPR006769
QRSD3_N+_WM-800_3A	TraesCS3A01G340400.1	TraesCS3A02G340400.1	1002	3A	587585994	587589485	3491	587585994-587586238,587586529-587586588,587587015-587587090,587587175-587587296,587587431-587587505,587587649-587587784,587587889-587587977,587589287-587589485	Transmembrane protein 56	1	***	tr|A0A0K9PRJ5|A0A0K9PRJ5_ZOSMR	PF03798: TLC domain	IPR006634: TRAM/LAG1/CLN8 homology domain	GO:0016021 CC: integral component of membrane	G	PF03798	IPR006634	GO:0016021
QRSD3_N+_WM-800_3A	TraesCS3A01G340500.1	TraesCS3A02G340500.1	3062	3A	587635633	587638862	3229	587635633-587637056,587637141-587637555,587637640-587638862	Cation/H(+) antiporter	1	***	tr|A0A0K9NPK0|A0A0K9NPK0_ZOSMR	PF00999: Sodium/hydrogen exchanger family	IPR006153: Cation/H+ exchanger	GO:0006812 BP: cation transport;GO:0015299 MF: solute:proton antiporter activity;GO:0016021 CC: integral component of membrane;GO:0055085 BP: transmembrane transport	G	PF00999	IPR006153	GO:0006812; GO:0015299; GO:0016021; GO:0055085
QRSD3_N+_WM-800_3A	TraesCS3A01G340600.1	TraesCS3A02G340600.1	1233	3A	587877478	587878710	1232	587877478-587878710	Glutaredoxin-like	1	***	tr|Q6YUW0|Q6YUW0_ORYSJ	PF00462: Glutaredoxin	IPR002109: Glutaredoxin; IPR012336: Thioredoxin-like fold	GO:0009055 MF: electron carrier activity;GO:0015035 MF: protein disulfide oxidoreductase activity;GO:0045454 BP: cell redox homeostasis	G	PF00462	IPR002109; IPR012336	GO:0009055; GO:0015035; GO:0045454
QRSD3_N+_WM-800_3A	TraesCS3A01G340700.1	TraesCS3A02G340700.1	918	3A	587883879	587884796	917	587883879-587884796	LURP-one-like protein	1	***	tr|G7II68|G7II68_MEDTR	PF04525: LURP-one-related	IPR007612: LURP1-related protein domain; IPR025659: Tubby C-terminal-like domain		G	PF04525	IPR007612; IPR025659
QRSD3_N+_WM-800_3A	TraesCS3A01G340800.1	TraesCS3A02G340800.1	932	3A	587905424	587906355	931	587905424-587906355	LURP-one-like protein	1	***	tr|G7II68|G7II68_MEDTR	PF04525: LURP-one-related	IPR007612: LURP1-related protein domain; IPR025659: Tubby C-terminal-like domain		G	PF04525	IPR007612; IPR025659
QRSD3_N+_WM-800_3A	TraesCS3A01G340900.1	TraesCS3A02G340900.1	1223	3A	587965495	587966717	1222	587965495-587966717	LURP-one-like protein	1	***	tr|G7II68|G7II68_MEDTR	PF04525: LURP-one-related	IPR007612: LURP1-related protein domain; IPR025659: Tubby C-terminal-like domain		G	PF04525	IPR007612; IPR025659
QRSD3_N+_WM-800_3A	TraesCS3A01G341000.1	TraesCS3A02G341000.1	2077	3A	588436764	588441039	4275	588436764-588436874,588437193-588437351,588437761-588437888,588438279-588438429,588438523-588438726,588438841-588439265,588439821-588440013,588440094-588440189,588440337-588440492,588440586-588441039	2,3-bisphosphoglycerate-independent phosphoglycerate mutase	1	***	tr|M8BTU2|M8BTU2_AEGTA	PF01676: Metalloenzyme superfamily; PF06415: BPG-independent PGAM N-terminus (iPGM_N)	IPR005995: Phosphoglycerate mutase, 2,3-bisphosphoglycerate-independent; IPR006124: Metalloenzyme; IPR011258: BPG-independent PGAM, N-terminal; IPR017849: Alkaline phosphatase-like, alpha/beta/alpha; IPR017850: Alkaline-phosphatase-like, core domain	GO:0003824 MF: catalytic activity;GO:0004619 MF: phosphoglycerate mutase activity;GO:0005737 CC: cytoplasm;GO:0006007 BP: glucose catabolic process;GO:0008152 BP: metabolic process;GO:0030145 MF: manganese ion binding;GO:0046872 MF: metal ion binding	G	PF01676; PF06415	IPR005995; IPR006124; IPR011258; IPR017849; IPR017850	GO:0003824; GO:0004619; GO:0005737; GO:0006007; GO:0008152; GO:0030145; GO:0046872
QRSD3_N+_WM-800_3A	TraesCS3A01G341100.1	TraesCS3A02G341100.1	1901	3A	588639206	588644340	5134	588639206-588639772,588640330-588640600,588640693-588640885,588642443-588642523,588642604-588642729,588642813-588642963,588643039-588643183,588643974-588644340	Transducin/WD40 repeat protein	1	***	tr|G7J9R1|G7J9R1_MEDTR		IPR015943: WD40/YVTN repeat-like-containing domain	GO:0005515 MF: protein binding	G		IPR015943	GO:0005515
QRSD3_N+_WM-800_3A	TraesCS3A01G341200.1	TraesCS3A02G341200.1	1814	3A	588657654	588659904	2250	588657654-588658021,588658154-588658369,588658459-588658749,588658858-588659187,588659296-588659904	Cytochrome P450 family protein, expressed	1	***	tr|Q8S7S6|Q8S7S6_ORYSJ	PF00067: Cytochrome P450	IPR001128: Cytochrome P450; IPR002401: Cytochrome P450, E-class, group I	GO:0005506 MF: iron ion binding;GO:0016705 MF: oxidoreductase activity, acting on paired donors, with incorporation or reduction of molecular oxygen;GO:0020037 MF: heme binding;GO:0055114 BP: oxidation-reduction process	G	PF00067	IPR001128; IPR002401	GO:0005506; GO:0016705; GO:0020037; GO:0055114
QRSD3_N+_WM-800_3A	TraesCS3A01G341300.3	TraesCS3A02G341300.3	1786	3A	588724436	588728567	4131	588724436-588724831,588724933-588725148,588725296-588725586,588725651-588725980,588728015-588728567	Cytochrome P450 family protein, expressed	1	***	tr|Q8S7S6|Q8S7S6_ORYSJ	PF00067: Cytochrome P450	IPR001128: Cytochrome P450; IPR002401: Cytochrome P450, E-class, group I	GO:0005506 MF: iron ion binding;GO:0016705 MF: oxidoreductase activity, acting on paired donors, with incorporation or reduction of molecular oxygen;GO:0020037 MF: heme binding;GO:0055114 BP: oxidation-reduction process	G	PF00067	IPR001128; IPR002401	GO:0005506; GO:0016705; GO:0020037; GO:0055114
QRSD3_N+_WM-800_3A	TraesCS3A01G341400.1	TraesCS3A02G341400.1	2028	3A	588823029	588827749	4720	588823029-588823350,588823945-588824234,588824408-588824487,588825306-588825430,588825521-588825642,588825803-588826030,588826138-588826212,588826308-588826408,588826528-588826580,588826708-588826902,588827205-588827330,588827439-588827749	Auxin efflux carrier family protein-like	1	***	tr|Q5QMK5|Q5QMK5_ORYSJ	PF03547: Membrane transport protein	IPR004776: Membrane transport protein	GO:0016021 CC: integral component of membrane;GO:0055085 BP: transmembrane transport	G	PF03547	IPR004776	GO:0016021; GO:0055085
QRSD3_N+_WM-800_3A	TraesCS3A01G341600.1	TraesCS3A02G341600.1	2994	3A	588832977	588836651	3674	588832977-588833503,588834185-588836651	Pentatricopeptide repeat-containing protein	1	***	tr|A0A1E5V672|A0A1E5V672_9POAL	PF01535: PPR repeat; PF13041: PPR repeat family	IPR002885: Pentatricopeptide repeat; IPR011990: Tetratricopeptide-like helical domain	GO:0005515 MF: protein binding	G	PF01535; PF13041	IPR002885; IPR011990	GO:0005515
QRSD3_N+_WM-800_3A	TraesCS3A01G341500.1	TraesCS3A02G341500.1	1094	3A	588833048	588834781	1733	588833048-588833538,588834179-588834781	Calcium-dependent lipid-binding (CaLB domain) family protein, putative	1	***	tr|A0A072VBE8|A0A072VBE8_MEDTR	PF00168: C2 domain	IPR000008: C2 domain	GO:0005515 MF: protein binding	G	PF00168	IPR000008	GO:0005515
QRSD3_N+_WM-800_3A	TraesCS3A01G341700.1	TraesCS3A02G341700.1	2230	3A	588932808	588937056	4248	588932808-588934089,588936022-588936552,588936640-588937056	Wuschel-related homeobox protein	1	***	tr|A0A072VS22|A0A072VS22_MEDTR	PF00046: Homeobox domain	IPR001356: Homeobox domain; IPR009057: Homeobox domain-like	GO:0003677 MF: DNA binding	G	PF00046	IPR001356; IPR009057	GO:0003677
QRSD3_N+_WM-800_3A	TraesCS3A01G341800.1	TraesCS3A02G341800.1	3246	3A	588936982	588949901	12919	588936982-588937631,588937937-588938071,588938232-588938482,588938812-588938863,588939135-588939421,588940155-588940307,588941081-588941571,588941843-588941911,588942508-588942579,588942646-588942714,588943141-588943209,588943992-588944066,588944347-588944418,588944528-588944599,588944692-588944835,588946184-588946255,588946566-588946637,588947243-588947390,588947774-588947878,588949714-588949901	Protein kinase-like protein	1	***	tr|A0A0K9Q444|A0A0K9Q444_ZOSMR	PF08263: Leucine rich repeat N-terminal domain; PF13855: Leucine rich repeat; PF07714: Protein tyrosine kinase	IPR000719: Protein kinase domain; IPR001245: Serine-threonine/tyrosine-protein kinase, catalytic domain; IPR001611: Leucine-rich repeat; IPR003591: Leucine-rich repeat, typical subtype; IPR008271: Serine/threonine-protein kinase, active site; IPR011009: Protein kinase-like domain; IPR013210: Leucine-rich repeat-containing N-terminal, plant-type; IPR017441: Protein kinase, ATP binding site; IPR032…	GO:0004672 MF: protein kinase activity;GO:0005515 MF: protein binding;GO:0005524 MF: ATP binding;GO:0006468 BP: protein phosphorylation	G	PF08263; PF13855; PF07714	IPR000719; IPR001245; IPR001611; IPR003591; IPR008271; IPR011009; IPR013210; IPR017441; IPR032675	GO:0004672; GO:0005515; GO:0005524; GO:0006468
QRSD3_N+_WM-800_3A	TraesCS3A01G341900.1	TraesCS3A02G341900.1	2769	3A	589188307	589199044	10737	589188307-589188672,589188859-589188993,589189156-589189406,589189925-589189976,589190166-589190452,589191351-589191503,589192157-589192647,589192866-589192934,589193415-589193486,589193556-589193624,589194380-589194448,589195622-589195696,589196061-589196132,589196229-589196300,589196393-589196536,589197155-589197226,589197690-589197761,589198367-589198514,589198945-589199044	Protein kinase-like protein	1	***	tr|A0A0K9Q444|A0A0K9Q444_ZOSMR	PF08263: Leucine rich repeat N-terminal domain; PF13855: Leucine rich repeat; PF07714: Protein tyrosine kinase	IPR000719: Protein kinase domain; IPR001245: Serine-threonine/tyrosine-protein kinase, catalytic domain; IPR001611: Leucine-rich repeat; IPR003591: Leucine-rich repeat, typical subtype; IPR008271: Serine/threonine-protein kinase, active site; IPR011009: Protein kinase-like domain; IPR013210: Leucine-rich repeat-containing N-terminal, plant-type; IPR017441: Protein kinase, ATP binding site; IPR032…	GO:0004672 MF: protein kinase activity;GO:0005515 MF: protein binding;GO:0005524 MF: ATP binding;GO:0006468 BP: protein phosphorylation	G	PF08263; PF13855; PF07714	IPR000719; IPR001245; IPR001611; IPR003591; IPR008271; IPR011009; IPR013210; IPR017441; IPR032675	GO:0004672; GO:0005515; GO:0005524; GO:0006468
QRSD3_N+_WM-800_3A	TraesCS3A01G342000.2	TraesCS3A02G342000.2	3278	3A	589243064	589254911	11847	589243064-589243674,589243836-589243970,589244193-589244443,589244655-589244706,589244894-589245180,589245490-589245642,589246305-589246801,589248007-589248075,589248156-589248242,589248396-589248467,589248534-589248602,589248836-589248904,589250227-589250301,589250626-589250697,589250810-589250881,589250974-589251117,589252186-589252257,589252608-589252679,589253254-589253401,589253833-589253934…	Protein kinase-like protein	1	***	tr|A0A0K9Q444|A0A0K9Q444_ZOSMR	PF08263: Leucine rich repeat N-terminal domain; PF00069: Protein kinase domain	IPR000719: Protein kinase domain; IPR008271: Serine/threonine-protein kinase, active site; IPR011009: Protein kinase-like domain; IPR013210: Leucine-rich repeat-containing N-terminal, plant-type; IPR017441: Protein kinase, ATP binding site; IPR032675: Leucine-rich repeat domain, L domain-like	GO:0004672 MF: protein kinase activity;GO:0005524 MF: ATP binding;GO:0006468 BP: protein phosphorylation	G	PF08263; PF00069	IPR000719; IPR008271; IPR011009; IPR013210; IPR017441; IPR032675	GO:0004672; GO:0005524; GO:0006468
QRSD3_N+_WM-800_3A	TraesCS3A01G342100.1	TraesCS3A02G342100.1	746	3A	589373892	589377205	3313	589373892-589374129,589374193-589374313,589376360-589376418,589376740-589376809,589376948-589377205	DNA-directed RNA polymerase subunit N	1	***	sp|Q8TVB4|RPON_METKA	PF01194: RNA polymerases N / 8 kDa subunit	IPR000268: DNA-directed RNA polymerase, subunit N/Rpb10; IPR020789: RNA polymerases, subunit N, zinc binding site; IPR023580: RNA polymerase subunit RPB10	GO:0003677 MF: DNA binding;GO:0003899 MF: DNA-directed 5'-3' RNA polymerase activity;GO:0006351 BP: transcription, DNA-templated;GO:0008270 MF: zinc ion binding	G	PF01194	IPR000268; IPR020789; IPR023580	GO:0003677; GO:0003899; GO:0006351; GO:0008270
QRSD3_N+_WM-800_3A	TraesCS3A01G342300.1	TraesCS3A02G342300.1	2630	3A	589390775	589395952	5177	589390775-589391104,589393041-589394396,589395009-589395952	Receptor-like kinase	1	***	tr|G7K0V8|G7K0V8_MEDTR	PF08263: Leucine rich repeat N-terminal domain; PF12799: Leucine Rich repeats (2 copies); PF00560: Leucine Rich Repeat; PF07714: Protein tyrosine kinase	IPR000719: Protein kinase domain; IPR001245: Serine-threonine/tyrosine-protein kinase, catalytic domain; IPR001611: Leucine-rich repeat; IPR003591: Leucine-rich repeat, typical subtype; IPR011009: Protein kinase-like domain; IPR013210: Leucine-rich repeat-containing N-terminal, plant-type; IPR017441: Protein kinase, ATP binding site; IPR025875: Leucine rich repeat 4; IPR032675: Leucine-rich repea…	GO:0004672 MF: protein kinase activity;GO:0005515 MF: protein binding;GO:0005524 MF: ATP binding;GO:0006468 BP: protein phosphorylation	G	PF08263; PF12799; PF00560; PF07714	IPR000719; IPR001245; IPR001611; IPR003591; IPR011009; IPR013210; IPR017441; IPR025875; IPR032675	GO:0004672; GO:0005515; GO:0005524; GO:0006468
QRSD3_N+_WM-800_3A	TraesCS3A01G342400.1	TraesCS3A02G342400.1	285	3A	589397079	589397365	286	589397079-589397153,589397156-589397365	B3 domain-containing protein family	1	--*	tr|A0A151R7I1|A0A151R7I1_CAJCA		IPR003340: B3 DNA binding domain; IPR015300: DNA-binding pseudobarrel domain	GO:0003677 MF: DNA binding	G		IPR003340; IPR015300	GO:0003677
QRSD3_N+_WM-800_3A	TraesCS3A01G342500.1	TraesCS3A02G342500.1	904	3A	589534563	589537910	3347	589534563-589534620,589534798-589534994,589535653-589535731,589536387-589536514,589536886-589536990,589537574-589537910	Ubiquitin-conjugating enzyme E2	1	***	tr|G9HVM6|G9HVM6_CAMSI	PF00179: Ubiquitin-conjugating enzyme	IPR000608: Ubiquitin-conjugating enzyme E2; IPR016135: Ubiquitin-conjugating enzyme/RWD-like; IPR023313: Ubiquitin-conjugating enzyme, active site		G	PF00179	IPR000608; IPR016135; IPR023313
QRSD3_N+_WM-800_3A	TraesCS3A01G342600.1	TraesCS3A02G342600.1	1759	3A	589547889	589549725	1836	589547889-589548013,589548092-589549725	Extra-large G-like protein, putative (DUF3133)	1	--*	tr|A0A1I9LNZ7|A0A1I9LNZ7_ARATH	PF11331: Probable zinc-ribbon domain	IPR021480: Probable zinc-ribbon domain, plant		G	PF11331	IPR021480
QRSD3_N+_WM-800_3A	TraesCS3A01G342700.1	TraesCS3A02G342700.1	423	3A	589791533	589792615	1082	589791533-589791778,589792439-589792615	Pheophorbide a oxygenase family protein with Rieske 2Fe-2S domain-containing protein	1	--*	AT1G44446.3				G
QRSD3_N+_WM-800_3A	TraesCS3A01G342800.1	TraesCS3A02G342800.1	3118	3A	589795445	589807421	11976	589795445-589796155,589796270-589796518,589796702-589796811,589798005-589798078,589798614-589798683,589799301-589799400,589799498-589799573,589800063-589800137,589800240-589800293,589800543-589800632,589800710-589800826,589800939-589801049,589801166-589801305,589801438-589801519,589801672-589801751,589803465-589803573,589803766-589803888,589805073-589805145,589805788-589805939,589806377-589806475…	Protein kinase	1	***	tr|A0A0K9NZM3|A0A0K9NZM3_ZOSMR	PF07714: Protein tyrosine kinase	IPR000719: Protein kinase domain; IPR001245: Serine-threonine/tyrosine-protein kinase, catalytic domain; IPR011009: Protein kinase-like domain; IPR011989: Armadillo-like helical; IPR016024: Armadillo-type fold; IPR021133: HEAT, type 2	GO:0004672 MF: protein kinase activity;GO:0005488 MF: binding;GO:0005524 MF: ATP binding;GO:0006468 BP: protein phosphorylation	G	PF07714	IPR000719; IPR001245; IPR011009; IPR011989; IPR016024; IPR021133	GO:0004672; GO:0005488; GO:0005524; GO:0006468
QRSD3_N+_WM-800_3A	TraesCS3A01G342900.1	TraesCS3A02G342900.1	2072	3A	589824011	589826925	2914	589824011-589824158,589824249-589824864,589825433-589825569,589825755-589826925	Cytochrome P450 family cinnamate 4-hydroxylase	1	***	tr|G7ZZA6|G7ZZA6_MEDTR	PF00067: Cytochrome P450	IPR001128: Cytochrome P450; IPR002401: Cytochrome P450, E-class, group I; IPR017972: Cytochrome P450, conserved site	GO:0005506 MF: iron ion binding;GO:0016705 MF: oxidoreductase activity, acting on paired donors, with incorporation or reduction of molecular oxygen;GO:0020037 MF: heme binding;GO:0055114 BP: oxidation-reduction process	G	PF00067	IPR001128; IPR002401; IPR017972	GO:0005506; GO:0016705; GO:0020037; GO:0055114
QRSD3_N+_WM-800_3A	TraesCS3A01G343000.1	TraesCS3A02G343000.1	1203	3A	589908943	589912668	3725	589908943-589909213,589909518-589909625,589911845-589912668	WRKY transcription factor	1	*-*	tr|A3FBG5|A3FBG5_WHEAT	PF03106: WRKY DNA -binding domain	IPR003657: WRKY domain	GO:0003700 MF: transcription factor activity, sequence-specific DNA binding;GO:0006355 BP: regulation of transcription, DNA-templated;GO:0043565 MF: sequence-specific DNA binding	G	PF03106	IPR003657	GO:0003700; GO:0006355; GO:0043565
QRSD3_N+_WM-800_3A	TraesCS3A01G343100.1	TraesCS3A02G343100.1	1036	3A	590230451	590235615	5164	590230451-590230739,590234129-590234233,590234974-590235615	WRKY transcription factor	1	*-*	tr|A0A191XX56|A0A191XX56_WHEAT	PF03106: WRKY DNA -binding domain	IPR003657: WRKY domain	GO:0003700 MF: transcription factor activity, sequence-specific DNA binding;GO:0006355 BP: regulation of transcription, DNA-templated;GO:0043565 MF: sequence-specific DNA binding	G	PF03106	IPR003657	GO:0003700; GO:0006355; GO:0043565
QRSD3_N+_WM-800_3A	TraesCS3A01G343200.1	TraesCS3A02G343200.1	519	3A	590363970	590368698	4728	590363970-590364041,590365502-590365597,590365688-590365755,590366452-590366493,590366787-590366844,590367696-590367766,590368587-590368698	BSD domain-containing protein	1	--*	AT2G10950.3				G
QRSD3_N+_WM-800_3A	TraesCS3A01G343300.1	TraesCS3A02G343300.1	1114	3A	591576951	591580166	3215	591576951-591577486,591579589-591580166	Immediate-early protein RSP40	1	*-*	tr|B6U982|B6U982_MAIZE				G
QRSD3_N+_WM-800_3A	TraesCS3A01G343400.1	TraesCS3A02G343400.1	615	3A	591691449	591692581	1132	591691449-591691695,591691971-591692042,591692153-591692331,591692465-591692581	Cyclin	1	*-*	tr|G7L5U5|G7L5U5_MEDTR	PF02984: Cyclin, C-terminal domain	IPR004367: Cyclin, C-terminal domain; IPR013763: Cyclin-like	GO:0005634 CC: nucleus	G	PF02984	IPR004367; IPR013763	GO:0005634
QRSD3_N+_WM-800_3A	TraesCS3A01G343500.1	TraesCS3A02G343500.1	1080	3A	592215609	592217530	1921	592215609-592215895,592215976-592216098,592216861-592217530	WRKY transcription factor	1	*-*	tr|G7KY64|G7KY64_MEDTR	PF03106: WRKY DNA -binding domain	IPR003657: WRKY domain	GO:0003700 MF: transcription factor activity, sequence-specific DNA binding;GO:0006355 BP: regulation of transcription, DNA-templated;GO:0043565 MF: sequence-specific DNA binding	G	PF03106	IPR003657	GO:0003700; GO:0006355; GO:0043565
QRSD3_N+_WM-800_3A	TraesCS3A01G343600.1	TraesCS3A02G343600.1	1426	3A	592489387	592492020	2633	592489387-592490230,592491313-592491399,592491526-592492020	WRKY transcription factor	1	*-*	tr|A0A0B5JG71|A0A0B5JG71_9ASPA	PF03106: WRKY DNA -binding domain	IPR003657: WRKY domain	GO:0003700 MF: transcription factor activity, sequence-specific DNA binding;GO:0006355 BP: regulation of transcription, DNA-templated;GO:0043565 MF: sequence-specific DNA binding	G	PF03106	IPR003657	GO:0003700; GO:0006355; GO:0043565
QRSD3_N+_WM-800_3A	TraesCS3A01G343700.1	TraesCS3A02G343700.1	1011	3A	593176676	593177837	1161	593176676-593177019,593177099-593177206,593177279-593177837	WRKY transcription factor	1	*-*	tr|I1KPJ1|I1KPJ1_SOYBN	PF03106: WRKY DNA -binding domain	IPR003657: WRKY domain	GO:0003700 MF: transcription factor activity, sequence-specific DNA binding;GO:0006355 BP: regulation of transcription, DNA-templated;GO:0043565 MF: sequence-specific DNA binding	G	PF03106	IPR003657	GO:0003700; GO:0006355; GO:0043565
QRSD3_N+_WM-800_3A	TraesCS3A01G343800.1	TraesCS3A02G343800.1	111	3A	593320916	593321026	110	593320916-593321026	Photosystem I reaction center subunit VIII	1	***	tr|A0A075VZ53|A0A075VZ53_AEGBI	PF00796: Photosystem I reaction centre subunit VIII	IPR001302: Photosystem I PsaI, reaction centre subunit VIII	GO:0009522 CC: photosystem I;GO:0015979 BP: photosynthesis	G	PF00796	IPR001302	GO:0009522; GO:0015979
QRSD3_N+_WM-800_3A	TraesCS3A01G343900.1	TraesCS3A02G343900.1	1233	3A	593339817	593341255	1438	593339817-593340194,593340309-593340416,593340509-593341255	WRKY transcription factor	1	*-*	tr|I1KAM9|I1KAM9_SOYBN	PF03106: WRKY DNA -binding domain	IPR003657: WRKY domain	GO:0003700 MF: transcription factor activity, sequence-specific DNA binding;GO:0006355 BP: regulation of transcription, DNA-templated;GO:0043565 MF: sequence-specific DNA binding	G	PF03106	IPR003657	GO:0003700; GO:0006355; GO:0043565
QRSD3_N+_WM-800_3A	TraesCS3A01G344000.1	TraesCS3A02G344000.1	1625	3A	593341888	593347391	5503	593341888-593342315,593342469-593342552,593343809-593343846,593343947-593343993,593345764-593345934,593346125-593346521,593346932-593347391	Non-green plastid inner envelope membrane protein	1	***	tr|B6T177|B6T177_MAIZE	PF03647: Transmembrane proteins 14C	IPR005349: TMEM14 family	GO:0016020 CC: membrane	G	PF03647	IPR005349	GO:0016020
QRSD3_N+_WM-800_3A	TraesCS3A01G344100.1	TraesCS3A02G344100.1	1479	3A	593351009	593357147	6138	593351009-593351281,593351516-593351579,593352168-593352259,593352682-593352750,593352855-593352945,593353032-593353255,593353983-593354099,593354446-593354526,593355033-593355098,593355248-593355415,593355507-593355587,593356995-593357147	Methionine-tRNA ligase, putative	1	*-*	tr|G7JSP8|G7JSP8_MEDTR	PF01588: Putative tRNA binding domain	IPR002547: tRNA-binding domain; IPR010987: Glutathione S-transferase, C-terminal-like; IPR012340: Nucleic acid-binding, OB-fold	GO:0000049 MF: tRNA binding	G	PF01588	IPR002547; IPR010987; IPR012340	GO:0000049
QRSD3_N+_WM-800_3A	TraesCS3A01G344200.1	TraesCS3A02G344200.1	471	3A	593512665	593513213	548	593512665-593512826,593512905-593513213	GRF zinc finger family protein	1	--*	tr|Q2R399|Q2R399_ORYSJ				TE?
QRSD3_N+_WM-800_3A	TraesCS3A01G344300.1	TraesCS3A02G344300.1	2619	3A	593701446	593705112	3666	593701446-593702907,593703446-593704110,593704339-593704725,593705008-593705112	Receptor-like protein kinase	1	***	tr|A0A0K9NVU9|A0A0K9NVU9_ZOSMR	PF08263: Leucine rich repeat N-terminal domain; PF00560: Leucine Rich Repeat; PF13855: Leucine rich repeat; PF07714: Protein tyrosine kinase	IPR000719: Protein kinase domain; IPR001245: Serine-threonine/tyrosine-protein kinase, catalytic domain; IPR001611: Leucine-rich repeat; IPR003591: Leucine-rich repeat, typical subtype; IPR011009: Protein kinase-like domain; IPR013210: Leucine-rich repeat-containing N-terminal, plant-type; IPR017441: Protein kinase, ATP binding site; IPR032675: Leucine-rich repeat domain, L domain-like	GO:0004672 MF: protein kinase activity;GO:0005515 MF: protein binding;GO:0005524 MF: ATP binding;GO:0006468 BP: protein phosphorylation	G	PF08263; PF00560; PF13855; PF07714	IPR000719; IPR001245; IPR001611; IPR003591; IPR011009; IPR013210; IPR017441; IPR032675	GO:0004672; GO:0005515; GO:0005524; GO:0006468
QRSD3_N+_WM-800_3A	TraesCS3A01G344400.2	TraesCS3A02G344400.2	2292	3A	593999825	594004169	4344	593999825-594000816,594000974-594001093,594001200-594001457,594002257-594002910,594003902-594004169	Kinase family protein	1	***	tr|B9MUF4|B9MUF4_POPTR	PF07714: Protein tyrosine kinase	IPR000719: Protein kinase domain; IPR001245: Serine-threonine/tyrosine-protein kinase, catalytic domain; IPR011009: Protein kinase-like domain	GO:0004672 MF: protein kinase activity;GO:0005524 MF: ATP binding;GO:0006468 BP: protein phosphorylation	G	PF07714	IPR000719; IPR001245; IPR011009	GO:0004672; GO:0005524; GO:0006468
[truncated: 2,522 more rows]
